# Supplementary material for: Trends of genetic changes uncovered by Env- and Eigen-GWAS in wheat and barley
Source: Theor Appl Genet. 2021 Nov 15;135(2):667–78. doi: 10.1007/s00122-021-03991-z (PMC8866380; doi:10.1007/s00122-021-03991-z)
Supplement: Supplementary file 2 — Supplementary file2 (XLSX 65 KB) [file 122_2021_3991_MOESM2_ESM.xlsx]

## Sheet: Sheet1
Table S1: Overview of the varieties and the year of release. Also, provided last-year of registration when available.
Pop	NAMES	Year	Last-Year
Winter-Wheat	U100100_ANGLIA	1987
Winter-Wheat	U100136_ARINA	1981
Winter-Wheat	U100273_CAPELLE_DESPREZ	1950	1974
Winter-Wheat	U100347_COURTOT	1974
Winter-Wheat	U100460_ETOILE_DE_CHOISY	1950
Winter-Wheat	U100546_GARNET	1926
Winter-Wheat	U100578_GREIF	1989
Winter-Wheat	U100825_MONOPOL	1975
Winter-Wheat	U100874_OKAPI	1978
Winter-Wheat	U101082_SELKIRK	1953
Winter-Wheat	U101237_VIKING	1961	1963
Winter-Wheat	U101246_VUKA	1975
Winter-Wheat	U101415_IBIS	1962
Winter-Wheat	U112030_TAMBOR	1966
Winter-Wheat	U112495_ISENGRAIN	1997
Winter-Wheat	U112544_AMAROK	2004
Winter-Wheat	U112547_ARONDE	1962
Winter-Wheat	U112943_LORRAINE	1998
Winter-Wheat	U113096_BOSTON	2001
Winter-Wheat	U9000_80_30_VERSAILLES	1964
Winter-Wheat	U9001_BERSEE	1948	1958
Winter-Wheat	U9002_BILBO	1979
Winter-Wheat	U9003_CARSTENS_V	1993
Winter-Wheat	U9004_CARSTENS_VIII	1952
Winter-Wheat	U9005_CLEO	1961
Winter-Wheat	U9008_ELYSEE	1968
Winter-Wheat	U9010_HEINES_110	1963
Winter-Wheat	U9011_HEINES_PEKO	1946
Winter-Wheat	U9012_HOLDFAST	1948	1957
Winter-Wheat	U9013_HYBRID_46	1946
Winter-Wheat	U9014_HYBRIDE_DU_JONCQUOIS	1933
Winter-Wheat	U9017_KOGA_II	1952
Winter-Wheat	U9018_KRANICH	1969
Winter-Wheat	U9019_KRONJUWEL	1981
Winter-Wheat	U9020_MARNE_DESPREZ	1954
Winter-Wheat	U9021_MINISTER	1951	1959
Winter-Wheat	U9022_NORD_DESPREZ	1945
Winter-Wheat	U9028_OBELISK	1985
Winter-Wheat	U9029_POROS	1966
Winter-Wheat	U9030_PROFESSEUR_DELOS	1937
Winter-Wheat	U9031_PROFESSEUR_MARCHAL	1957
Winter-Wheat	U9033_STELLA	1957	1959
Winter-Wheat	U9034_TADEPI	1952	1956
Winter-Wheat	U9035_TADORNA	1966
Winter-Wheat	U9036_THATCHER	1934
Winter-Wheat	U9038_VILMORIN_23	1923
Winter-Wheat	U9039_VILMORIN_27	1949	1951
Winter-Wheat	U9040_VILMORIN_29	1929
Winter-Wheat	U9043_YEOMAN	1916
Winter-Wheat	W10_MILDRESS	1964	1969
Winter-Wheat	W1014_BANKER	1996
Winter-Wheat	W1019_TEMPLE	1996
Winter-Wheat	W1028_TEMPEST	1997
Winter-Wheat	W103_MARIS_FREEMAN	1970	1978
Winter-Wheat	W1030_CANTATA	1995	1999
Winter-Wheat	W1031_FALSTAFF	1997
Winter-Wheat	W1033_SAVANNAH	1995	2004
Winter-Wheat	W1035_MAVERICK	1995	1998
Winter-Wheat	W1039_CHAUCER	1995	1998
Winter-Wheat	W1040_WESTON	1996
Winter-Wheat	W1046_OBERON	1995	1997
Winter-Wheat	W1047_KRAKATOA	1995	1997
Winter-Wheat	W1048_WELLINGTON	1997
Winter-Wheat	W1062_SHANGO	1995	1999
Winter-Wheat	W1070_CLAIRE	1996	2007
Winter-Wheat	W1078_MARSHAL	1997
Winter-Wheat	W1088_ROSETTE	1997
Winter-Wheat	W109_MEGA	1970	1978
Winter-Wheat	W1092_SHAMROCK	1996	2002
Winter-Wheat	W110_CARIBO	1968
Winter-Wheat	W1100_BUCHAN	1996	2002
Winter-Wheat	W1108_DATUM	1999
Winter-Wheat	W111_ATOU	1970	1979
Winter-Wheat	W1111_AARDVARK	1996	2000
Winter-Wheat	W1115_DICKINS	1998
Winter-Wheat	W1122_ATOLL*	1996
Winter-Wheat	W1126_ECLIPSE	1950
Winter-Wheat	W1133_AGAMI	1996
Winter-Wheat	W1137_BROILER	1999
Winter-Wheat	W1147_NAPIER	1997	2005
Winter-Wheat	W1149_WICKHAM	1998
Winter-Wheat	W1151_CHICAGO	1998
Winter-Wheat	W1152_EXPLOSIV	1999
Winter-Wheat	W1153_GENGHIS	1997	2001
Winter-Wheat	W1155_DENVER*	1998
Winter-Wheat	W1156_BRANDO	1999
Winter-Wheat	W1161_DERWENT*	1972
Winter-Wheat	W1169_MEXICO	1998
Winter-Wheat	W1195_VERDON	1999
Winter-Wheat	W1197_DORIAL	1999
Winter-Wheat	W1199_MILESTONE	1999
Winter-Wheat	W1200_OPTION	1998	2004
Winter-Wheat	W1201_REYDON	1999
Winter-Wheat	W1202_OXBOW	1998	2001
Winter-Wheat	W1204_SLADE	1999
Winter-Wheat	W1205_POTENT	1998	2000
Winter-Wheat	W1206_GOLDLACE	1999
Winter-Wheat	W1210_ORTON	2000
Winter-Wheat	W1211_ODYSSEY	1998	2000
Winter-Wheat	W1213_EXSEPT	1999
Winter-Wheat	W1220_DEBEN	1998	2007
Winter-Wheat	W1222_ARRIVA	1999
Winter-Wheat	W1223_CANTERBURY	1999
Winter-Wheat	W1224_CYBER	1997
Winter-Wheat	W1226_TRAVIX	1997
Winter-Wheat	W1227_BISCAY	1998	2003
Winter-Wheat	W1233_ARK	1999
Winter-Wheat	W1235_EPOCH	1997
Winter-Wheat	W1240_NEXUS	1997
Winter-Wheat	W1249_CHEQUER	1998
Winter-Wheat	W1251_HARROW	1998
Winter-Wheat	W1257_RICHMOND	1999	2005
Winter-Wheat	W1258_CHATSWORTH	1999	2002
Winter-Wheat	W1259_WOBURN	2000
Winter-Wheat	W1262_MACRO	1999	2002
Winter-Wheat	W1263_FENDER	1999	2001
Winter-Wheat	W1266_ACCESS	1999	2005
Winter-Wheat	W1267_ANGLO	2000
Winter-Wheat	W1269_POSIT	2000
Winter-Wheat	W1270_COMET	1998
Winter-Wheat	W1271_FEAST	2000
Winter-Wheat	W1272_RAMPART	2000
Winter-Wheat	W1273_VAULT	1998
Winter-Wheat	W1275_KEMPT	1998
Winter-Wheat	W1276_ALCHEMIST	2000
Winter-Wheat	W1277_FRELON	2001
Winter-Wheat	W1278_PHLEBAS	1999	2002
Winter-Wheat	W1280_A13_98	1998
Winter-Wheat	W1281_XI19	1999	2007
Winter-Wheat	W1282_SOLSTICE*	1999	2007
Winter-Wheat	W1286_STORM	1999	2001
Winter-Wheat	W1292_VIRTUOSE	1998
Winter-Wheat	W1300_WINDSOR	1993
Winter-Wheat	W1310_CAPNOR	1999
Winter-Wheat	W1321_PR21R60	2001
Winter-Wheat	W1326_TELLUS	2000	2003
Winter-Wheat	W1327_BRUNEL	2000	2002
Winter-Wheat	W1328_WIZARD***	2000	2004
Winter-Wheat	W1329_ZAKA	2002
Winter-Wheat	W1330_ROBIGUS	2000	2007
Winter-Wheat	W1331_CONTEXT	2001
Winter-Wheat	W1332_CONVOY	2001
Winter-Wheat	W1333_ASHANTI	2001
Winter-Wheat	W1335_SCORPION_25	2000	2004
Winter-Wheat	W1336_WARLOCK_24	2000	2003
Winter-Wheat	W134_CLEMENT	1971	1974
Winter-Wheat	W1343_CARLTON	2000	2002
Winter-Wheat	W1353_GOODWILL	2001
Winter-Wheat	W1359_INSIGHT	2001
Winter-Wheat	W1361_MALLET	2001
Winter-Wheat	W1364_RIVET	2001
Winter-Wheat	W1367_FIELDER	2001
Winter-Wheat	W1370_HARBOUR	2001
Winter-Wheat	W1376_EINSTEIN	2000	2007
Winter-Wheat	W1380_ARRAN	2000	2003
Winter-Wheat	W1383_CHARDONNAY	2000	2002
Winter-Wheat	W1388_CORDIALE	2001	2007
Winter-Wheat	W1392_QUEST	2001	2003
Winter-Wheat	W1395_SENATOR	2001	2004
Winter-Wheat	W1400_FLAXEN	2002
Winter-Wheat	W1407_AWARD	2003
Winter-Wheat	W1409_MAYFAIR	2002
Winter-Wheat	W1411_DICKSON	2001	2005
Winter-Wheat	W1414_VECTOR	2001	2003
Winter-Wheat	W1415_SMUGGLER	2001	2005
Winter-Wheat	W1426_ISTABRAQ	2001	2007
Winter-Wheat	W1427_NIJINSKY	2001	2006
Winter-Wheat	W1429_ALSACE	2002
Winter-Wheat	W1435_SW_TATAROS	2001	2003
Winter-Wheat	W1439_DART*	2001	2004
Winter-Wheat	W1441_MONUMENT	2002
Winter-Wheat	W1442_GLADIATOR*	2001	2007
Winter-Wheat	W1443_HERITAGE	2001	2003
Winter-Wheat	W1444_M007	2002
Winter-Wheat	W1445_BELTER	2002
Winter-Wheat	W1447_BENTLEY	2001	2004
Winter-Wheat	W1449_WELFORD	2001	2005
Winter-Wheat	W1450_PENNANT*	2001	2003
Winter-Wheat	W1461_MAYFIELD	2003
Winter-Wheat	W1462_AMBROSIA	2002	2007
Winter-Wheat	W1463_EQUATOR	2003
Winter-Wheat	W1464_EXTEND	2003
Winter-Wheat	W1467_MAGNITUDE	2003
Winter-Wheat	W1468_DEFENDER	2002	2005
Winter-Wheat	W1469_SCANDIA	1948
Winter-Wheat	W1470_CHOICE*	2003
Winter-Wheat	W1477_ATLANTA	2002	2004
Winter-Wheat	W1482_GLASGOW	2002	2007
Winter-Wheat	W1489_ISIDOR	2002
Winter-Wheat	W1497_SAMURAI	2003
Winter-Wheat	W1502_BROMPTON	2002	2007
Winter-Wheat	W1511_CHESTER	2003
Winter-Wheat	W1512_EXETER	2002	2004
Winter-Wheat	W1532_MASCOT*	2003	2007
Winter-Wheat	W1541_PIRANHA	2003	2005
Winter-Wheat	W1542_DIRECTOR	2003	2005
Winter-Wheat	W1543_ASAGAI	2003	2005
Winter-Wheat	W1545_ZEBEDEE	2003	2007
Winter-Wheat	W1546_GATSBY	2003	2007
Winter-Wheat	W1549_FASTNET	2003	2005
Winter-Wheat	W1550_DOVER	2003	2006
Winter-Wheat	W1556_HOURRA	2004
Winter-Wheat	W1561_HYPERION	2003	2007
Winter-Wheat	W1564_ALCHEMY	2003	2007
Winter-Wheat	W1573_AARDEN	2005
Winter-Wheat	W1577_HURLEY	2003	2005
Winter-Wheat	W1578_KIPLING	2003	2006
Winter-Wheat	W158_MARIS_FUNDIN	1972	1974
Winter-Wheat	W1599_BATTALION	2004	2007
Winter-Wheat	W1606_OCHRE	2006
Winter-Wheat	W1611_CONTENDER	2004	2006
Winter-Wheat	W1621_GULLIVER	2004	2007
Winter-Wheat	W1625_BENEDICT	2004	2006
Winter-Wheat	W1649_SAHARA	2004	2007
Winter-Wheat	W1652_HUMBER	2004	2007
Winter-Wheat	W1658_OAKLEY	2004	2007
Winter-Wheat	W1667_BUZZER	2006
Winter-Wheat	W1668_MAXWELL	2006
Winter-Wheat	W1677_ROCKY*	2005	2007
Winter-Wheat	W1680_MUSKETEER	2005	2007
Winter-Wheat	W1687_MARKSMAN**	2005
Winter-Wheat	W1704_VELOCITY	2005	2007
Winter-Wheat	W171_HARDI	1969
Winter-Wheat	W1714_ORATOR	2007
Winter-Wheat	W1725_DUXFORD	2005	2007
Winter-Wheat	W1726_LIMERICK	2005	2007
Winter-Wheat	W1727_MONTY	2005	2007
Winter-Wheat	W1728_ZANATAN	2006
Winter-Wheat	W173_FLANDERS	1973	1983
Winter-Wheat	W1731_HEREFORD	2005	2007
Winter-Wheat	W1737_JB_DIEGO	2005	2007
Winter-Wheat	W1746_WALPOLE	2007
Winter-Wheat	W1753_BATSMAN	2007
Winter-Wheat	W1760_GALTIC	2007
Winter-Wheat	W1766_GALLANT	2007
Winter-Wheat	W1769_SHOGUN	2007
Winter-Wheat	W1779_CELEBRATION	2008
Winter-Wheat	W178_KINSMAN	1973	1980
Winter-Wheat	W1787_SCOUT	2007
Winter-Wheat	W1789_QPLUS	2007
Winter-Wheat	W179_HOBBIT	1973	1981
Winter-Wheat	W1790_LEAR	2007
Winter-Wheat	W1795_BANTAM*	2007
Winter-Wheat	W1798_CASSIUS	2007
Winter-Wheat	W18_MARIS_RANGER	1966	1978
Winter-Wheat	W1801_PANORAMA	2007
Winter-Wheat	W1806_TIMARU	2008
Winter-Wheat	W1808_ACROBAT	2008
Winter-Wheat	W1811_GRAFTON	2008
Winter-Wheat	W1813_CONQUEROR	2008
Winter-Wheat	W1825_TYRELL	2006
Winter-Wheat	W1853_INVICTA	2008
Winter-Wheat	W1860_EDMUNDS	2008
Winter-Wheat	W1865_WARRIOR**	2009
Winter-Wheat	W1871_STALWART	2006
Winter-Wheat	W1880_KWS_STERLING	2009
Winter-Wheat	W1882_HORIZON	2009
Winter-Wheat	W1883_KWS_QUARTZ	2009
Winter-Wheat	W1885_BELUGA	2009
Winter-Wheat	W1895_DENMAN	2009
Winter-Wheat	W1904_RAINBOW*	2007
Winter-Wheat	W1907_KWS_PODIUM	2009
Winter-Wheat	W1909_KWS_GYMNAST	2007
Winter-Wheat	W1911_KWS_TARGET	2010
Winter-Wheat	W1916_KWS_SANTIAGO	2009
Winter-Wheat	W1922_COCOON	2009
Winter-Wheat	W193_TIPSTAFF	1976
Winter-Wheat	W1933_ORBIT	2007
Winter-Wheat	W1940_GRAVITAS	2009
Winter-Wheat	W1941_STIGG	2009
Winter-Wheat	W1943_LAZARUS	2010
Winter-Wheat	W1947_SHELDON	2009
Winter-Wheat	W1954_TUXEDO	2010
Winter-Wheat	W196_SPORTSMAN	1974	1979
Winter-Wheat	W201_ARMADA	1974	1984
Winter-Wheat	W205_KADOR	1974	1980
Winter-Wheat	W23_TOMMY	1967	1972
Winter-Wheat	W230_HUSTLER	1975	1983
Winter-Wheat	W231_BRIGAND	1975	1987
Winter-Wheat	W233_MARDLER	1975	1982
Winter-Wheat	W235_ARGENT	1979
Winter-Wheat	W243_AQUILA	1975	1987
Winter-Wheat	W265_COPAIN	1976	1982
Winter-Wheat	W270_WIZARD	1976
Winter-Wheat	W271_IONA	1976	1978
Winter-Wheat	W272_SENTRY	1976	1981
Winter-Wheat	W273_VILLEIN	1978
Winter-Wheat	W274_BOUNTY	1976	1982
Winter-Wheat	W276_VIRTUE	1976	1984
Winter-Wheat	W286_HERALD	1976
Winter-Wheat	W287_AVALON	1977	1990
Winter-Wheat	W288_MAESTRO	1976
Winter-Wheat	W296_GRANTA	1980
Winter-Wheat	W311_ABELE	1978	1981
Winter-Wheat	W317_CHAMPLEIN	1959	1972
Winter-Wheat	W319_MARIS_WIDGEON	1960	1972
Winter-Wheat	W321_NORMAN	1978	1987
Winter-Wheat	W323_FLAMBEAU	1980
Winter-Wheat	W325_RAPIER	1978	1986
Winter-Wheat	W364_LONGBOW	1979	1987
Winter-Wheat	W389_STETSON	1980	1985
Winter-Wheat	W39_MARIS_SETTLER	1967	1971
Winter-Wheat	W4_BOUQUET	1965	1978
Winter-Wheat	W41_MARIS_BEACON	1967	1971
Winter-Wheat	W42_MARIS_NIMROD	1968	1973
Winter-Wheat	W423_HAMMER	1981	1985
Winter-Wheat	W43_MARIS_ENVOY	1974
Winter-Wheat	W438_MITHRAS	1978	1980
Winter-Wheat	W440_GALAHAD	1978	1991
Winter-Wheat	W464_FRONTIER	1981
Winter-Wheat	W479_AMBASSADOR	1982	1986
Winter-Wheat	W486_MOULIN	1980	1987
Winter-Wheat	W488_RENARD	1982	1985
Winter-Wheat	W489_BROCK	1982	1990
Winter-Wheat	W491_BRIMSTONE	1982	1987
Winter-Wheat	W509_BOXER	1982	1985
Winter-Wheat	W527_GAWAIN	1984	1986
Winter-Wheat	W528_ASLAN	1982
Winter-Wheat	W529_CRAFTSMAN	1987
Winter-Wheat	W533_MERCIA	1983	1997
Winter-Wheat	W537_SLEJPNER	1983	1990
Winter-Wheat	W565_PARADE	1984	1987
Winter-Wheat	W584_SARSEN	1987
Winter-Wheat	W585_RENDEZVOUS	1984	1987
Winter-Wheat	W590_CINNABAR	1985
Winter-Wheat	W591_HORNET	1984	1990
Winter-Wheat	W607_APOLLO	1985	1993
Winter-Wheat	W610_SOLEIL	1986
Winter-Wheat	W618_MERLIN	1956	1958
Winter-Wheat	W626_SQUADRON	1985
Winter-Wheat	W628_RIBAND	1985	2006
Winter-Wheat	W63_BENNO	1969	1971
Winter-Wheat	W635_MANDATE	1985	1987
Winter-Wheat	W65_MARIS_PLOUGHMAN	1972
Winter-Wheat	W66_MARIS_HUNTSMAN	1969	1985
Winter-Wheat	W67_MARIS_TEMPLAR	1969	1974
Winter-Wheat	W670_APOSTLE	1986	1991
Winter-Wheat	W671_PASTICHE	1986	1991
Winter-Wheat	W682_URBAN	1988
Winter-Wheat	W692_BEAVER	1988	1995
Winter-Wheat	W694_HAVEN	1987	1995
Winter-Wheat	W707_AXIAL	1988	1991
Winter-Wheat	W724_EKLA	1988
Winter-Wheat	W728_TALON	1988	1992
Winter-Wheat	W732_DEAN	1987	1990
Winter-Wheat	W735_TARA	1988	1992
Winter-Wheat	W736_HEREWARD	1988	2007
Winter-Wheat	W759_ADMIRAL	1989	1994
Winter-Wheat	W765_SAREK	1992
Winter-Wheat	W770_LANCELOT	2002
Winter-Wheat	W773_TORONTO	1990
Winter-Wheat	W775_ESTICA	1989	1993
Winter-Wheat	W776_WASP	1989	1992
Winter-Wheat	W783_CAPRIMUS	1994
Winter-Wheat	W785_ARISTOCRAT	1992
Winter-Wheat	W787_TORFRIDA	1988	1993
Winter-Wheat	W798_CAMP_REMY	1980
Winter-Wheat	W801_ASTRON	1990
Winter-Wheat	W806_DIABLO	1990
Winter-Wheat	W808_SPARK	1990	1999
Winter-Wheat	W810_ZODIAC	1990	1994
Winter-Wheat	W817_HUSSAR	1989	1999
Winter-Wheat	W818_BRIGADIER	1990	1998
Winter-Wheat	W824_BRYDEN	1990
Winter-Wheat	W825_ADROIT	1990
Winter-Wheat	W827_RENOWN	1990
Winter-Wheat	W828_HUNTER	1990	1997
Winter-Wheat	W829_VERITAS	1990
Winter-Wheat	W833_CADENZA	1990	1998
Winter-Wheat	W834_SOISSONS	1995	2007
Winter-Wheat	W844_TREND	1999
Winter-Wheat	W847_FLAME	1991	1996
Winter-Wheat	W848_WOODSTOCK	1992
Winter-Wheat	W856_LYNX*	1991	1996
Winter-Wheat	W858_RIALTO	1991	2001
Winter-Wheat	W859_ANDANTE	1991	1994
Winter-Wheat	W863_OSTARA	1990
Winter-Wheat	W867_PROPHET	1991	1994
Winter-Wheat	W878_BEAUFORT	1995	1997
Winter-Wheat	W881_ENCORE	1992	1997
Winter-Wheat	W882_CONSORT	1992	2007
Winter-Wheat	W896_DYNAMO	1995	1997
Winter-Wheat	W931_CAXTON	1995	1998
Winter-Wheat	W932_REAPER	1995	2000
Winter-Wheat	W933_RALEIGH	1995
Winter-Wheat	W934_DRAKE	1993	1997
Winter-Wheat	W938_SHANNON	1992
Winter-Wheat	W939_CHARGER	1995	2002
Winter-Wheat	W940_CLOVE	1995
Winter-Wheat	W942_NEWHAVEN	1992
Winter-Wheat	W945_MAGELLAN	1993	1996
Winter-Wheat	W946_CHIANTI	1995
Winter-Wheat	W954_CROFTER	1993	1997
Winter-Wheat	W955_RITMO	1992
Winter-Wheat	W966_RUBENS	1993
Winter-Wheat	W967_ABBOT	1994	1999
Winter-Wheat	W970_IMPALA	1994	1996
Winter-Wheat	W972_ACCLAIM	1995
Winter-Wheat	W973_MADRIGAL	1994	2002
Winter-Wheat	W978_HARRIER	1994	1999
Winter-Wheat	W980_MALACCA	1994	2007
Winter-Wheat	W982_HUDSON	1993
Winter-Wheat	W983_EQUINOX	1994	2002
Winter-Wheat	W994_WARRIOR	1995
Spring-Wheat	AFRICA_43	1961
Spring-Wheat	Agatha	1965
Spring-Wheat	Trigo_BR_23	1987
Spring-Wheat	Trigo_BR_24	1988
Spring-Wheat	Trigo_BR_32	1988
Spring-Wheat	Trigo_BR_33_Guara	1989
Spring-Wheat	Trigo_BR_35	1989
Spring-Wheat	BRS_177	1999
Spring-Wheat	BRS_179	1999
Spring-Wheat	BRS_194	2000
Spring-Wheat	BRS_208	2001
Spring-Wheat	BRS_220	2003
Spring-Wheat	BRS_49	1996
Spring-Wheat	BRS_Angico	2002
Spring-Wheat	BRS_Camboata	2003
Spring-Wheat	BRS_Guabiju	2003
Spring-Wheat	BRS_Guamirim	2005
Spring-Wheat	BRS_Louro	2003
Spring-Wheat	BRS_Timbauva_825507	2002
Spring-Wheat	BRS_Timbauva_825527	2002
Spring-Wheat	BRS_Umbu	2003
Spring-Wheat	CAILLOUX	1925
Spring-Wheat	CD_105	1999
Spring-Wheat	CEP_24_Industrial_825601	1992
Spring-Wheat	CEP_24_Industrial_825602	1992
Spring-Wheat	CHHOTI_LERMA	1967
Spring-Wheat	Colonias	1949
Spring-Wheat	Colonista	1969
Spring-Wheat	Cotipora	1965
Spring-Wheat	EMBRAPA_16	1992
Spring-Wheat	EMBRAPA_22	1993
Spring-Wheat	EMBRAPA_27	1994
Spring-Wheat	EMBRAPA_40	1995
Spring-Wheat	EMBRAPA_42	1995
Spring-Wheat	Frondoso	1934
Spring-Wheat	Frontana	1940
Spring-Wheat	FUNDACEP_30_825607	1999
Spring-Wheat	FUNDACEP_30_825608	1999
Spring-Wheat	Galego_Rapado	1922
Spring-Wheat	IAC_24_Tucurui	1982
Spring-Wheat	IAC_5_Maringa	1966
Spring-Wheat	IAS_20_IASSUL_825610	1963
Spring-Wheat	IAS_20_IASSUL_825611	1963
Spring-Wheat	INIA_F_66	1966
Spring-Wheat	IPR_84	1998
Spring-Wheat	IPR_85	1999
Spring-Wheat	Jesuita	1931
Spring-Wheat	KENYA_Farmer	1954
Spring-Wheat	Kleiber	1969
Spring-Wheat	KLEIN_Atlas	1963
Spring-Wheat	KLEIN_Lucero_825635	1950
Spring-Wheat	KLEIN_Lucero_825678	1950
Spring-Wheat	Lagoa_Vermelha	1969
Spring-Wheat	Londrina_825613	1972
Spring-Wheat	Londrina_825614	1972
Spring-Wheat	MGS_1_Alianca	1999
Spring-Wheat	Narino_59_825562	1959
Spring-Wheat	Narino_59_825682	1959
Spring-Wheat	Neepawa	1969
Spring-Wheat	OR_1	1996
Spring-Wheat	PAT_7392	1979
Spring-Wheat	Patriarca	1949
Spring-Wheat	PEkING_8_825671	1962
Spring-Wheat	Peladinho	1978
Spring-Wheat	PF_010069	2001
Spring-Wheat	PF_010161	2001
Spring-Wheat	PF_010255	2001
Spring-Wheat	PF_020450	2002
Spring-Wheat	PF_022203	2002
Spring-Wheat	PF_030019	2003
Spring-Wheat	PF_040183	2004
Spring-Wheat	PF_781198	1978
Spring-Wheat	PF_87451	1987
Spring-Wheat	PF_87849	1987
Spring-Wheat	PF_89156	1989
Spring-Wheat	PF_89326	1989
Spring-Wheat	PF_9052	1990
Spring-Wheat	PF_909	1990
Spring-Wheat	PF_9099	1990
Spring-Wheat	PF_9127	1991
Spring-Wheat	PF_92393	1992
Spring-Wheat	PF_92482_825518	1992
Spring-Wheat	PF_92482_825590	1992
Spring-Wheat	PF_926	1992
Spring-Wheat	PF_93158	1993
Spring-Wheat	PF_93159	1993
Spring-Wheat	PF_940077	1994
Spring-Wheat	PF_940110	1994
Spring-Wheat	PF_980078	1998
Spring-Wheat	PF_980270	1998
Spring-Wheat	PF_980354	1998
Spring-Wheat	BRS_296_Dup	2009
Spring-Wheat	PF_990522	1999
Spring-Wheat	PF_990606	1999
Spring-Wheat	PG_1	1924
Spring-Wheat	RELIN	1963
Spring-Wheat	RL_4137	1960
Spring-Wheat	Ruminahui	1969
Spring-Wheat	Safira	2004
Spring-Wheat	Siete_Cerros	1966
Spring-Wheat	SNOGG	1939
Spring-Wheat	Sonalika	1967
Spring-Wheat	SYRIMEX	1969
Spring-Wheat	Toropi	1965
Spring-Wheat	TOTA_63	1963
Spring-Wheat	Transfer	1956
Spring-Wheat	Trigo_Chapeu	NA
Spring-Wheat	Trintecinco	1936
Spring-Wheat	WRT_238_5	1967
Spring-Wheat	ZAMBEZI	1963
Spring-Wheat	BRS_229	2004
Spring-Wheat	BRS_Tangara	2007
Spring-Wheat	BRS_Pardela	2007
Spring-Wheat	PF_050667	2005
Spring-Wheat	PF_050757	2005
Spring-Wheat	BRS_254	2005
Spring-Wheat	BRS_264	2005
Spring-Wheat	BRS_394	2005
Spring-Wheat	CPAC_07434	2007
Spring-Wheat	Acegua	1980
Spring-Wheat	Alegrete	1949
Spring-Wheat	B_15	1974
Spring-Wheat	B_20	1974
Spring-Wheat	B_5	1970
Spring-Wheat	Branco_Pelado	1980
Spring-Wheat	Candeias	1982
Spring-Wheat	CEP_14_Tapes	1985
Spring-Wheat	CEP_21_Campos	1989
Spring-Wheat	CEP_27_Missoes	1995
Spring-Wheat	Charrua	1980
Spring-Wheat	Cinquentenario	1969
Spring-Wheat	CNT_2	1975
Spring-Wheat	CNT_8	1976
Spring-Wheat	Confianca	1977
Spring-Wheat	EMBRAPA_15	1992
Spring-Wheat	Erexim	1968
Spring-Wheat	Floreana	1929
Spring-Wheat	Fortaleza	1957
Spring-Wheat	FUNDACEP_29	1997
Spring-Wheat	Cincana	1942
Spring-Wheat	Gloria	1977
Spring-Wheat	IAC_23_Tocantins	1983
Spring-Wheat	IAC_3_Anhanguera	1966
Spring-Wheat	IAC_7_Bartira	1968
Spring-Wheat	IAPAR_28_Igapo	1988
Spring-Wheat	IAS_16_Cruz_Alta	1963
Spring-Wheat	IAS_51_Albatroz	1967
Spring-Wheat	IAS_58	1972
Spring-Wheat	IAS_62	1973
Spring-Wheat	MG_1	1986
Spring-Wheat	Minuano_82	1982
Spring-Wheat	Nova_Prata	1964
Spring-Wheat	OCEPAR_18	1990
Spring-Wheat	OCEPAR_7_Batuira	1984
Spring-Wheat	Ocepar_8_Macuco	1984
Spring-Wheat	OCEPAR_9_Perdiz	1984
Spring-Wheat	Panda	1989
Spring-Wheat	PAT_18	1978
Spring-Wheat	PAT_7219	1977
Spring-Wheat	S_12	1967
Spring-Wheat	Santiago	1979
Spring-Wheat	TIACENA_1	1995
Spring-Wheat	Trapeano	1949
Spring-Wheat	Trigo_BR_10_Formosa	1983
Spring-Wheat	Trigo_BR_11_Guarani	1984
Spring-Wheat	Trigo_BR_12_Aruana	1985
Spring-Wheat	Trigo_BR_19	1986
Spring-Wheat	Trigo_BR_2	1979
Spring-Wheat	Trigo_BR_20_Guato	1987
Spring-Wheat	Trigo_BR_21_Nhandeva	1987
Spring-Wheat	Trigo_BR_27	1988
Spring-Wheat	Trigo_BR_28	1988
Spring-Wheat	Trigo_BR_29_Javae	1988
Spring-Wheat	Trigo_BR_3	1979
Spring-Wheat	Trigo_BR_34	1989
Spring-Wheat	Trigo_BR_39_Parauna	1991
Spring-Wheat	Trigo_BR_4	1979
Spring-Wheat	Trigo_BR_8	1983
Spring-Wheat	Veadeiros	1978
Spring-Wheat	BRS_327	2003
Spring-Wheat	BRS_328	2002
Spring-Wheat	BRS_374	2004
Spring-Wheat	BRS_331	2001
Spring-Wheat	PF_070475	2007
Spring-Wheat	BRS_Parrudo	2012
Spring-Wheat	PF_070496	2007
Spring-Wheat	Rio_Sulino	1936
Spring-Wheat	Trigo_BR_38	1990
Spring-Wheat	Dom_Marco	1968
Spring-Wheat	Escondido_41	1942
Spring-Wheat	Fronteira	1932
Spring-Wheat	Herval	1978
Spring-Wheat	Horto	1955
Spring-Wheat	IAS_15_Campeiro	1963
Spring-Wheat	IAS_C46_Curitiba	1963
Spring-Wheat	IPF_79812	1979
Spring-Wheat	IPR_128	2006
Spring-Wheat	IPR_130	2007
Spring-Wheat	IPR_144	2009
Spring-Wheat	MINUANO	1931
Spring-Wheat	NP_790	1954
Spring-Wheat	OC_8154	1985
Spring-Wheat	PF_020062	2002
Spring-Wheat	BRS_Marcante_Dup	2013
Spring-Wheat	CHIDHAM_DE_MARS	1852
Spring-Wheat	CD_108	2003
Spring-Wheat	CD_114	2004
Spring-Wheat	PF_050556	2005
Spring-Wheat	PF_090113	2009
Spring-Wheat	Vaqueano	2008
Spring-Wheat	BRS_Gaivota	2011
Spring-Wheat	CD_104	1999
Spring-Wheat	FUNDACEP_Bravo	2010
Spring-Wheat	Berilo	2011
Spring-Wheat	FUNDACEP_40	2002
Spring-Wheat	FUNDACEP_50	2005
Spring-Wheat	Granito	1999
Spring-Wheat	IAC_27_Pantaneiro	1987
Spring-Wheat	IAC_370_Armagedon	1999
Spring-Wheat	IAC_375_Parintins	2003
Spring-Wheat	IAC_380_Saira	2009
Spring-Wheat	IAC_381_Kuara	2009
Spring-Wheat	IAC_385_Mojave	2012
Spring-Wheat	IAPAR_1_Mitacore	1980
Spring-Wheat	IAPAR_17_Caete	1998
Spring-Wheat	IAPAR_29_Cacatu	1988
Spring-Wheat	IAPAR_53	1998
Spring-Wheat	IAPAR_6_Tapejara	1982
Spring-Wheat	IAPAR_78	1996
Spring-Wheat	IAS_54_SEL21	1970
Spring-Wheat	IPR_109	2003
Spring-Wheat	IPR_129	2006
Spring-Wheat	IPR_87	2002
Spring-Wheat	Jadeite_11	2012
Spring-Wheat	Jaspe	2002
Spring-Wheat	Nanbu	1979
Spring-Wheat	Nobre	1969
Spring-Wheat	OCEPAR_10_Garca	1984
Spring-Wheat	OCEPAR_12_Maitaca	1985
Spring-Wheat	OCEPAR_14	1988
Spring-Wheat	OCEPAR_16	1989
Spring-Wheat	OCEPAR_17	1989
Spring-Wheat	OCEPAR_22	1994
Spring-Wheat	Fepagro_RS_15	1998
Spring-Wheat	RS_8_Westphalen	1998
Spring-Wheat	Rubi	1998
Spring-Wheat	Sonora_64	1964
Spring-Wheat	Trigo_BR_1	1979
Spring-Wheat	Trigo_BR_15	1985
Spring-Wheat	Trigo_BR_17_Caiua	1986
Spring-Wheat	Trigo_BR_40	1991
Spring-Wheat	Trigo_BR_41	1991
Spring-Wheat	Trigo_BR_43	1991
Spring-Wheat	TBIO_Abalone	2006
Spring-Wheat	BRS_276	2008
Spring-Wheat	BRS_277	2008
Spring-Wheat	BRS_296	2009
Spring-Wheat	BRS_Buriti	2003
Spring-Wheat	BRS_Taruma	2004
Spring-Wheat	Campeiro	2009
Spring-Wheat	CD_113	2004
Spring-Wheat	CD_115	2005
Spring-Wheat	CD_116	2006
Spring-Wheat	CD_117	2007
Spring-Wheat	CD_119	2009
Spring-Wheat	CD_120	2009
Spring-Wheat	CD_121	2010
Spring-Wheat	CD_122	2010
Spring-Wheat	CD_123	2010
Spring-Wheat	CD_150	2009
Spring-Wheat	CD_151	2012
Spring-Wheat	CD_154	2012
Spring-Wheat	FUNDACEP_51	2005
Spring-Wheat	FUNDACEP_52	2005
Spring-Wheat	FUNDACEP_Campo_Real	2009
Spring-Wheat	FUNDACEP_Cristalino	2006
Spring-Wheat	FUNDACEP_Horizonte	2009
Spring-Wheat	FUNDACEP_Nova_Era	2004
Spring-Wheat	FUNDACEP_Raizes	2006
Spring-Wheat	IPR_136	2007
Spring-Wheat	IPR_Catuara_TM	2012
Spring-Wheat	Marfim	2007
Spring-Wheat	Mirante	2008
Spring-Wheat	Quartzo_red_2	2007
Spring-Wheat	Supera	2004
Spring-Wheat	TBIO_Bandeirante	2012
Spring-Wheat	TBIO_Iguacu	2012
Spring-Wheat	TBIO_Itaipu	2012
Spring-Wheat	TBIO_Pioneiro	2010
Spring-Wheat	TBIO_Seleto	2012
Spring-Wheat	Topazio	2011
Spring-Wheat	Turquesa	2011
Spring-Wheat	TBIO_Mestre	2012
Spring-Wheat	TBIO_Alvorada	2012
Spring-Wheat	TBIO_Sinuelo	2012
Spring-Wheat	BRS_Gralha_Azul	2012
Spring-Wheat	TEC_Triunfo	2012
Spring-Wheat	TEC_Vigore	2012
Spring-Wheat	TEC_Veloce	2012
Spring-Wheat	Bage	1949
Spring-Wheat	BRS_Marcante	2013
Spring-Wheat	BRS_Sabia	2013
Spring-Wheat	GD_94122	1994
Spring-Wheat	PF_001394	2000
Spring-Wheat	PF_014366_B	2001
Spring-Wheat	PF_014384	2001
Spring-Wheat	PF_015727_A	2001
Spring-Wheat	PF_015732_A	2001
Spring-Wheat	PF_020704	2002
Spring-Wheat	PF_023264_A	2002
Spring-Wheat	PF_023276_A	2002
Spring-Wheat	PF_030983	2003
Spring-Wheat	PF_031190	2003
Spring-Wheat	PF_040488	2004
Spring-Wheat	PF_040508	2004
Spring-Wheat	PF_040563	2004
Spring-Wheat	PF_040580	2004
Spring-Wheat	PF_040587	2004
Spring-Wheat	PF_060386	2006
Spring-Wheat	PF_060392	2006
Spring-Wheat	PF_060394	2006
Spring-Wheat	PF_060395	2006
Spring-Wheat	PF_060396	2006
Spring-Wheat	PF_060399	2006
Spring-Wheat	BRS_Reponte	2007
Spring-Wheat	PF_7748	1977
Spring-Wheat	PF_950354	1995
Spring-Wheat	PF_980560	1998
Spring-Wheat	PF_995091_B	1999
Spring-Wheat	TB_951	1995
Spring-Wheat	Triplo_Anao	NA
Spring-Wheat	BRS_120	1997
Spring-Wheat	BRS_210	2002
Spring-Wheat	BRS_248	2005
Spring-Wheat	CD_124	2012
Spring-Wheat	CD_1252	2012
Spring-Wheat	CD_1550	2012
Spring-Wheat	BRS_119	1997
Spring-Wheat	BRS_176	1999
Spring-Wheat	BRS_234	2003
Spring-Wheat	BRS_249	2005
Spring-Wheat	BRS_Canela	2004
Spring-Wheat	BRS_192	2000
Spring-Wheat	CD_101	1997
Spring-Wheat	CD_102	1996
Spring-Wheat	CD_103	1998
Spring-Wheat	CD_110	2003
Spring-Wheat	CEP_11	1984
Spring-Wheat	CNT_1	1975
Spring-Wheat	CNT_7	1976
Spring-Wheat	FUNDACEP_32	2000
Spring-Wheat	FUNDACEP_36	2002
Spring-Wheat	FEPAGRO_15	1998
Spring-Wheat	EMBRAPA_24	1993
Spring-Wheat	EMBRAPA_52	1996
Winter-Barley	Thalia	2002
Winter-Barley	Sonic	1998
Winter-Barley	MHHX011	2002
Winter-Barley	SWUB 01-41	2002
Winter-Barley	Godiva	2001
Winter-Barley	Duo	2007
Winter-Barley	Platine	1998
Winter-Barley	Mariner	1997	1999
Winter-Barley	Blazing	2008
Winter-Barley	Sandra	2011
Winter-Barley	Hurricane	1997	1999
Winter-Barley	Chess 2RWB	2002
Winter-Barley	Melanie	1992	2000
Winter-Barley	Craft	2013
Winter-Barley	Surge	2013
Winter-Barley	Kathmandu	2013
Winter-Barley	KWS Carbis	2014
Winter-Barley	KWS Cresswell	2014
Winter-Barley	LG Rapture	2014
Winter-Barley	Rubinesse	2014
Winter-Barley	KWS Orwell	2013
Winter-Barley	KWS Rose	2013
Winter-Barley	Maltesse	2013
Winter-Barley	KWS Gimlet	2016
Winter-Barley	LG Flynn	2016
Winter-Barley	LG Mountain	2016
Winter-Barley	Mackie	2016
Winter-Barley	Adelac	2016
Winter-Barley	Sobell	2016
Winter-Barley	Valerie	2016
Winter-Barley	SY Ramone	2016
Winter-Barley	Masquerade	1996
Winter-Barley	CWB 5663-1	2003
Winter-Barley	Falcon	1994	1996
Winter-Barley	Archimedes	2003
Winter-Barley	Cynthia	1998
Winter-Barley	Cellina	2000
Winter-Barley	Digby	1992
Winter-Barley	Jet	1994
Winter-Barley	Flute 2RWB	1996
Winter-Barley	Accrue	2004	2007
Winter-Barley	Carat	1999	2007
Winter-Barley	Epic	1991	1999
Winter-Barley	Hanna 2RWB	1992
Winter-Barley	Malwinta	2003
Winter-Barley	Maris Otter	1963	1986
Winter-Barley	Maritim	2001
Winter-Barley	Mortimer	2001
Winter-Barley	Opal	1997	2002
Winter-Barley	Portrait	1994	1996
Winter-Barley	Posaune	1986	1992
Winter-Barley	SW Alison	2001
Winter-Barley	Acute	2011
Winter-Barley	SY Venture	2009
Winter-Barley	Rivet	1999
Winter-Barley	Oriflamme	1994
Winter-Barley	Peridot	1995	1998
Winter-Barley	Violet	1998
Winter-Barley	Winner	1995
Winter-Barley	Ravel	1995
Winter-Barley	Centaure	2016
Winter-Barley	Halifax	1997	1999
Winter-Barley	Pippa	1999
Winter-Barley	Charleston	2003
Winter-Barley	Leonie	1997	2003
Winter-Barley	Fanfare	1992	2005
Winter-Barley	Puffin	1986	1998
Winter-Barley	Blythe	2004	2006
Winter-Barley	Emilia	1994
Winter-Barley	Barcelona	1998
Winter-Barley	Rattle	2002	2004
Winter-Barley	Ruby	1999
Winter-Barley	Molly 2RWB	1996
Winter-Barley	Nectaria	2002
Winter-Barley	Milena	1999	2001
Winter-Barley	Mead	2000
Winter-Barley	Musette	1996
Winter-Barley	Rafiki	1999
Winter-Barley	Medoc	1993
Winter-Barley	Mystique	1993
Winter-Barley	Pedigree	2000	2003
Winter-Barley	12337 ZH	2002
Winter-Barley	Elmstead	2002
Winter-Barley	Clarine	1987	1993
Winter-Barley	CPBT B20	1997
Winter-Barley	CWB 2621/46	1993
Winter-Barley	Emeraude	1992
Winter-Barley	Florentine	2008
Winter-Barley	Chamomile	1998	2001
Winter-Barley	Cobalt	1994
Winter-Barley	CPBT B28	1998
Winter-Barley	Dolphin	2003	2005
Winter-Barley	Erosa	1998
Winter-Barley	Faraday	2002
Winter-Barley	Archer 2RWB	2009
Winter-Barley	Cypress	2003	2005
Winter-Barley	Avenue	1998	2001
Winter-Barley	Concept	2002
Winter-Barley	Druid	1993
Winter-Barley	Fentara	2011
Winter-Barley	Connoisseur	2001	2003
Winter-Barley	Saffron	2002	2007
Winter-Barley	Duet	1992
Winter-Barley	Calliope	2002
Winter-Barley	Ethno	1996
Winter-Barley	Fighter	1988	1998
Winter-Barley	Cooler	1994
Winter-Barley	CPBT B66	2002
Winter-Barley	Daybreak	2006
Winter-Barley	Finch	1991	1994
Winter-Barley	Gaelic	1991	1998
Winter-Barley	Chicane	1999
Winter-Barley	Coriolis	2002
Winter-Barley	CPBT B78	2005
Winter-Barley	Eagle	1989	1991
Winter-Barley	Findora	2012
Winter-Barley	Chintz	1996
Winter-Barley	Credo	1994
Winter-Barley	Eden	2001	2003
Winter-Barley	Gazelle	1992
Winter-Barley	Chord	1996
Winter-Barley	Crescendo 2RWB	1995
Winter-Barley	Electron	1992
Winter-Barley	Fahrenheit	2003	2005
Winter-Barley	Firefly	1990	1994
Winter-Barley	Cinnamon	2003
Winter-Barley	Diamond	1999	2003
Winter-Barley	Elegance	1999
Winter-Barley	Gleam	1993	2001
Winter-Barley	Harlequin	2011
Winter-Barley	Lambada	2001
Winter-Barley	Glint	1994
Winter-Barley	Houston	2003
Winter-Barley	Jungle	2006
Winter-Barley	Antelope	2000	2003
Winter-Barley	Lark	1995
Winter-Barley	KWS Cassia	2007
Winter-Barley	Laurel	1997
Winter-Barley	Goldmine	1998
Winter-Barley	Beauty	1993
Winter-Barley	Karisma	1989	1992
Winter-Barley	KWS Glacier	2010
Winter-Barley	Goldrush	1996
Winter-Barley	Igri	1973	1990
Winter-Barley	KWS Infinity	2012
Winter-Barley	Camion	2001	2007
Winter-Barley	Heligan	1996	2002
Winter-Barley	Imogen	2002
Winter-Barley	KWS Joy	2010
Winter-Barley	Madrigal	1992
Winter-Barley	Gypsy	1987	1993
Winter-Barley	Intro	1990	2001
Winter-Barley	Kestrel 2RWB	2000
Winter-Barley	Marinka	1984	1993
Winter-Barley	Haka	1998	2004
Winter-Barley	Linnet	1991	1998
Winter-Barley	Magie	1983	1992
Winter-Barley	Halcyon	1982	2000
Winter-Barley	KWS Salsa	2009
Winter-Barley	Magnolia	1996
Winter-Barley	Kingston	2001	2004
Winter-Barley	Mahogany	1996
Winter-Barley	Hermia	2002
Winter-Barley	Jessica	2000
Winter-Barley	Kira	1985	1993
Winter-Barley	KWS Tower	2013
Winter-Barley	Masai	1997
Winter-Barley	Harland	1998
Winter-Barley	Honey	1995
Winter-Barley	Jewel	1995	2003
Winter-Barley	Kite	1994
Winter-Barley	Louise	2001
Winter-Barley	Matros	2009
Winter-Barley	Selection	2004
Winter-Barley	Sonja	1974	1983
Winter-Barley	Vivaldi	1992
Winter-Barley	Winsome	2007
Winter-Barley	Suzuka	2004	2007
Winter-Barley	Becket	1996
Winter-Barley	Symphony	1997
Winter-Barley	Tucker	1999
Winter-Barley	Wintmalt	2005	2007
Winter-Barley	Spectrum	2002	2007
Winter-Barley	SW 165	2004
Winter-Barley	Tabetha	1996
Winter-Barley	Tiffany	1994
Winter-Barley	Campion	1998
Winter-Barley	Tudor	1993
Winter-Barley	Wizard	1997
Winter-Barley	Sevilla	1996	1998
Winter-Barley	Spice	1994	1997
Winter-Barley	Tipster	1999
Winter-Barley	Turine	1995
Winter-Barley	Volley	1994
Winter-Barley	Cassata	2004	2007
Winter-Barley	Wombat	2001
Winter-Barley	Spinner	1999
Winter-Barley	SW Farrier	2000
Winter-Barley	Toffee	1995
Winter-Barley	Vanessa	1997	2003
Winter-Barley	Woodcote	2004
Winter-Barley	Melusine	1986	1992
Winter-Barley	410/3E	2005
Winter-Barley	Nocturne	2001	2004
Winter-Barley	Perseus	2012
Winter-Barley	Prelude	1993	1996
Winter-Barley	Saigon	2000	2002
Winter-Barley	Montage	1998
Winter-Barley	Actrice	2005	2007
Winter-Barley	Outlook	2000
Winter-Barley	Regina 2RWB	1993
Winter-Barley	Pearl	1995	2007
Winter-Barley	NORD 96601/6	2002
Winter-Barley	Pacific	1996	1998
Winter-Barley	Salling	2006
Winter-Barley	Mezmaar	2010
Winter-Barley	Moonshine 2RWB	1999
Winter-Barley	NORD 96629/46	2001
Winter-Barley	Panda 2RWB	1980
Winter-Barley	Pilot	1994
Winter-Barley	Relief	2001
Winter-Barley	Parasol	2000	2002
Winter-Barley	Pipkin	1983	1998
Winter-Barley	Retriever	2004	2007
Winter-Barley	Sapphire	1999
Winter-Barley	Punch	1993
Winter-Barley	Rhythm	1992
Winter-Barley	NSL 97-6002	2000
Winter-Barley	Bistro	1996
Winter-Barley	Pastoral	1986	2003
Winter-Barley	Purdey	2007
Winter-Barley	Rifle	1994	1999
Winter-Barley	Scylla	1999	2005
Winter-Barley	Spirit	1995	1998
Winter-Barley	SW Norma	2003
Winter-Barley	Tokyo	1993	1996
Winter-Barley	Silverstone	2003
Winter-Barley	Sprite	1988	1997
Winter-Barley	SW Sienna	2001
Winter-Barley	Torrent	1984	1993
Winter-Barley	Vanquish	2008
Winter-Barley	Aquarelle	2001	2004
Winter-Barley	Catalunya	2006
Winter-Barley	Sinatra	2009
Winter-Barley	Steeple	1997
Winter-Barley	Target	1987	1995
Winter-Barley	Tosca	1992	1994
Winter-Barley	Weaver	1998
Winter-Barley	Zephyr 2RWB	2007
Winter-Barley	Swift	1990	1993
Winter-Barley	Vertige	1995	2002
Winter-Barley	Whisper	1998	2001
Winter-Barley	Soloman	2010
Winter-Barley	Sumo	1998	2003
Winter-Barley	Tempo	1992	1995
Winter-Barley	Trick	2008
Winter-Barley	Vesuvius	1999
Winter-Barley	Zulu 2RWB	1997
Winter-Barley	Sombrero	2000
Winter-Barley	Sunbeam	2000
Winter-Barley	SY Ninkasi	2009
Winter-Barley	Tetris	2011
Winter-Barley	Vilna	1997
Winter-Barley	Willow	1990	1995
Winter-Barley	Candy	1995
Winter-Barley	Cathay	2000
Winter-Barley	Arrow	1997
Winter-Barley	Boreale	2000
Winter-Barley	Cannock	2000	2006
Winter-Barley	Cavalier	2011
Winter-Barley	Baton	1995	1998
Winter-Barley	Artist	1997	2000
Winter-Barley	Breeze	1996
Winter-Barley	Cavell	2009
Winter-Barley	Antigua	1994
Winter-Barley	California	2009
Winter-Barley	Bronze	1989	1994
Winter-Barley	Cebeco 02215-05	2004
Winter-Barley	Akela	2006
Winter-Barley	Antonia	1997	2002
Winter-Barley	Cadillac	2011
Winter-Barley	Cedar	2004
Winter-Barley	AC 97/H2406/10	2003
Winter-Barley	Anvil	1998
Winter-Barley	Celebrity	2003	2005
Winter-Barley	AC 99/077/2	2005
Winter-Barley	961374	2002
Winter-Barley	Calcutta	2000
Winter-Barley	Celsius	2003
Winter-Barley	Clara 2RWB2	2000
Winter-Barley	CPB B3	1992
Winter-Barley	Syckle	2015
Winter-Barley	Memento	2015
Winter-Barley	Coref	2015
Winter-Barley	Hiverac	2015
Winter-Barley	KWS Moselle	2015
Winter-Barley	Electrum	2015
Spring-Barley	995964	2003
Spring-Barley	20157 A	2003
Spring-Barley	A 96-103	2000
Spring-Barley	Acapella	1996
Spring-Barley	Acclaim	2010
Spring-Barley	Acorn	2014
Spring-Barley	Acoustic	2011
Spring-Barley	Acrobat	2004
Spring-Barley	Acumen	2011
Spring-Barley	Adonis	1999	2001
Spring-Barley	Agenda	1998
Spring-Barley	Akita	1998
Spring-Barley	Alabama	1998
Spring-Barley	Alexis	1987	1997
Spring-Barley	Alliot	1998
Spring-Barley	Aluminium	2003
Spring-Barley	Alveston	2011
Spring-Barley	Amber	1992	1995
Spring-Barley	Amourette	2001
Spring-Barley	Amphora	1998
Spring-Barley	Anaconda	2004
Spring-Barley	Anais	1999
Spring-Barley	Annabell	1997	2000
Spring-Barley	Appaloosa	2003	2007
Spring-Barley	Aramir	1972	1979
Spring-Barley	Ardila	1995
Spring-Barley	Artemida	2012
Spring-Barley	Artisan	2011
Spring-Barley	ASB 04-18	2005
Spring-Barley	Aspen	1996
Spring-Barley	Astoria	1998
Spring-Barley	Atem	1978	1989
Spring-Barley	Athena	2001	2003
Spring-Barley	Audio	1991
Spring-Barley	Avalon	2011
Spring-Barley	Avec	1998
Spring-Barley	Avenger	2014
Spring-Barley	Azalea	2005	2007
Spring-Barley	Azure	1998
Spring-Barley	Balalaika	2005
Spring-Barley	Barke	1997	2002
Spring-Barley	Beatrix	2003	2005
Spring-Barley	Belgravia	2005	2007
Spring-Barley	Benchmark	2007
Spring-Barley	Berlioz	2004
Spring-Barley	Berwick	1997	2000
Spring-Barley	Beryllium	2001	2003
Spring-Barley	Blenheim	1984	1993
Spring-Barley	Bogart	2009
Spring-Barley	Braemar	1999
Spring-Barley	Brahms	1992
Spring-Barley	Brazil	2000
Spring-Barley	Brioni	2011
Spring-Barley	Brise	1998	2000
Spring-Barley	Bunting	2012
Spring-Barley	Butler	2006
Spring-Barley	Cairn	2007
Spring-Barley	Calico	2004
Spring-Barley	Camargue	1983	1995
Spring-Barley	Campala	2000
Spring-Barley	Canasta	1992
Spring-Barley	Carafe	2001	2005
Spring-Barley	Carvilla	2002
Spring-Barley	Catalina	2000
Spring-Barley	Catamaran	2010
Spring-Barley	Cecilia	1996
Spring-Barley	Celebra	1999
Spring-Barley	Cellar	1998	2007
Spring-Barley	Central	2008
Spring-Barley	Centurion	2003	2005
Spring-Barley	Century	1996	2000
Spring-Barley	Chad	1988	1995
Spring-Barley	Chalice	1995	2006
Spring-Barley	Chance	2008
Spring-Barley	Chanson	2014
Spring-Barley	Chantal	2013
Spring-Barley	Chariot	1989	2001
Spring-Barley	Charm	1994	1996
Spring-Barley	Chaser	1997	1999
Spring-Barley	Checkmate	2008
Spring-Barley	Chieftain	1993	1995
Spring-Barley	Chime	1997	2001
Spring-Barley	Chrom	2006
Spring-Barley	Chronicle	2009
Spring-Barley	Cindy	1997
Spring-Barley	Clarity	1993
Spring-Barley	Class	2000	2002
Spring-Barley	Cocktail	2000	2007
Spring-Barley	Cognac	2007
Spring-Barley	Colada	1997
Spring-Barley	Colston	2000	2002
Spring-Barley	Columbus	2009
Spring-Barley	Concerto	2006
Spring-Barley	Conchita	2006
Spring-Barley	Connexion	2005
Spring-Barley	Contender	2013
Spring-Barley	Convivial	2010
Spring-Barley	Cooper	1991	1999
Spring-Barley	Cork	1992	1996
Spring-Barley	Corniche	1984	1990
Spring-Barley	Corsica	2003
Spring-Barley	Cosmopolitan	2016
Spring-Barley	County	1998	2002
Spring-Barley	CPBT B67	2002
Spring-Barley	CPBT B76	2004
Spring-Barley	Crescendo 2RSB	2013
Spring-Barley	Cribbage	2003	2005
Spring-Barley	Crooner	2010
Spring-Barley	Cropton	2006
Spring-Barley	Crown 2RSB	2015
Spring-Barley	Crusader	1994	1969
Spring-Barley	Cupito	2009
Spring-Barley	DÃ©cor	1988
Spring-Barley	Dallas	1989	1992
Spring-Barley	Dandy	1984	2000
Spring-Barley	Darkwing	2006
Spring-Barley	Davos	2006
Spring-Barley	Decanter	1996	2007
Spring-Barley	Defender	2013
Spring-Barley	Delibes	1991	2000
Spring-Barley	Derkado	1989	1999
Spring-Barley	Deveron	2012
Spring-Barley	Dew	1998
Spring-Barley	Digger	1983	1991
Spring-Barley	Dioptric	2014
Spring-Barley	Doyen	2001	2007
Spring-Barley	Dragoon	2012
Spring-Barley	Draught	1994	1996
Spring-Barley	Dray	1995	1997
Spring-Barley	Drum	2001	2003
Spring-Barley	Editha	2010
Spring-Barley	Embrace	2016
Spring-Barley	Extract	1995	1997
Spring-Barley	Fairing	2013
Spring-Barley	Fairytale	2005	2007
Spring-Barley	Fealty	2010
Spring-Barley	Felicie	1990	1997
Spring-Barley	Feltwell	2001	2003
Spring-Barley	Ferment	1995	1997
Spring-Barley	Flagon 2RSB	2000
Spring-Barley	Flick Sejet	2001
Spring-Barley	Fontana	1998
Spring-Barley	Force AFP2399	2008
Spring-Barley	Forensic	2006
Spring-Barley	Forester	1988	1992
Spring-Barley	Foxtrot	1997
Spring-Barley	Fractal	1995
Spring-Barley	Franklin	1992
Spring-Barley	Garner	2007
Spring-Barley	Genie	2009
Spring-Barley	Gentle	2009
Spring-Barley	Georgie	1973
Spring-Barley	Glassel	2010
Spring-Barley	Global	2000	2002
Spring-Barley	Golden Promise	1965	1990
Spring-Barley	Goldie	1990	1993
Spring-Barley	Golf	1980
Spring-Barley	Granta	2001
Spring-Barley	Gulliver	2016
Spring-Barley	Gundel	2004
Spring-Barley	Hacker	2011
Spring-Barley	Harriot	1999	2001
Spring-Barley	Hart	1986	1998
Spring-Barley	Haven	2012
Spring-Barley	Hemingway	2011
Spring-Barley	Henni	1994
Spring-Barley	Heron	1990
Spring-Barley	Hopper	1994
Spring-Barley	Horizon	1996
Spring-Barley	Host	1994
Spring-Barley	Husky AFP2429	2008
Spring-Barley	Hydra	2003	2005
Spring-Barley	Indola	2001
Spring-Barley	Ingmar	2005
Spring-Barley	Intrepid	2013
Spring-Barley	Invictus	2012
Spring-Barley	Isabella	2004
Spring-Barley	Jargon	2006
Spring-Barley	JB Maltasia	2005
Spring-Barley	Jersey	2001
Spring-Barley	Jive	1992
Spring-Barley	Jolika	2005	2007
Spring-Barley	Kassima	2003
Spring-Barley	Kelim	2010
Spring-Barley	Kerstin	2011
Spring-Barley	Kirsty	2000	2006
Spring-Barley	Klaxon	1981
Spring-Barley	Knightsbridge	2005	2007
Spring-Barley	Krona	1991
Spring-Barley	KWS Aurelia	2011
Spring-Barley	KWS Cashmere	2014
Spring-Barley	KWS Elsie	2016
Spring-Barley	KWS Irina	2011
Spring-Barley	KWS Loxanne	2014
Spring-Barley	KWS Orphelia	2010
Spring-Barley	KWS Sassy	2013
Spring-Barley	KWS Spectra	2012
Spring-Barley	KWS Vitara	2012
Spring-Barley	Kym	1979
Spring-Barley	Laird	1993
Spring-Barley	Landlord	1994	1999
Spring-Barley	Laureate	2013
Spring-Barley	LG Diablo	2015
Spring-Barley	LG Figaro	2015
Spring-Barley	LG Goddess	2016
Spring-Barley	LG Mojito	2015
Spring-Barley	LG Opera	2014
Spring-Barley	LG Tomahawk	2015
Spring-Barley	Limona	2014
Spring-Barley	Linden	1996
Spring-Barley	Linus	1995	1997
Spring-Barley	Lithium	2002
Spring-Barley	Livet	1995	1997
Spring-Barley	Lucifer	2001
Spring-Barley	Macarena	2001
Spring-Barley	Macaw	2002	2004
Spring-Barley	Madras	1995
Spring-Barley	Magellan	2010
Spring-Barley	Malt Jagger	2011
Spring-Barley	Maltby	2005	2007
Spring-Barley	Maresi	1989
Spring-Barley	Marionette	2008
Spring-Barley	Mariposa	2015
Spring-Barley	Mary	2011
Spring-Barley	Matinee	2002
Spring-Barley	Mayflower	2011
Spring-Barley	Maypole	2000
Spring-Barley	Melitta	1993
Spring-Barley	Melius	2011
Spring-Barley	Meltan	1990
Spring-Barley	Mentor	1993	1995
Spring-Barley	Mickle	2010
Spring-Barley	Mikado	1993
Spring-Barley	Milford	2012
Spring-Barley	Minstrel	2002	2004
Spring-Barley	Mirage	2007
Spring-Barley	Momentum	2010
Spring-Barley	Monika	2004
Spring-Barley	Montoya	2010
Spring-Barley	Moonshine 2RSB	2008
Spring-Barley	Muirhead	2008
Spring-Barley	Natasha	1982
Spring-Barley	Natasia	2010
Spring-Barley	Neruda	1998	2000
Spring-Barley	NFC Tipple	2002	2007
Spring-Barley	Nimbus	2000
Spring-Barley	Novello	2000	2002
Spring-Barley	NSL 95-1257	1998
Spring-Barley	NSL 97-4552	1998
Spring-Barley	NSL 97-4579	1998
Spring-Barley	NSL 98-5065	1999
Spring-Barley	NSL 99-5363	2001
Spring-Barley	Octavia	2012
Spring-Barley	Odyssey	2009
Spring-Barley	Olympus	2012
Spring-Barley	Onyx	1993
Spring-Barley	Optic	1992	2007
Spring-Barley	Orbital	2013
Spring-Barley	Origin	2013
Spring-Barley	Otira	1997	2000
Spring-Barley	Ovation	2013
Spring-Barley	Overture	2009
Spring-Barley	Oxbridge	2002	2007
Spring-Barley	Panda 2RSB	2009
Spring-Barley	Panther	2008
Spring-Barley	Paramount	2003
Spring-Barley	Pathfinder	2012
Spring-Barley	Patron	2000
Spring-Barley	Paustian	2013
Spring-Barley	Penguin	2009
Spring-Barley	Penthouse	2004
Spring-Barley	Perth	2001
Spring-Barley	Pewter	1998	2002
Spring-Barley	Pinball	2006
Spring-Barley	Pinocchio	2010
Spring-Barley	Piper	2012
Spring-Barley	Pitcher	1993	1995
Spring-Barley	Poker	2003	2006
Spring-Barley	Polanski	2003
Spring-Barley	Polygena	1993
Spring-Barley	Pongo	1996
Spring-Barley	Potter	1997
Spring-Barley	Power	2002	2007
Spring-Barley	Prague	2004	2006
Spring-Barley	Prestige	1998	2004
Spring-Barley	Primera	1993
Spring-Barley	Prisma	1985	2001
Spring-Barley	Prodigal	2010
Spring-Barley	Propino	2007
Spring-Barley	Protege	1998
Spring-Barley	Publican	2004	2007
Spring-Barley	Putney	2003	2005
Spring-Barley	Quartet	1994
Spring-Barley	Quench	2004	2007
Spring-Barley	Ragtime	1993
Spring-Barley	Rainbow	1994
Spring-Barley	Rakaia	2000
Spring-Barley	Rangoon	2000
Spring-Barley	Rebecca	2001	2007
Spring-Barley	Reggae	1992
Spring-Barley	Renaissance	2011
Spring-Barley	RGT Asteroid	2015
Spring-Barley	RGT Conquest	2012
Spring-Barley	RGT Orbiter	2016
Spring-Barley	RGT Planet	2012
Spring-Barley	Rhyncostar	2010
Spring-Barley	Ria	1987
Spring-Barley	Ricarda	1995
Spring-Barley	Riviera	1992	2007
Spring-Barley	Romilda	2014
Spring-Barley	Roxana	1999
Spring-Barley	Rummy	2003
Spring-Barley	Sabel	1996
Spring-Barley	Sacha	1999
Spring-Barley	Saloon	1997	2001
Spring-Barley	Sanette	2010
Spring-Barley	Scandium	2004
Spring-Barley	Scarlett	1995
Spring-Barley	Scholar	2012
Spring-Barley	Scout	2005	2007
Spring-Barley	Sebastian	2000	2002
Spring-Barley	Shada	2011
Spring-Barley	Shakira	2004
Spring-Barley	Shaloo	2011
Spring-Barley	Shandy	2009
Spring-Barley	Shannon	2010
Spring-Barley	Sienna	2012
Spring-Barley	Silicon	2003
Spring-Barley	Skagen	2001
Spring-Barley	Skittle	2003
Spring-Barley	Snakebite	2005	2007
Spring-Barley	Snapper	2013
Spring-Barley	Soldo	2009
Spring-Barley	Sparkle	2010
Spring-Barley	Spey	1995
Spring-Barley	Spike	1999
Spring-Barley	Spiral	1996
Spring-Barley	Spire	1999
Spring-Barley	Splash	1996
Spring-Barley	Spotlight	2004
Spring-Barley	Starlight	1997
Spring-Barley	Static	1996	2006
Spring-Barley	Summit	2008
Spring-Barley	SW 2808	2003
Spring-Barley	SW Macsena	2002
Spring-Barley	SW Scania	2002
Spring-Barley	SW Stella	2000
Spring-Barley	Sweeney	2005	2007
Spring-Barley	SY Aboyne	2009
Spring-Barley	SY Barrell	2009
Spring-Barley	SY Contour	2016
Spring-Barley	SY Dolomite	2016
Spring-Barley	SY Firkin	2009
Spring-Barley	SY Kailash	2016
Spring-Barley	SY Stanza	2016
Spring-Barley	SY Taberna	2008
Spring-Barley	SY Universal	2009
Spring-Barley	Tabora	1999
Spring-Barley	Talbot	1999
Spring-Barley	Tamise	2005
Spring-Barley	Tankard	1993	1997
Spring-Barley	Taphouse	2004	2006
Spring-Barley	Tardus	1993
Spring-Barley	Tavern	1997
Spring-Barley	Thistle	1996
Spring-Barley	Thrift	1998
Spring-Barley	Timori	2002
Spring-Barley	Tirup	1994
Spring-Barley	Toby	2001
Spring-Barley	Tocada	2002	2006
Spring-Barley	Toddy	1994	1996
Spring-Barley	Token	2004
Spring-Barley	Totem AFP2782	2013
Spring-Barley	Toucan	2002	2004
Spring-Barley	Trebon	1992
Spring-Barley	Trinidad	1993
Spring-Barley	Trinity	1993	1995
Spring-Barley	Triumph	1978	1992
Spring-Barley	Troon	2000	2007
Spring-Barley	Trosa	1994
Spring-Barley	Troubadour	2007
Spring-Barley	Tucson	2003
Spring-Barley	Turnberry	2003
Spring-Barley	Twister	2006
Spring-Barley	Tyne	1985	1996
Spring-Barley	Typhoon	2006
Spring-Barley	Ursa	2002
Spring-Barley	Vault	2012
Spring-Barley	Vegas	1999
Spring-Barley	Velvet	2001
Spring-Barley	Virgil	2006
Spring-Barley	Viskosa	1998
Spring-Barley	Vivendi	2004
Spring-Barley	Vortex	2000	2002
Spring-Barley	W8257	1992
Spring-Barley	W8276	1992
Spring-Barley	Waggon	2002	2007
Spring-Barley	Waltz	2003
Spring-Barley	Weitor	1999
Spring-Barley	Western	2008
Spring-Barley	Westminster	2002	2007
Spring-Barley	Wicket	2002	2007
Spring-Barley	Widre	1999
Spring-Barley	Wren	1993
Spring-Barley	Wylanda	2014
Spring-Barley	Yard	2007
