# Supplementary material for: Trends of genetic changes uncovered by Env- and Eigen-GWAS in wheat and barley
Source: Theor Appl Genet. 2021 Nov 15;135(2):667–78. doi: 10.1007/s00122-021-03991-z (PMC8866380; doi:10.1007/s00122-021-03991-z)
Supplement: Supplementary file 3 — Supplementary file3 (XLSX 30 KB) [file 122_2021_3991_MOESM3_ESM.xlsx]

## Sheet: Sheet1
Table S2: Summary of the marker-trait associations in wheat panels.
Pop-name	Marker	Trait	Chr	Pos	minuslogP	Effects	-Phy	SNP_pos	Gene_id	Gene_start	Gene_end
Winter-Wheat-valid	tplb0032d09_1393	Yield	1A	216	4.44859	-0.547242	1A	101377545	TraesCS1A02G105500	101377424	101382058
Winter-Wheat-valid	wsnp_Ex_c49829_54319220	Yield	1A	216	4.44859	0.547242	1A	101764663	TraesCS1A02G105600	101763922	101767798
Winter-Wheat-valid	CAP11_c2984_419	Yield	1A	216	4.44859	-0.547242	1A	102370423	TraesCS1A02G105900	102366710	102370939
Winter-Wheat-valid	wsnp_Ex_c48375_53299028	Yield	1A	216	4.44859	-0.547242	1A	102372111	TraesCS1A02G106000	102371397	102375203
Winter-Wheat-valid	wsnp_Ex_c50235_54588957	Yield	1A	216	4.44859	-0.547242	1A	103319469	TraesCS1A02G106100	103311704	103326325
Winter-Wheat-valid	wsnp_Ex_c44498_50537128	Yield	1A	216	4.44859	0.547242	1A	105905641	TraesCS1A02G107600	105903502	105906285
Winter-Wheat-valid	Ku_c2449_578	Yield	1A	216	4.44859	-0.547242	1A	108076867	TraesCS1A02G108900	108076850	108081795
Winter-Wheat-valid	RAC875_c2202_1097	Yield	1A	216	4.44859	0.547242	1A	108078238	TraesCS1A02G108900	108076850	108081795
Winter-Wheat-valid	BobWhite_c45409_389	Yield	1A	216	4.44859	0.547242	1A	111538183	TraesCS1A02G111100	111534404	111538376
Winter-Wheat-valid	wsnp_Ku_rep_c68419_67400635	Yield	1A	216	4.44859	0.547242	1A	112036479	TraesCS1A02G111300	112035816	112042777
Winter-Wheat-valid	BS00092422_51	Yield	1A	216	4.44859	0.547242	1A	113857897	TraesCS1A02G112000	113850568	113858254
Winter-Wheat-valid	wsnp_Ex_c8162_13799067	Yield	1A	216	4.44859	-0.547242	1A	113878228	TraesCS1A02G112200	113877741	113880731
Winter-Wheat-valid	IAAV2342	Yield	1A	216	4.44859	-0.547242	1A	115359214	TraesCS1A02G112700	115357679	115363324
Winter-Wheat-valid	BS00010004_51	Yield	1A	216	4.69366	0.56112	1A	120010546	TraesCS1A02G115500	120002303	120011148
Winter-Wheat-valid	wsnp_Ex_c28165_37310070	Yield	1A	216	4.44859	-0.547242	1A	131964716	TraesCS1A02G119700	131963409	131971449
Winter-Wheat-valid	wsnp_Ex_rep_c69775_68731015	Yield	1A	216	4.44859	-0.547242	1A	133416378	TraesCS1A02G121000	133412308	133418388
Winter-Wheat-valid	wsnp_Ex_rep_c105244_89727666	Yield	1A	216	4.44859	0.547242	1A	136959421	TraesCS1A02G122100	136923917	136959905
Winter-Wheat-valid	wsnp_Ex_rep_c105244_89727820	Yield	1A	216	4.44859	0.547242	1A	136959575	TraesCS1A02G122100	136923917	136959905
Winter-Wheat-valid	BS00003758_51	Yield	1A	216	4.44859	0.547242	1A	163393979	TraesCS1A02G129200	163392857	163397306
Winter-Wheat-valid	wsnp_Ex_rep_c104050_88861052	Yield	1A	216	4.44859	0.547242	1A	163393979	TraesCS1A02G129200	163392857	163397306
Winter-Wheat-valid	wsnp_Ex_rep_c66382_64577768	Yield	1A	216	4.44859	-0.547242	1A	165172799	TraesCS1A02G129400	165171992	165179858
Winter-Wheat-valid	RAC875_c2021_1417	Yield	1A	216	4.44859	0.547242	1A	166322397	TraesCS1A02G129500	166315708	166322599
Winter-Wheat-valid	IAAV5581	Yield	1A	216	4.44859	0.547242	1A	169654058	TraesCS1A02G130800	169643889	169654254
Winter-Wheat-valid	RAC875_c2313_410	Yield	1A	216	4.44859	0.547242	1A	175173940	TraesCS1A02G131500	175173230	175178988
Winter-Wheat-valid	wsnp_Ex_c25220_34487119	Yield	1A	216	4.44859	0.547242	1A	177482585	TraesCS1A02G132000	177481605	177483605
Winter-Wheat-valid	IAAV5756	Yield	1A	216	4.44859	-0.547242	1A	182069450	TraesCS1A02G132800	182068831	182176388
Winter-Wheat-valid	Ku_c2898_1284	Yield	1A	216	4.44859	-0.547242	1A	182069450	TraesCS1A02G132800	182068831	182176388
Winter-Wheat-valid	Ku_c2898_1247	Yield	1A	216	4.44859	0.547242	1A	182069487	TraesCS1A02G132800	182068831	182176388
Winter-Wheat-valid	Ku_c2898_221	Yield	1A	216	4.44859	0.547242	1A	182144426	TraesCS1A02G132800	182068831	182176388
Winter-Wheat-valid	wsnp_Ex_c17684_26426785	Yield	1A	216	4.44859	0.547242	1A	201746573	TraesCS1A02G134300	201744535	201747147
Winter-Wheat-valid	Excalibur_c44731_1000	Yield	1A	216	4.44859	-0.547242	1A	213905466	TraesCS1A02G136200	213902550	213933580
Winter-Wheat-valid	RAC875_c25442_231	Yield	1A	216	4.44859	-0.547242	1A	216415143	TraesCS1A02G136400	216414924	216456832
Winter-Wheat-valid	wsnp_Ex_c3747_6824863	Yield	1A	216	4.44859	0.547242	1A	217612407	TraesCS1A02G136500	217610380	217613638
Winter-Wheat-valid	wsnp_Ex_c645_1273901	Yield	1A	216	4.44859	0.547242	1A	219895001	TraesCS1A02G137000	219894326	219900551
Winter-Wheat-valid	wsnp_Ex_c645_1273590	Yield	1A	216	4.44859	0.547242	1A	219895810	TraesCS1A02G137000	219894326	219900551
Winter-Wheat-valid	wsnp_CAP12_c2645_1267978	Yield	1A	216	4.44859	0.547242	1A	224805944	TraesCS1A02G137800	224802356	224827275
Winter-Wheat-valid	wsnp_Ex_c21450_30588044	Yield	1A	216	4.44859	-0.547242	1A	224826871	TraesCS1A02G137800	224802356	224827275
Winter-Wheat-valid	RAC875_c7305_75	Yield	1A	216	4.15807	-0.510956	1A	232606183	TraesCS1A02G138700	232606171	232618441
Winter-Wheat-valid	BS00067330_51	Yield	1A	216	4.44859	-0.547242	1A	233921831	TraesCS1A02G138800	233920831	233925580
Winter-Wheat-valid	wsnp_Ex_c15722_24074399	Yield	1A	221	4.44859	0.547242	1A	233923384	TraesCS1A02G138800	233920831	233925580
Winter-Wheat-valid	IACX7767	Yield	1A	216	4.44859	0.547242	1A	236720470	TraesCS1A02G139500	236715736	236722781
Winter-Wheat-valid	wsnp_Ex_c2972_5477975	Yield	1A	216	4.44859	0.547242	1A	236720470	TraesCS1A02G139500	236715736	236722781
Winter-Wheat-valid	BS00077815_51	Yield	1A	216	4.44859	-0.547242	1A	238653598	TraesCS1A02G140600	238652541	238654541
Winter-Wheat-valid	wsnp_Ex_c6826_11774795	Yield	1A	216	4.44859	-0.547242	1A	238680137	TraesCS1A02G140900	238677153	238690883
Winter-Wheat-valid	wsnp_Ex_c6278_10941843	Yield	1A	216	4.44859	-0.547242	1A	242012656	TraesCS1A02G142200	241993075	242013226
Winter-Wheat-valid	wsnp_Ex_c8666_14522816	Yield	1A	216	4.44859	0.547242	1A	245116895	TraesCS1A02G142900	245115339	245118643
Winter-Wheat-valid	wsnp_Ex_c3365_6183009	Yield	1A	216	4.44859	0.547242	1A	245524081	TraesCS1A02G143000	245518573	245527595
Winter-Wheat-valid	IAAV742	Yield	1A	216	4.44859	-0.547242	1A	246130045	TraesCS1A02G143200	246127690	246130525
Winter-Wheat-valid	wsnp_Ex_c18196_27006489	Yield	1A	216	4.69366	0.56112	1A	249053380	TraesCS1A02G144000	249042636	249057221
Winter-Wheat-valid	Excalibur_c7692_139	Yield	1A	216	4.69366	-0.56112	1A	252324284	TraesCS1A02G146000	252322646	252325156
Winter-Wheat-valid	Excalibur_c62832_446	Yield	8A	745	4.69366	0.56112	1A	252624024	TraesCS1A02G146400	252622734	252628173
Winter-Wheat-valid	wsnp_Ex_c3142_5808713	Yield	1A	216	4.69366	0.56112	1A	254385046	TraesCS1A02G147500	254383244	254386910
Winter-Wheat-valid	wsnp_Ex_c3142_5808330	Yield	1A	216	4.69366	0.56112	1A	254385535	TraesCS1A02G147500	254383244	254386910
Winter-Wheat-valid	wsnp_Ex_c3142_5808220	Yield	1A	216	4.69366	0.56112	1A	254386061	TraesCS1A02G147500	254383244	254386910
Winter-Wheat-valid	BS00022207_51	Yield	1A	216	4.69366	0.56112	1A	264213803	TraesCS1A02G152800	264213641	264217834
Winter-Wheat-valid	BobWhite_c2506_332	Yield	5A	217	4.44859	0.547242	1A	297745370	TraesCS1A02G164800	297744935	297751007
Winter-Wheat-valid	Excalibur_c20133_87	Yield	1A	216	4.60774	0.555796	1A	298037397	TraesCS1A02G165300	298034053	298037445
Winter-Wheat-valid	BS00022201_51	Yield	1A	216	4.60774	0.555796	1A	298116028	TraesCS1A02G165500	298108442	298116154
Winter-Wheat-valid	BS00037255_51	Yield	1A	216	4.72127	0.547731	1A	298646400	TraesCS1A02G166200	298646085	298646780
Winter-Wheat-valid	BS00090634_51	Age	8A	473	4.33627	7.25682	1A	320222948	TraesCS1A02G177400	320222699	320224716
Winter-Wheat-valid	BS00090634_51	Yield	8A	473	4.81001	0.555289	1A	320222948	TraesCS1A02G177400	320222699	320224716
Winter-Wheat-valid	Kukri_c6622_763	Age	8A	1100	4.33627	7.25682	1A	320223805	TraesCS1A02G177400	320222699	320224716
Winter-Wheat-valid	Kukri_c6622_763	Yield	8A	1100	4.81001	0.555289	1A	320223805	TraesCS1A02G177400	320222699	320224716
Winter-Wheat-valid	Excalibur_c22728_610	Age	1A	216	4.77224	-7.52643	1A	342875420	TraesCS1A02G189500	342875131	342878854
Winter-Wheat-valid	Excalibur_c22728_610	Yield	1A	216	4.85904	-0.549613	1A	342875420	TraesCS1A02G189500	342875131	342878854
Winter-Wheat-valid	IAAV5730	Yield	1A	220	4.01216	0.460016	1A	344480903	TraesCS1A02G190700	344480199	344488546
Winter-Wheat-valid	Ex_c5759_628	Yield	1A	220	4.01216	0.460016	1A	345108262	TraesCS1A02G190800	345108253	345116586
Winter-Wheat	Ra_c2895_591	Age	1A	221	6.00947	-7.61324	1A	462435782	TraesCS1A02G267300	462435597	462438015
Winter-Wheat-valid	IACX2935	Life-span	1B	186	5.4966	4.20419	1B	53052373	TraesCS1B02G068200	53050199	53052675
Winter-Wheat-valid	Excalibur_c46902_92	Life-span	1B	142	5.4966	4.20419	1B	53251268	TraesCS1B02G068600	53250520	53252520
Winter-Wheat-valid	wsnp_Ex_c40942_47886087	Yield	1A	216	4.44859	-0.547242	1B	201755579	TraesCS1B02G146000	201753838	201758189
Winter-Wheat-valid	BS00062965_51	Yield	1A	216	4.44859	-0.547242	1B	251056249	TraesCS1B02G153500	250982539	251056868
Winter-Wheat-valid	RAC875_c18355_804	Yield	1A	216	4.44859	-0.547242	1B	252028614	TraesCS1B02G153600	252019965	252035487
Winter-Wheat-valid	RAC875_c75854_126	Yield	8A	1349	4.15807	-0.510956	1B	264345500	TraesCS1B02G156600	264342025	264366018
Winter-Wheat	RFL_Contig2270_2610	Age	1A	231	5.44248	7.13726	1B	486969726	TraesCS1B02G278600	486968982	486975788
Winter-Wheat	Kukri_c18109_682	Age	1B	350	4.62431	11.6431	1B	636264230	TraesCS1B02G408600	636261651	636264756
Winter-Wheat	RAC875_c7357_1107	Age	1B	350	4.62431	11.6431	1B	636264290	TraesCS1B02G408600	636261651	636264756
Winter-Wheat-valid	wsnp_RFL_Contig1736_858448	Yield	1A	216	4.44859	0.547242	1D	103351521	TraesCS1D02G109600	103348561	103352318
Winter-Wheat-valid	IAAV8664	Yield	1A	216	4.44859	0.547242	1D	122546582	TraesCS1D02G122000	122545054	122547501
Winter-Wheat-valid	RAC875_c7847_1352	Yield	1A	216	4.44859	-0.547242	1D	123107933	TraesCS1D02G122500	123102204	123115246
Winter-Wheat-valid	Tdurum_contig27840_865	Yield	1A	216	4.44859	-0.547242	1D	137438029	TraesCS1D02G126200	137436030	137438030
Winter-Wheat-valid	Excalibur_c6255_1119	Yield	1A	216	4.44859	0.547242	1D	137440330	TraesCS1D02G126300	137437189	137441962
Winter-Wheat-valid	wsnp_Ra_c20163_29413615	Yield	1A	216	4.44859	-0.547242	1D	159907851	TraesCS1D02G132900	159906623	159925977
Winter-Wheat-valid	Excalibur_c6141_1337	Life-span	1A	216	4.05767	-3.02302	1D	169063726	TraesCS1D02G134400	169058244	169068672
Winter-Wheat-valid	Excalibur_c6141_1337	Yield	1A	216	4.08986	0.539506	1D	169063726	TraesCS1D02G134400	169058244	169068672
Winter-Wheat-valid	IAAV1851	Yield	1A	216	4.44859	0.547242	1D	196094708	TraesCS1D02G141700	196093177	196095569
Winter-Wheat-valid	BS00021895_51	Yield	1A	216	4.69366	0.56112	1D	213341645	TraesCS1D02G153600	213326050	213342173
Winter-Wheat-valid	wsnp_Ex_c43454_49770425	Yield	1A	219	4.01216	0.460016	1D	277347845	TraesCS1D02G197000	277347170	277364182
Winter-Wheat	tplb0041b11_529	Age	8A	1584	4.42331	6.60785	2A	532065	TraesCS2A02G001200	529346	533102
Winter-Wheat	Kukri_rep_c109912_394	Age	8A	1146	4.81051	7.10735	2A	2486857	TraesCS2A02G004800	2481972	2487182
Winter-Wheat	Excalibur_c15379_1305	Age	2A	20	6.30833	9.49786	2A	3445818	TraesCS2A02G007800	3442301	3447773
Winter-Wheat	Excalibur_c12980_2621	Age	2A	66	4.49873	-6.74924	2A	7545148	TraesCS2A02G016400	7544927	7552383
Winter-Wheat	Kukri_c31776_1621	Age	2A	87	6.30833	9.49786	2A	7550113	TraesCS2A02G016400	7544927	7552383
Winter-Wheat	Kukri_c23195_266	Age	2A	87	5.96499	8.8948	2A	12327554	TraesCS2A02G026900	12324869	12327912
Winter-Wheat	BS00004089_51	Age	2A	87	6.17837	9.25987	2A	14811964	TraesCS2A02G032500	14808977	14813420
Winter-Wheat	BS00022760_51	Age	2A	87	6.17837	9.25987	2A	14812057	TraesCS2A02G032500	14808977	14813420
Winter-Wheat	BS00071630_51	Age	2A	87	6.17837	9.25987	2A	14940140	TraesCS2A02G033100	14939774	14940145
Winter-Wheat	IACX6178	Age	2A	158	6.17837	9.25987	2A	15612817	TraesCS2A02G036300	15607198	15612999
Winter-Wheat	CAP12_c259_307	Age	2A	158	5.66392	-8.43081	2A	15875881	TraesCS2A02G037200	15874833	15876687
Winter-Wheat	CAP8_c1562_139	Age	2A	87	5.66392	8.43081	2A	15883378	TraesCS2A02G037400	15881908	15883610
Winter-Wheat	BS00080836_51	Age	2A	158	5.66392	-8.43081	2A	15948204	TraesCS2A02G037800	15947865	15958630
Winter-Wheat	Excalibur_rep_c112367_329	Age	2A	162	5.66392	-8.43081	2A	16402406	TraesCS2A02G039200	16398757	16406158
Winter-Wheat	BS00067214_51	Age	2A	158	5.66392	-8.43081	2A	16404735	TraesCS2A02G039200	16398757	16406158
Winter-Wheat	BS00004112_51	Age	2A	158	5.66392	8.43081	2A	16672502	TraesCS2A02G041100	16672081	16677954
Winter-Wheat	BS00004243_51	Age	2A	158	5.66392	8.43081	2A	16672508	TraesCS2A02G041100	16672081	16677954
Winter-Wheat	RAC875_c829_1143	Age	2A	87	5.66392	8.43081	2A	17000920	TraesCS2A02G042400	16999678	17003977
Winter-Wheat	IACX11417	Age	2A	158	5.66392	-8.43081	2A	17656661	TraesCS2A02G044800	17651938	17658878
Winter-Wheat	BS00022799_51	Age	2D	33	6.30833	9.49786	2A	24278871	TraesCS2A02G057800	24278547	24285255
Winter-Wheat	BS00110397_51	Age	2A	87	5.31634	-8.43927	2B	23555145	TraesCS2B02G047200	23554523	23557215
Winter-Wheat	Excalibur_rep_c107932_225	Age	2A	158	5.66392	-8.43081	2B	25020040	TraesCS2B02G051000	25017602	25028825
Winter-Wheat	RAC875_c26214_505	Age	2A	158	5.66392	-8.43081	2B	27892957	TraesCS2B02G057200	27888349	27894223
Winter-Wheat	Excalibur_c40567_1857	Age	2A	158	5.12915	7.85883	2B	28368534	TraesCS2B02G058200	28365047	28374592
Spring-Wheat	Ku_c5725_892	Age	2B	251	4.43988	-7.345	2B	68363434	TraesCS2B02G107400	68362281	68365723
Spring-Wheat	Ku_c5725_615	Age	2B	253	4.36872	10.9026	2B	68363711	TraesCS2B02G107400	68362281	68365723
Spring-Wheat	RFL_Contig4849_702	Age	2B	318	4.19509	-9.33674	2B	464290358	TraesCS2B02G324700	464286867	464293021
Winter-Wheat-valid	Excalibur_c76598_570	Yield	8A	761	4.84723	0.847739	2B	681539627	TraesCS2B02G484200	681537583	681540750
Winter-Wheat	RFL_Contig4030_493	Age	2A	62	5.24216	8.32485	2D	5327878	TraesCS2D02G010800	5325726	5328909
Winter-Wheat	Excalibur_c25599_358	Age	2A	87	6.30833	-9.49786	2D	8295045	TraesCS2D02G017000	8290141	8297442
Winter-Wheat	RAC875_rep_c108412_116	Age	2A	158	5.66392	-8.43081	2D	13908108	TraesCS2D02G037700	13906127	13913266
Winter-Wheat	RFL_Contig772_1037	Age	2A	158	5.66392	-8.43081	2D	13911386	TraesCS2D02G037700	13906127	13913266
Winter-Wheat	BS00110224_51	Age	2A	158	5.66392	8.43081	2D	14254638	TraesCS2D02G038700	14252950	14255950
Winter-Wheat	Kukri_c19434_1170	Age	2A	158	5.66392	-8.43081	2D	14413782	TraesCS2D02G039600	14412173	14420797
Spring-Wheat	wsnp_Ex_rep_c66763_65120251	Age	8A	1741	4.19891	10.0605	3A	331618207	TraesCS3A02G200400	331616479	331622461
Spring-Wheat	RAC875_c8642_231	Age	5A	710	4.51056	-13.2055	4D	509666767	TraesCS4D02G365800	509662882	509667974
Winter-Wheat	Excalibur_c9258_1222	Age	5B	377	4.27401	-6.89245	5A	610483160	TraesCS5A02G425300	610483101	610489429
Winter-Wheat-valid	JD_c16284_736	Age	1A	224	4.19718	-7.60778	5B	63362149	TraesCS5B02G057300	63362127	63378611
Winter-Wheat-valid	RAC875_c85778_184	Yield	1A	216	4.44859	0.547242	5B	248652890	TraesCS5B02G133100	248651015	248653015
Winter-Wheat	BobWhite_rep_c60245_107	Age	5B	381	4.30625	6.93942	5B	602138808	TraesCS5B02G426400	602137944	602139307
Winter-Wheat	Tdurum_contig82077_336	Age	5B	381	4.30625	6.93942	5B	602138808	TraesCS5B02G426400	602137944	602139307
Winter-Wheat	RFL_Contig1265_515	Age	8A	1403	4.30625	6.93942	5B	602139015	TraesCS5B02G426400	602137944	602139307
Winter-Wheat	Tdurum_contig82077_129	Age	8A	1549	4.30625	6.93942	5B	602139015	TraesCS5B02G426400	602137944	602139307
Winter-Wheat	Kukri_rep_c70662_486	Age	5B	377	4.27401	-6.89245	5B	603641789	TraesCS5B02G427400	603634830	603643174
Winter-Wheat	wsnp_Ex_rep_c67164_65655648	Age	5D	173	5.15468	-10.0455	5D	107584042	TraesCS5D02G097100	107581035	107585660
Winter-Wheat	wsnp_Ku_rep_c72922_72561803	Age	5D	180	5.04358	-9.58085	5D	123499728	TraesCS5D02G109500	123496314	123499849
Winter-Wheat	Excalibur_c10046_579	Age	8A	609	5.59295	-9.92068	5D	160064709	TraesCS5D02G118800	160064644	160069294
Winter-Wheat	wsnp_JD_rep_c50025_34123405	Age	8A	1771	5.59295	-9.92068	5D	160064709	TraesCS5D02G118800	160064644	160069294
Winter-Wheat	wsnp_Ex_c65985_64188864	Age	5D	180	5.04358	9.58085	5D	192270194	TraesCS5D02G125500	192264802	192270516
Winter-Wheat	Jagger_c3819_70	Age	5B	377	4.27401	-6.89245	5D	489350836	TraesCS5D02G433700	489348526	489358173
Winter-Wheat	wsnp_Ku_rep_c70662_70289489	Age	5B	381	4.27401	-6.89245	5D	489355825	TraesCS5D02G433700	489348526	489358173
Winter-Wheat	BobWhite_c20782_697	Age	6A	186	5.69469	8.55871	6A	107113248	TraesCS6A02G135100	107111934	107113379
Winter-Wheat	BS00044311_51	Age	6A	186	5.69469	-8.55871	6A	107113578	TraesCS6A02G135100	107113379	107115379
Winter-Wheat	Kukri_c49417_141	Age	6A	186	5.69469	8.55871	6A	107175749	TraesCS6A02G135300	107170940	107176044
Winter-Wheat	wsnp_Ex_rep_c66535_64812708	Age	6A	186	5.48817	-8.3954	6A	115030401	TraesCS6A02G140200	115026869	115030943
Winter-Wheat	BS00022120_51	Age	6A	190	8.11006	12.8657	6A	396301431	TraesCS6A02G215500	396296196	396302043
Winter-Wheat	BS00022913_51	Age	6A	190	4.69949	-9.44737	6A	409092614	TraesCS6A02G220100	409090779	409093765
Winter-Wheat	wsnp_Ex_c590_1176609	Age	6A	190	4.69949	-9.44737	6A	410579744	TraesCS6A02G220900	410579641	410584143
Winter-Wheat	wsnp_Ex_c590_1176006	Age	6A	190	4.69949	9.44737	6A	410580347	TraesCS6A02G220900	410579641	410584143
Winter-Wheat	wsnp_Ra_c31062_40243185	Age	6A	190	4.69949	9.44737	6A	410915814	TraesCS6A02G221300	410895172	410918458
Winter-Wheat	wsnp_Ex_c43887_50077773	Age	6A	190	4.69949	-9.44737	6A	410917112	TraesCS6A02G221300	410895172	410918458
Winter-Wheat	tplb0047k12_1370	Age	6A	190	4.69949	-9.44737	6A	411095177	TraesCS6A02G221400	411083900	411102812
Winter-Wheat	wsnp_Ex_rep_c67218_65729639	Age	6A	190	4.69949	-9.44737	6A	411095177	TraesCS6A02G221400	411083900	411102812
Winter-Wheat	wsnp_Ex_rep_c67605_66248628	Age	6A	190	4.69949	9.44737	6A	420089898	TraesCS6A02G223400	420087834	420093103
Winter-Wheat	wsnp_Ku_c2329_4474766	Age	6A	190	4.69949	-9.44737	6A	420413378	TraesCS6A02G223700	420410916	420416671
Winter-Wheat	BS00078715_51	Age	6A	190	4.69949	-9.44737	6A	424093750	TraesCS6A02G225600	424090910	424100029
Winter-Wheat	Excalibur_c4579_979	Age	6A	190	4.69949	-9.44737	6A	427616757	TraesCS6A02G227200	427608708	427619610
Winter-Wheat	wsnp_Ex_c18965_27868480	Age	6A	190	4.69949	9.44737	6A	429396122	TraesCS6A02G227900	429395155	429398129
Winter-Wheat	Excalibur_c16840_3454	Age	6A	190	4.69949	9.44737	6A	430927740	TraesCS6A02G228500	430920053	430941316
Winter-Wheat	wsnp_Ku_c3354_6228393	Age	6A	190	6.00538	10.711	6A	430933984	TraesCS6A02G228500	430920053	430941316
Winter-Wheat	wsnp_Ex_c17089_25709028	Age	6A	190	4.69949	-9.44737	6A	430934787	TraesCS6A02G228500	430920053	430941316
Winter-Wheat	Kukri_c30819_246	Age	6A	190	4.69949	-9.44737	6A	431144281	TraesCS6A02G228700	431139648	431145305
Winter-Wheat	wsnp_Ex_c1104_2118684	Age	6A	190	4.69949	9.44737	6A	431222055	TraesCS6A02G228900	431220581	431224327
Winter-Wheat	wsnp_Ex_rep_c105612_89983181	Age	6A	190	4.69949	-9.44737	6A	432246181	TraesCS6A02G229400	432246148	432248626
Winter-Wheat	BS00087178_51	Age	6A	190	4.69949	-9.44737	6A	432246904	TraesCS6A02G229400	432246148	432248626
Winter-Wheat	wsnp_Ra_c44015_50539749	Age	6A	190	4.69949	-9.44737	6A	432246904	TraesCS6A02G229400	432246148	432248626
Winter-Wheat	BS00022605_51	Age	6A	190	4.69949	9.44737	6A	432248086	TraesCS6A02G229400	432246148	432248626
Winter-Wheat	BS00064632_51	Age	6A	190	4.69949	-9.44737	6A	435596992	TraesCS6A02G230900	435590467	435597490
Winter-Wheat	BS00099290_51	Age	6A	190	4.69949	-9.44737	6A	438579488	TraesCS6A02G231900	438576084	438579632
Winter-Wheat	wsnp_BE403421A_Ta_2_1	Age	6A	190	4.69949	9.44737	6A	438586818	TraesCS6A02G232100	438584965	438589154
Winter-Wheat	BS00072945_51	Age	6A	190	4.69949	-9.44737	6A	439668219	TraesCS6A02G232300	439665994	439669885
Winter-Wheat	CAP11_c1206_301	Age	6A	190	4.69949	-9.44737	6A	441806792	TraesCS6A02G234200	441806587	441807629
Winter-Wheat	IACX14305	Age	6A	186	5.48817	8.3954	6B	177272596	TraesCS6B02G167900	177268376	177273019
Winter-Wheat	Excalibur_c1492_1282	Age	6A	190	4.69949	-9.44737	6B	449767361	TraesCS6B02G250200	449766249	449771174
Winter-Wheat	Kukri_c1281_515	Age	6A	190	4.69949	-9.44737	6B	450898606	TraesCS6B02G251500	450894614	450899277
Winter-Wheat	wsnp_Ku_c3354_6228863	Age	6A	190	5.92904	10.7103	6B	454509173	TraesCS6B02G253200	454501703	454525655
Winter-Wheat	wsnp_Ex_rep_c102173_87395725	Age	6A	190	4.69949	-9.44737	6B	470919152	TraesCS6B02G260700	470917399	470919399
Winter-Wheat	Kukri_c16404_100	Age	6B	322	4.05664	10.3295	6B	687554758	TraesCS6B02G414800	687554160	687557504
Winter-Wheat	wsnp_Ku_c9388_15743434	Age	6A	190	4.69949	9.44737	6D	286627817	TraesCS6D02G202700	286625055	286628969
Winter-Wheat	BS00062619_51	Age	6A	190	4.69949	9.44737	6D	299057191	TraesCS6D02G211800	299055521	299057374
Winter-Wheat	Ex_c8173_453	Age	2A	87	6.17837	-9.25987	7A	260317480	TraesCS7A02G263200	260316313	260318135
Winter-Wheat	tplb0022m23_742	Age	7B	225	4.28908	-10.471	7B	203029266	TraesCS7B02G152800	203027560	203030111
Winter-Wheat	Excalibur_c16687_476	Age	7B	236	4.88354	-12.923	7B	488410704	TraesCS7B02G266000	488410536	488414496
Winter-Wheat	Excalibur_c16687_380	Age	7B	236	4.88354	12.923	7B	488410800	TraesCS7B02G266000	488410536	488414496
Winter-Wheat	Kukri_c48870_115	Age	7B	236	4.88354	-12.923	7B	488410867	TraesCS7B02G266000	488410536	488414496
Winter-Wheat	BobWhite_rep_c49587_1290	Age	7B	236	4.88354	12.923	7B	488704491	TraesCS7B02G266300	488704154	488707440
Winter-Wheat	BobWhite_c13098_526	Age	7B	236	4.88354	12.923	7B	489827071	TraesCS7B02G266800	489826543	489830024
Winter-Wheat	BobWhite_c42974_184	Age	7B	236	4.88354	-12.923	7D	463041221	TraesCS7D02G360200	463038117	463041530
Winter-Wheat-valid	IACX7921	Yield	1A	216	4.8491	-0.568573
Winter-Wheat-valid	Ra_c11042_1500	Yield	1A	216	4.8491	0.568573
Winter-Wheat-valid	BS00077504_51	Yield	1A	216	4.69366	-0.56112
Winter-Wheat-valid	BS00021730_51	Yield	1A	216	4.69366	-0.56112
Winter-Wheat-valid	Ex_c14515_220	Yield	1A	216	4.69366	0.56112
Winter-Wheat-valid	wsnp_Ra_c6474_11298858	Yield	1A	216	4.69366	0.56112
Winter-Wheat-valid	BS00048887_51	Yield	1A	216	4.69366	0.56112
Winter-Wheat-valid	Kukri_c362_151	Yield	1A	216	4.60774	-0.555796
Winter-Wheat-valid	Kukri_c362_91	Yield	1A	216	4.60774	0.555796
Winter-Wheat-valid	BobWhite_c20703_141	Yield	1A	216	4.44859	-0.547242
Winter-Wheat-valid	Ra_c7062_430	Yield	1A	216	4.44859	-0.547242
Winter-Wheat-valid	RAC875_c9965_354	Yield	1A	216	4.44859	-0.547242
Winter-Wheat-valid	BS00063063_51	Yield	1A	216	4.44859	-0.547242
Winter-Wheat-valid	Ex_c2389_1634	Yield	1A	216	4.44859	0.547242
Winter-Wheat-valid	Ex_c3567_1048	Yield	1A	216	4.44859	0.547242
Winter-Wheat-valid	IAAV9022	Yield	1A	216	4.44859	0.547242
Winter-Wheat-valid	Ra_c16532_425	Yield	1A	216	4.44859	0.547242
Winter-Wheat-valid	RAC875_rep_c72774_131	Yield	1A	216	4.44859	0.547242
Winter-Wheat-valid	Tdurum_contig20581_256	Yield	1A	216	4.44859	0.547242
Winter-Wheat-valid	wsnp_Ex_c2389_4478587	Yield	1A	216	4.44859	0.547242
Winter-Wheat-valid	wsnp_Ex_c6934_11953178	Yield	1A	216	4.44859	0.547242
Winter-Wheat-valid	wsnp_Ex_rep_c67763_66441222	Yield	1A	216	4.44859	0.547242
Winter-Wheat-valid	BS00062715_51	Yield	1A	219	4.01216	-0.460016
Winter-Wheat-valid	Ex_c5759_663	Yield	1A	219	4.01216	0.460016
Winter-Wheat	wsnp_Ex_c572_1138503	Age	1A	220	5.758	-7.49535
Winter-Wheat-valid	wsnp_Ex_c8364_14095508	Yield	1A	220	4.0175	-0.445225
Winter-Wheat-valid	IAAV8147	Yield	1A	220	4.01216	0.460016
Winter-Wheat	IAAV7203	Age	1A	221	6.00947	-7.61324
Winter-Wheat	wsnp_Ex_c572_1138339	Age	1A	221	6.00947	-7.61324
Winter-Wheat	wsnp_Ex_c572_1138770	Age	1A	221	6.00947	-7.61324
Winter-Wheat	Kukri_c22434_513	Age	1A	221	6.00947	7.61324
Winter-Wheat	wsnp_Ku_c4018_7333828	Age	1A	221	4.62749	6.59445
Winter-Wheat	BS00022532_51	Age	2D	25	5.66392	-8.43081
Winter-Wheat	BS00021901_51	Age	5D	180	5.04358	9.58085
Winter-Wheat	BS00086046_51	Age	6A	190	4.69949	-9.44737
Winter-Wheat	BS00022553_51	Age	6A	190	4.69949	-9.44737
Winter-Wheat	Kukri_c38882_391	Age	6A	190	4.69949	9.44737
Winter-Wheat	RAC875_c29487_369	Age	6A	190	4.69949	9.44737
Winter-Wheat	BS00062823_51	Age	6A	190	4.62993	-9.55047
Winter-Wheat	Kukri_c67076_479	Age	7A	383	4.28537	8.47854
Winter-Wheat	wsnp_Ku_c340_706774	Age	7A	383	4.28537	8.47854
Winter-Wheat-valid	Ex_c759_2378	Yield	8A	608	4.44859	-0.547242
Winter-Wheat	Tdurum_contig11802_864	Age	8A	1441	4.81051	-7.10735
