# Supplementary material for: Trends of genetic changes uncovered by Env- and Eigen-GWAS in wheat and barley
Source: Theor Appl Genet. 2021 Nov 15;135(2):667–78. doi: 10.1007/s00122-021-03991-z (PMC8866380; doi:10.1007/s00122-021-03991-z)
Supplement: Supplementary file 4 — Supplementary file4 (XLSX 82 KB) [file 122_2021_3991_MOESM4_ESM.xlsx]

## Sheet: Sheet1
Table S3. Summary of the marker-trait associations in barley panels.
Pop-name	Trait	SNP	Chrom	Pos	Phy-Pos	Candidate-genes	minuslogP	Effect
Spring&Winter-Barley-valid	Last_Age	JHI-Hv50k-2016-15609	1H	31.5841	20318512		4.01502	6.08089
Spring&Winter-Barley	Age (With Cov)	JHI-Hv50k-2016-37011	1H	50.9505	473804348		4.11285	-2.25927
Spring-Barley	Age	JHI-Hv50k-2016-37011	1H	50.9505	473804348		4.08024	-3.06568
Spring&Winter-Barley	Ghabit	JHI-Hv50k-2016-39445	1H	66.9862	504078214	PPD-H2	4.29764	-0.0515785
Spring&Winter-Barley	Ghabit	JHI-Hv50k-2016-39449	1H	66.9864	504078457	PPD-H2	4.29764	-0.0515785
Spring&Winter-Barley	Ghabit	JHI-Hv50k-2016-39463	1H	66.9874	504079686	PPD-H2	4.29764	0.0515785
Spring&Winter-Barley	Ghabit	11_20792	1H	66.9941	504087501	PPD-H2	4.29764	0.0515785
Spring&Winter-Barley	Ghabit	JHI-Hv50k-2016-39484	1H	66.9944	504087857	PPD-H2	4.29764	-0.0515785
Spring&Winter-Barley	Ghabit	JHI-Hv50k-2016-39498	1H	67.0619	504167135	PPD-H2	4.29764	-0.0515785
Spring&Winter-Barley	Ghabit	JHI-Hv50k-2016-39514	1H	67.1984	504327540	PPD-H2	4.29764	0.0515785
Spring&Winter-Barley	Ghabit	JHI-Hv50k-2016-39522	1H	67.2862	504430717	PPD-H2	4.13941	0.0467801
Spring&Winter-Barley	Ghabit	JHI-Hv50k-2016-40315	1H	70.2875	507957383	PPD-H2	9.01831	0.0889186
Spring&Winter-Barley	Ghabit	JHI-Hv50k-2016-40316	1H	70.2877	507957643	PPD-H2	5.39285	-0.0664613
Spring&Winter-Barley	Ghabit	12_30546	1H	70.8063	508566982	PPD-H2	9.01831	-0.0889186
Spring&Winter-Barley	Ghabit	JHI-Hv50k-2016-40590	1H	70.8075	508568452	PPD-H2	9.01831	0.0889186
Spring&Winter-Barley	Ghabit	SCRI_RS_209524	1H	70.9807	508771890	PPD-H2	11.5052	-0.108787
Spring&Winter-Barley	Ghabit	11_10433	1H	70.9881	508780593	PPD-H2	24.9216	-0.160059
Spring&Winter-Barley	Ghabit	JHI-Hv50k-2016-40713	1H	70.9979	508792098	PPD-H2	8.98521	0.088128
Spring&Winter-Barley	Ghabit	JHI-Hv50k-2016-40775	1H	71.2852	509129696	PPD-H2	27.8587	0.177275
Spring&Winter-Barley	Ghabit	JHI-Hv50k-2016-40781	1H	71.2862	509130929	PPD-H2	11.5052	-0.108787
Spring&Winter-Barley	Ghabit	JHI-Hv50k-2016-40782	1H	71.2864	509131152	PPD-H2	24.9216	-0.160059
Spring&Winter-Barley	Ghabit	JHI-Hv50k-2016-40790	1H	71.3549	509211625	PPD-H2	10.8261	0.0978891
Spring&Winter-Barley	Ghabit	JHI-Hv50k-2016-40796	1H	71.4079	509273922	PPD-H2	23.6841	-0.161036
Spring&Winter-Barley	Ghabit	JHI-Hv50k-2016-40801	1H	71.409	509275245	PPD-H2	12.3908	-0.116729
Spring&Winter-Barley	Ghabit	JHI-Hv50k-2016-40802	1H	71.4093	509275515	PPD-H2	20.2365	-0.137441
Spring&Winter-Barley	Ghabit	JHI-Hv50k-2016-40869	1H	71.6086	509509788	PPD-H2	6.64057	0.0604812
Spring&Winter-Barley	Ghabit	11_21373	1H	71.61	509511424	PPD-H2	10.4009	-0.0806221
Spring&Winter-Barley	Ghabit	JHI-Hv50k-2016-40910	1H	71.619	509521952	PPD-H2	10.4009	0.0806221
Spring&Winter-Barley	Ghabit	JHI-Hv50k-2016-40963	1H	71.6623	509572829	PPD-H2	27.8587	-0.177275
Spring&Winter-Barley	Ghabit	JHI-Hv50k-2016-40966	1H	71.6632	509573877	PPD-H2	9.92506	0.0774055
Spring&Winter-Barley	Ghabit	JHI-Hv50k-2016-41031	1H	71.669	509580780	PPD-H2	9.92506	0.0774055
Spring&Winter-Barley	Ghabit	JHI-Hv50k-2016-41155	1H	72.0078	509978779	PPD-H2	6.85714	0.0848234
Spring&Winter-Barley	Ghabit	JHI-Hv50k-2016-41161	1H	72.0084	509979503	PPD-H2	6.85714	-0.0848234
Spring&Winter-Barley	Ghabit	JHI-Hv50k-2016-41163	1H	72.0087	509979858	PPD-H2	23.4157	0.219343
Spring&Winter-Barley	Ghabit	JHI-Hv50k-2016-41171	1H	72.0689	510050650	PPD-H2	7.53257	0.0832642
Spring&Winter-Barley	Ghabit	JHI-Hv50k-2016-41265	1H	72.2451	510257705	PPD-H2	7.53257	0.0832642
Spring&Winter-Barley	Ghabit	JHI-Hv50k-2016-41266	1H	72.2453	510257905	PPD-H2	7.53257	-0.0832642
Spring&Winter-Barley	Ghabit	JHI-Hv50k-2016-41717	1H	73.4931	511724158	PPD-H2	24.2082	0.230932
Spring&Winter-Barley	Age_3_peaks_Ghabit_Cov	JHI-Hv50k-2016-41717	1H	73.4931	511724158	PPD-H2	4.20333	-0.0529254
Spring&Winter-Barley	Ghabit	JHI-Hv50k-2016-41719	1H	73.4946	511725863	PPD-H2	6.34701	0.0663599
Spring&Winter-Barley	Ghabit	SCRI_RS_213675	1H	73.495	511726333	PPD-H2	6.34701	0.0663599
Spring&Winter-Barley	Ghabit	JHI-Hv50k-2016-41782	1H	73.6634	511924294	PPD-H2	149.007	-0.686399
Spring&Winter-Barley	Ghabit	JHI-Hv50k-2016-41792	1H	73.6651	511926264	PPD-H2	4.14995	0.0375611
Spring&Winter-Barley	Ghabit	JHI-Hv50k-2016-41795	1H	73.6655	511926673	PPD-H2	4.14995	-0.0375611
Spring&Winter-Barley	Ghabit	SCRI_RS_194371	1H	74.6441	513076586	PPD-H2	33.3433	-0.294981
Spring&Winter-Barley	Ghabit	JHI-Hv50k-2016-42085	1H	74.6447	513077308	PPD-H2	5.95781	-0.0718423
Spring&Winter-Barley	Ghabit	JHI-Hv50k-2016-42132	1H	74.6987	513140755	PPD-H2	4.1739	-0.0581861
Spring&Winter-Barley	Ghabit	11_11277	1H	74.6989	513140983	PPD-H2	4.62992	0.0628082
Spring&Winter-Barley	Ghabit	JHI-Hv50k-2016-42157	1H	74.7177	513163040	PPD-H2	4.62992	-0.0628082
Spring&Winter-Barley	Ghabit	SCRI_RS_199689	1H	74.758	513210386	PPD-H2	4.62992	0.0628082
Spring&Winter-Barley	Ghabit	12_31319	1H	74.776	513231576	PPD-H2	45.553	0.356628
Spring&Winter-Barley	Ghabit	JHI-Hv50k-2016-42256	1H	74.7761	513231737	PPD-H2	45.553	0.356628
Spring&Winter-Barley	Ghabit	JHI-Hv50k-2016-42258	1H	74.7761	513231752	PPD-H2	45.553	0.356628
Spring&Winter-Barley	Ghabit	JHI-Hv50k-2016-42269	1H	74.7771	513232935	PPD-H2	33.3433	0.294981
Spring&Winter-Barley	Ghabit	JHI-Hv50k-2016-42295	1H	74.7924	513250851	PPD-H2	33.3433	0.294981
Spring&Winter-Barley	Ghabit	JHI-Hv50k-2016-42370	1H	74.8477	513315877	PPD-H2	4.62992	0.0628082
Spring&Winter-Barley	Ghabit	JHI-Hv50k-2016-42387	1H	74.8497	513318220	PPD-H2	4.62992	0.0628082
Spring&Winter-Barley	Ghabit	JHI-Hv50k-2016-42482	1H	75.2433	513780680	PPD-H2	45.553	-0.356628
Spring&Winter-Barley	Ghabit	JHI-Hv50k-2016-42483	1H	75.2435	513780901	PPD-H2	45.553	0.356628
Spring&Winter-Barley	Ghabit	JHI-Hv50k-2016-42489	1H	75.2443	513781816	PPD-H2	25.8733	-0.233307
Spring&Winter-Barley	Ghabit	JHI-Hv50k-2016-42490	1H	75.2443	513781830	PPD-H2	4.17732	-0.0562786
Spring&Winter-Barley	Ghabit	JHI-Hv50k-2016-42496	1H	75.246	513783841	PPD-H2	45.553	0.356628
Spring&Winter-Barley	Ghabit	JHI-Hv50k-2016-42511	1H	75.4397	514011474	PPD-H2	45.553	0.356628
Spring&Winter-Barley	Ghabit	JHI-Hv50k-2016-42526	1H	75.4424	514014698	PPD-H2	45.553	-0.356628
Spring&Winter-Barley	Ghabit	JHI-Hv50k-2016-42536	1H	75.4434	514015776	PPD-H2	45.553	-0.356628
Spring&Winter-Barley	Ghabit	JHI-Hv50k-2016-42543	1H	75.4441	514016589	PPD-H2	45.553	-0.356628
Spring&Winter-Barley	Ghabit	JHI-Hv50k-2016-42546	1H	75.4864	514066295	PPD-H2	6.40029	-0.0742503
Spring&Winter-Barley	Ghabit	JHI-Hv50k-2016-42547	1H	75.4865	514066434	PPD-H2	6.40029	0.0742503
Spring&Winter-Barley	Ghabit	JHI-Hv50k-2016-42553	1H	75.5139	514098702	PPD-H2	6.40029	0.0742503
Spring&Winter-Barley	Ghabit	JHI-Hv50k-2016-42564	1H	75.5553	514147328	PPD-H2	6.40029	0.0742503
Spring&Winter-Barley	Ghabit	JHI-Hv50k-2016-42588	1H	75.6512	514260003	PPD-H2	24.8738	-0.230349
Spring&Winter-Barley	Ghabit	JHI-Hv50k-2016-42590	1H	75.6512	514260025	PPD-H2	45.553	0.356628
Spring&Winter-Barley	Ghabit	JHI-Hv50k-2016-42591	1H	75.6518	514260699	PPD-H2	45.553	-0.356628
Spring&Winter-Barley	Ghabit	SCRI_RS_145026	1H	75.6568	514266568	PPD-H2	45.553	0.356628
Spring&Winter-Barley	Ghabit	JHI-Hv50k-2016-42616	1H	75.6599	514270249	PPD-H2	45.553	-0.356628
Spring&Winter-Barley	Ghabit	JHI-Hv50k-2016-42617	1H	75.6609	514271413	PPD-H2	45.553	0.356628
Spring&Winter-Barley	Ghabit	JHI-Hv50k-2016-42678	1H	75.9443	514604439	PPD-H2	8.18336	-0.0830012
Spring&Winter-Barley	Ghabit	JHI-Hv50k-2016-42680	1H	75.9447	514604810	PPD-H2	8.18336	0.0830012
Spring&Winter-Barley	Ghabit	JHI-Hv50k-2016-42682	1H	75.945	514605166	PPD-H2	33.5244	0.322922
Spring&Winter-Barley	Age_3_peaks_Ghabit_Cov	JHI-Hv50k-2016-42682	1H	75.945	514605166	PPD-H2	5.57103	-0.0723685
Spring&Winter-Barley	Ghabit	JHI-Hv50k-2016-42725	1H	76.0178	514690726	PPD-H2	8.18336	0.0830012
Spring&Winter-Barley	Ghabit	JHI-Hv50k-2016-42730	1H	76.02	514693295	PPD-H2	5.37263	0.0661178
Spring&Winter-Barley	Ghabit	JHI-Hv50k-2016-42765	1H	76.0923	514778324	PPD-H2	8.01396	-0.0802138
Spring&Winter-Barley	Ghabit	JHI-Hv50k-2016-42801	1H	76.2154	514922964	PPD-H2	33.5244	0.322922
Spring&Winter-Barley	Age_3_peaks_Ghabit_Cov	JHI-Hv50k-2016-42801	1H	76.2154	514922964	PPD-H2	5.57103	-0.0723685
Spring&Winter-Barley	Ghabit	JHI-Hv50k-2016-42805	1H	76.2163	514924008	PPD-H2	33.5244	-0.322922
Spring&Winter-Barley	Age_3_peaks_Ghabit_Cov	JHI-Hv50k-2016-42805	1H	76.2163	514924008	PPD-H2	5.57103	0.0723685
Spring&Winter-Barley	Ghabit	JHI-Hv50k-2016-42815	1H	76.2198	514928069	PPD-H2	8.01396	0.0802138
Spring&Winter-Barley	Ghabit	JHI-Hv50k-2016-42817	1H	76.22	514928316	PPD-H2	33.5244	0.322922
Spring&Winter-Barley	Age_3_peaks_Ghabit_Cov	JHI-Hv50k-2016-42817	1H	76.22	514928316	PPD-H2	5.57103	-0.0723685
Spring&Winter-Barley	Ghabit	JHI-Hv50k-2016-42820	1H	76.2204	514928881	PPD-H2	33.5244	0.322922
Spring&Winter-Barley	Age_3_peaks_Ghabit_Cov	JHI-Hv50k-2016-42820	1H	76.2204	514928881	PPD-H2	5.57103	-0.0723685
Spring&Winter-Barley	Ghabit	JHI-Hv50k-2016-42837	1H	76.3848	515122060	PPD-H2	45.553	-0.356628
Spring&Winter-Barley	Ghabit	JHI-Hv50k-2016-42839	1H	76.3851	515122401	PPD-H2	45.553	-0.356628
Spring&Winter-Barley	Ghabit	JHI-Hv50k-2016-42841	1H	76.3853	515122644	PPD-H2	33.5244	0.322922
Spring&Winter-Barley	Age_3_peaks_Ghabit_Cov	JHI-Hv50k-2016-42841	1H	76.3853	515122644	PPD-H2	5.57103	-0.0723685
Spring&Winter-Barley	Ghabit	JHI-Hv50k-2016-42842	1H	76.3854	515122707	PPD-H2	45.553	-0.356628
Spring&Winter-Barley	Ghabit	JHI-Hv50k-2016-42843	1H	76.3856	515122948	PPD-H2	45.553	0.356628
Spring&Winter-Barley	Ghabit	JHI-Hv50k-2016-42849	1H	76.3993	515139029	PPD-H2	33.5244	0.322922
Spring&Winter-Barley	Age_3_peaks_Ghabit_Cov	JHI-Hv50k-2016-42849	1H	76.3993	515139029	PPD-H2	5.57103	-0.0723685
Spring&Winter-Barley	Ghabit	JHI-Hv50k-2016-42865	1H	76.4039	515144419	PPD-H2	5.29206	0.0640595
Spring&Winter-Barley	Ghabit	JHI-Hv50k-2016-42866	1H	76.404	515144517	PPD-H2	5.29206	-0.0640595
Spring&Winter-Barley	Ghabit	JHI-Hv50k-2016-42877	1H	76.4043	515144861	PPD-H2	5.29206	-0.0640595
Spring&Winter-Barley	Ghabit	JHI-Hv50k-2016-42888	1H	76.4686	515220514	PPD-H2	45.553	-0.356628
Spring&Winter-Barley	Ghabit	JHI-Hv50k-2016-42947	1H	76.707	515500580	PPD-H2	4.61891	0.0554762
Spring&Winter-Barley	Ghabit	JHI-Hv50k-2016-42948	1H	76.707	515500638	PPD-H2	5.05384	0.0472543
Spring&Winter-Barley	Ghabit	JHI-Hv50k-2016-42949	1H	76.7071	515500695	PPD-H2	5.26638	0.048052
Spring&Winter-Barley	Ghabit	JHI-Hv50k-2016-42970	1H	76.8721	515694612	PPD-H2	4.15609	-0.0529269
Spring&Winter-Barley	Ghabit	JHI-Hv50k-2016-43008	1H	76.8735	515696242	PPD-H2	5.26638	0.048052
Spring&Winter-Barley	Ghabit	JHI-Hv50k-2016-43047	1H	76.8897	515715248	PPD-H2	5.26638	-0.048052
Spring&Winter-Barley	Ghabit	JHI-Hv50k-2016-43178	1H	77.2429	516130280		7.82358	0.0600977
Spring&Winter-Barley-valid	Last_Age	JHI-Hv50k-2016-56625	1H	109.927	554535787		4.4995	-4.4244
Spring&Winter-Barley-valid	Last_Age	SCRI_RS_143790	1H	109.949	554561882		4.4995	-4.4244
Spring&Winter-Barley-valid	Last_Age	SCRI_RS_176006	1H	110.075	554709404		4.23134	4.12644
Spring-Barley	Age	JHI-Hv50k-2016-58537	2H	0.0268034	30259		4.57395	-2.17624
Spring&Winter-Barley	Age (With Cov)	JHI-Hv50k-2016-58537	2H	0.0268034	30259		4.48735	-2.24736
Spring&Winter-Barley	Age	JHI-Hv50k-2016-58537	2H	0.0268034	30259		4.16663	-2.14889
Spring-Barley	Age	JHI-Hv50k-2016-58538	2H	0.0269009	30369		4.57395	2.17624
Spring&Winter-Barley	Age (With Cov)	JHI-Hv50k-2016-58538	2H	0.0269009	30369		4.48735	2.24736
Spring&Winter-Barley	Age	JHI-Hv50k-2016-58538	2H	0.0269009	30369		4.16663	2.14889
Spring-Barley	Age	JHI-Hv50k-2016-58540	2H	0.0271454	30645		4.57395	2.17624
Spring&Winter-Barley	Age (With Cov)	JHI-Hv50k-2016-58540	2H	0.0271454	30645		4.48735	2.24736
Spring&Winter-Barley	Age	JHI-Hv50k-2016-58540	2H	0.0271454	30645		4.16663	2.14889
Spring-Barley	Age	SCRI_RS_187638	2H	0.0275618	31115		4.57395	2.17624
Spring&Winter-Barley	Age (With Cov)	SCRI_RS_187638	2H	0.0275618	31115		4.48735	2.24736
Spring&Winter-Barley	Age	SCRI_RS_187638	2H	0.0275618	31115		4.16663	2.14889
Spring-Barley	Age	SCRI_RS_148694	2H	0.0283911	32051		5.17476	-2.5922
Spring-Barley	Age	SCRI_RS_142851	2H	0.0304829	34412		4.42618	2.349
Spring&Winter-Barley	Age (With Cov)	JHI-Hv50k-2016-58659	2H	0.390391	440640		4.08683	2.13635
Spring-Barley	Age	JHI-Hv50k-2016-58659	2H	0.390391	440640		4.06033	2.04368
Spring&Winter-Barley	Age (With Cov)	JHI-Hv50k-2016-58666	2H	0.390916	441233		4.08683	2.13635
Spring-Barley	Age	JHI-Hv50k-2016-58666	2H	0.390916	441233		4.06033	2.04368
Spring-Barley	Age	JHI-Hv50k-2016-58792	2H	0.678006	765271		4.10774	2.6747
Spring-Barley	Age	JHI-Hv50k-2016-58810	2H	0.696037	785623		4.19814	2.16503
Spring-Barley	Age	JHI-Hv50k-2016-59024	2H	0.748193	844491		4.19814	2.16503
Spring-Barley	Age	JHI-Hv50k-2016-59200	2H	0.844412	953094		4.10774	2.6747
Spring&Winter-Barley	Ghabit	JHI-Hv50k-2016-60688	2H	2.90046	3273755		5.4916	-0.0453961
Spring&Winter-Barley	Ghabit	JHI-Hv50k-2016-60694	2H	2.90156	3274994		5.49219	-0.0481445
Spring&Winter-Barley	Ghabit	JHI-Hv50k-2016-60708	2H	2.9025	3276060		5.49219	-0.0481445
Spring&Winter-Barley	Ghabit	JHI-Hv50k-2016-60715	2H	2.94576	3324888		5.64836	-0.0466186
Spring&Winter-Barley	Ghabit	JHI-Hv50k-2016-60770	2H	2.94978	3329427		5.64241	0.049365
Spring&Winter-Barley	Life-span	JHI-Hv50k-2016-69206	2H	16.6663	18811200		4.64121	-5.31895
Spring&Winter-Barley	Age	JHI-Hv50k-2016-71264	2H	20.2673	22875714	PPD-H1	5.74447	-2.85805
Spring&Winter-Barley	Age (With Cov)	JHI-Hv50k-2016-71264	2H	20.2673	22875714	PPD-H1	5.45758	-2.78895
Spring&Winter-Barley	Ghabit	11_10787	2H	33.9937	38368644		4.1364	-0.051814
Spring&Winter-Barley	Ghabit	SCRI_RS_174935	2H	41.4921	46832133		6.75523	-0.0623489
Spring&Winter-Barley	Ghabit	JHI-Hv50k-2016-77415	2H	41.4925	46832540		6.75523	0.0623489
Spring&Winter-Barley	Ghabit	JHI-Hv50k-2016-77519	2H	42.0355	47445514		5.57973	-0.0552102
Spring&Winter-Barley	Ghabit	JHI-Hv50k-2016-80172	2H	51.1158	62038309		5.4223	-0.0536813
Spring&Winter-Barley	Age-3-peaks-Ghabit-cov	JHI-Hv50k-2016-93532	2H	61.2809	450103263		5.45104	-0.0310358
Spring&Winter-Barley	Life-span	JHI-Hv50k-2016-101204	2H	65.5828	614335337		7.99079	6.65229
Spring&Winter-Barley	Life-span	JHI-Hv50k-2016-101251	2H	65.5833	614354538		8.89636	6.25361
Spring&Winter-Barley	Life-span	JHI-Hv50k-2016-101289	2H	65.5968	614867615		7.99079	6.65229
Spring&Winter-Barley	Life-span	JHI-Hv50k-2016-101293	2H	65.5968	614868197		7.99079	-6.65229
Spring&Winter-Barley	Life-span	JHI-Hv50k-2016-101301	2H	65.5969	614872401		7.99079	-6.65229
Spring&Winter-Barley	Life-span	JHI-Hv50k-2016-101316	2H	65.6014	615045572		7.99079	6.65229
Spring&Winter-Barley	Life-span	JHI-Hv50k-2016-101318	2H	65.6015	615046583		7.99079	6.65229
Spring&Winter-Barley	Life-span	JHI-Hv50k-2016-101347	2H	65.6081	615299373		7.99079	6.65229
Spring&Winter-Barley	Life-span	JHI-Hv50k-2016-101371	2H	65.616	615602993		7.99079	-6.65229
Spring&Winter-Barley	Life-span	JHI-Hv50k-2016-101382	2H	65.6343	616300291		7.99079	6.65229
Spring&Winter-Barley	Life-span	JHI-Hv50k-2016-101436	2H	65.6456	616730678		7.99079	6.65229
Spring&Winter-Barley	Life-span	JHI-Hv50k-2016-101438	2H	65.6456	616730848		7.99079	6.65229
Spring&Winter-Barley	Life-span	JHI-Hv50k-2016-101464	2H	65.6505	616919160		7.99079	6.65229
Spring&Winter-Barley	Life-span	JHI-Hv50k-2016-101682	2H	65.6844	618211640		6.48882	-4.83132
Spring&Winter-Barley	Life-span	JHI-Hv50k-2016-101701	2H	65.6952	618626777		6.48882	4.83132
Spring&Winter-Barley	Life-span	JHI-Hv50k-2016-101713	2H	65.6964	618669842		6.48882	-4.83132
Spring&Winter-Barley	Life-span	JHI-Hv50k-2016-101745	2H	65.6965	618674862		6.48882	-4.83132
Spring&Winter-Barley	Life-span	JHI-Hv50k-2016-101796	2H	65.7038	618953320		6.48882	4.83132
Spring&Winter-Barley	Life-span	JHI-Hv50k-2016-101811	2H	65.7039	618956224		6.48882	-4.83132
Spring&Winter-Barley	Life-span	JHI-Hv50k-2016-101826	2H	65.7097	619180005		5.8733	4.47576
Spring&Winter-Barley	Life-span	JHI-Hv50k-2016-102303	2H	65.756	620946606		4.53696	-3.62235
Spring&Winter-Barley	Life-span	JHI-Hv50k-2016-102366	2H	65.7561	620948891		7.99079	6.65229
Spring&Winter-Barley	Life-span	JHI-Hv50k-2016-102373	2H	65.7561	620949701		7.99079	6.65229
Spring&Winter-Barley	Life-span	JHI-Hv50k-2016-102396	2H	65.7561	620951946		7.99079	-6.65229
Spring&Winter-Barley	Life-span	JHI-Hv50k-2016-102401	2H	65.7562	620952236		7.99079	-6.65229
Spring&Winter-Barley	Life-span	JHI-Hv50k-2016-102446	2H	65.7592	621068730		7.99079	-6.65229
Spring&Winter-Barley	Life-span	JHI-Hv50k-2016-102526	2H	65.7605	621116480		7.99079	6.65229
Spring&Winter-Barley	Life-span	JHI-Hv50k-2016-102530	2H	65.7605	621116966		5.06178	-4.70082
Spring&Winter-Barley	Life-span	JHI-Hv50k-2016-102544	2H	65.7652	621297025		7.99079	6.65229
Spring&Winter-Barley	Life-span	JHI-Hv50k-2016-102545	2H	65.7652	621297034		7.99079	-6.65229
Spring&Winter-Barley	Life-span	JHI-Hv50k-2016-102546	2H	65.7652	621297491		7.99079	-6.65229
Spring&Winter-Barley	Life-span	JHI-Hv50k-2016-102551	2H	65.7652	621298533		6.84767	5.9475
Spring&Winter-Barley	Life-span	JHI-Hv50k-2016-102552	2H	65.7652	621299358		7.99079	6.65229
Spring&Winter-Barley	Life-span	JHI-Hv50k-2016-102560	2H	65.7653	621301679		6.84767	-5.9475
Spring&Winter-Barley	Life-span	JHI-Hv50k-2016-102564	2H	65.7653	621302239		7.99079	-6.65229
Spring&Winter-Barley	Life-span	JHI-Hv50k-2016-102629	2H	65.7698	621473379		7.99079	-6.65229
Spring&Winter-Barley	Age-3-peaks-Ghabit-cov	JHI-Hv50k-2016-124285	2H	111.53	714780165		4.98748	-0.0315316
Spring&Winter-Barley	Age-3-peaks-Ghabit-cov	11_20711	2H	112.882	716820240		4.29244	0.0269809
Spring&Winter-Barley	Ghabit	11_20711	2H	112.882	716820240		4.10062	0.0640905
Spring&Winter-Barley	Age-3-peaks-Ghabit-cov	JHI-Hv50k-2016-125120	2H	112.907	716858623		4.29244	-0.0269809
Spring&Winter-Barley	Ghabit	JHI-Hv50k-2016-125120	2H	112.907	716858623		4.10062	-0.0640905
Spring&Winter-Barley	Age	JHI-Hv50k-2016-126452	2H	115.051	720094564		4.08238	-6.3065
Spring&Winter-Barley	Life-span	JHI-Hv50k-2016-128080	2H	118.107	724707879		4.35108	-4.36008
Spring&Winter-Barley	Age (With Cov)	JHI-Hv50k-2016-131251	2H	122.382	731160450		4.18263	2.5727
Spring-Barley	Age	JHI-Hv50k-2016-139739	2H	135.949	751639759		4.01706	2.16437
Spring&Winter-Barley	Ghabit	JHI-Hv50k-2016-142649	2H	139.754	757382830		4.20599	0.0467472
Spring&Winter-Barley	Ghabit	JHI-Hv50k-2016-142650	2H	139.754	757383318		4.20599	-0.0467472
Spring&Winter-Barley	Ghabit	JHI-Hv50k-2016-142652	2H	139.754	757383742		4.20599	0.0467472
Spring&Winter-Barley	Ghabit	JHI-Hv50k-2016-142664	2H	139.755	757385364		4.20599	0.0467472
Spring&Winter-Barley	Ghabit	JHI-Hv50k-2016-142686	2H	139.756	757386175		4.20599	-0.0467472
Spring&Winter-Barley	Ghabit	JHI-Hv50k-2016-142787	2H	139.994	757745165		4.20599	-0.0467472
Spring&Winter-Barley	Ghabit	JHI-Hv50k-2016-142803	2H	139.994	757746159		4.20599	0.0467472
Spring&Winter-Barley-valid	First_Age	JHI-Hv50k-2016-149544	3H	1.72453	1710352		4.52494	5.28557
Spring&Winter-Barley-valid	Last_Age	JHI-Hv50k-2016-149544	3H	1.72453	1710352		4.14711	3.97578
Spring-Barley	Age	JHI-Hv50k-2016-149544	3H	1.72453	1710352		4.39546	3.69324
Spring&Winter-Barley-valid	First_Age	JHI-Hv50k-2016-149563	3H	1.73294	1718690		4.95376	5.29403
Spring&Winter-Barley-valid	Last_Age	JHI-Hv50k-2016-149563	3H	1.73294	1718690		4.34971	3.89171
Spring&Winter-Barley-valid	Life-span	SCRI_RS_168529	3H	1.84307	1827911		4.72599	3.22009
Spring&Winter-Barley-valid	Last_Age	JHI-Hv50k-2016-149680	3H	1.94094	1924974		4.09509	-4.81361
Spring&Winter-Barley-valid	Last_Age	JHI-Hv50k-2016-149691	3H	1.94302	1927044		4.09509	-4.81361
Spring&Winter-Barley-valid	Last_Age	JHI-Hv50k-2016-149718	3H	1.94511	1929114		4.37015	3.55129
Spring&Winter-Barley-valid	Last_Age	JHI-Hv50k-2016-149837	3H	1.96602	1949852		4.09509	4.81361
Spring&Winter-Barley-valid	Last_Age	SCRI_RS_207228	3H	2.3336	2314409		4.09509	-4.81361
Spring&Winter-Barley-valid	First_Age	JHI-Hv50k-2016-150851	3H	3.5393	3510192		5.23876	-8.302
Spring&Winter-Barley-valid	Last_Age	JHI-Hv50k-2016-150851	3H	3.5393	3510192		4.81129	-6.07452
Spring&Winter-Barley-valid	Yield	JHI-Hv50k-2016-150851	3H	3.5393	3510192		4.55075	-0.460149
Spring&Winter-Barley-valid	Last_Age	JHI-Hv50k-2016-150989	3H	3.67521	3644986		4.74658	5.98367
Spring&Winter-Barley-valid	First_Age	JHI-Hv50k-2016-150989	3H	3.67521	3644986		4.52543	7.4896
Spring&Winter-Barley-valid	First_Age	JHI-Hv50k-2016-151060	3H	3.71296	3682424		5.44759	-8.40707
Spring&Winter-Barley-valid	Last_Age	JHI-Hv50k-2016-151060	3H	3.71296	3682424		5.11016	-6.2369
Spring&Winter-Barley-valid	Yield	JHI-Hv50k-2016-151060	3H	3.71296	3682424		4.03416	-0.426961
Spring&Winter-Barley-valid	First_Age	JHI-Hv50k-2016-151061	3H	3.71307	3682538		5.44759	8.40707
Spring&Winter-Barley-valid	Last_Age	JHI-Hv50k-2016-151061	3H	3.71307	3682538		5.11016	6.2369
Spring&Winter-Barley-valid	Yield	JHI-Hv50k-2016-151061	3H	3.71307	3682538		4.03416	0.426961
Spring&Winter-Barley-valid	First_Age	JHI-Hv50k-2016-151132	3H	3.72179	3691178		5.44759	8.40707
Spring&Winter-Barley-valid	Last_Age	JHI-Hv50k-2016-151132	3H	3.72179	3691178		5.11016	6.2369
Spring&Winter-Barley-valid	Yield	JHI-Hv50k-2016-151132	3H	3.72179	3691178		4.03416	0.426961
Spring&Winter-Barley-valid	First_Age	11_11453	3H	3.72179	3691179		5.44759	8.40707
Spring&Winter-Barley-valid	Last_Age	11_11453	3H	3.72179	3691179		5.11016	6.2369
Spring&Winter-Barley-valid	Yield	11_11453	3H	3.72179	3691179		4.03416	0.426961
Spring&Winter-Barley-valid	First_Age	JHI-Hv50k-2016-151156	3H	3.72306	3692441		5.44759	8.40707
Spring&Winter-Barley-valid	Last_Age	JHI-Hv50k-2016-151156	3H	3.72306	3692441		5.11016	6.2369
Spring&Winter-Barley-valid	Yield	JHI-Hv50k-2016-151156	3H	3.72306	3692441		4.03416	0.426961
Spring&Winter-Barley-valid	First_Age	11_20159	3H	4.01418	3981172		5.90128	8.88324
Spring&Winter-Barley-valid	Last_Age	11_20159	3H	4.01418	3981172		5.04194	6.26755
Spring&Winter-Barley-valid	Yield	11_20159	3H	4.01418	3981172		4.17652	0.440764
Spring&Winter-Barley-valid	Life-span	JHI-Hv50k-2016-151505	3H	4.09195	4058298		4.14813	-4.22728
Spring&Winter-Barley-valid	Last_Age	JHI-Hv50k-2016-152033	3H	6.57573	6521655		4.36239	-5.39141
Spring&Winter-Barley-valid	Last_Age	JHI-Hv50k-2016-152104	3H	6.58261	6528475		5.05084	-4.56667
Spring&Winter-Barley-valid	Last_Age	JHI-Hv50k-2016-152265	3H	6.87739	6820826		4.36239	-5.39141
Spring&Winter-Barley-valid	Last_Age	JHI-Hv50k-2016-152443	3H	7.04311	6985185		5.09099	5.20109
Spring&Winter-Barley-valid	Yield	JHI-Hv50k-2016-152443	3H	7.04311	6985185		4.39188	0.360952
Spring&Winter-Barley-valid	First_Age	JHI-Hv50k-2016-152443	3H	7.04311	6985185		4.27006	6.04353
Spring&Winter-Barley-valid	Last_Age	11_20529	3H	7.11707	7058539		5.09099	-5.20109
Spring&Winter-Barley-valid	Yield	11_20529	3H	7.11707	7058539		4.39188	-0.360952
Spring&Winter-Barley-valid	First_Age	11_20529	3H	7.11707	7058539		4.27006	-6.04353
Spring&Winter-Barley-valid	Last_Age	JHI-Hv50k-2016-152479	3H	7.27061	7210813		4.36239	5.39141
Spring&Winter-Barley-valid	Last_Age	JHI-Hv50k-2016-152481	3H	7.27091	7211109		4.36239	5.39141
Spring&Winter-Barley-valid	Last_Age	JHI-Hv50k-2016-152482	3H	7.27135	7211550		5.09099	-5.20109
Spring&Winter-Barley-valid	Yield	JHI-Hv50k-2016-152482	3H	7.27135	7211550		4.39188	-0.360952
Spring&Winter-Barley-valid	First_Age	JHI-Hv50k-2016-152482	3H	7.27135	7211550		4.27006	-6.04353
Spring&Winter-Barley-valid	Last_Age	JHI-Hv50k-2016-152511	3H	7.37819	7317508		4.36239	5.39141
Spring&Winter-Barley-valid	Yield	JHI-Hv50k-2016-152539	3H	7.38241	7321696		5.51229	0.378054
Spring&Winter-Barley-valid	First_Age	JHI-Hv50k-2016-152539	3H	7.38241	7321696		5.50568	6.42791
Spring&Winter-Barley-valid	Last_Age	JHI-Hv50k-2016-152539	3H	7.38241	7321696		4.93921	4.74916
Spring&Winter-Barley-valid	Last_Age	12_31230	3H	7.42929	7368193		4.86832	-5.22562
Spring&Winter-Barley-valid	Last_Age	JHI-Hv50k-2016-152556	3H	7.42999	7368882		4.36239	5.39141
Spring&Winter-Barley	Ghabit	SCRI_RS_193258	3H	11.7308	11634351		4.35846	0.028064
Spring&Winter-Barley	Ghabit	JHI-Hv50k-2016-154128	3H	11.7544	11657761		4.38851	0.034117
Spring&Winter-Barley	Ghabit	JHI-Hv50k-2016-154176	3H	11.8213	11724047		4.38851	0.034117
Spring&Winter-Barley	Ghabit	JHI-Hv50k-2016-154265	3H	12.0752	11975860		5.18061	0.0394404
Spring&Winter-Barley	Ghabit	JHI-Hv50k-2016-154672	3H	13.212	13103317		4.21799	0.0350341
Spring&Winter-Barley	Ghabit	JHI-Hv50k-2016-155859	3H	15.5486	15420751		6.29095	-0.0575784
Spring&Winter-Barley	Ghabit	JHI-Hv50k-2016-156062	3H	16.1553	16022409		6.98181	0.0526981
Spring&Winter-Barley	Ghabit	JHI-Hv50k-2016-156181	3H	16.222	16088562		5.10169	-0.041136
Spring&Winter-Barley	Ghabit	JHI-Hv50k-2016-156304	3H	16.5098	16373998		6.78154	0.0555333
Spring&Winter-Barley	Ghabit	JHI-Hv50k-2016-156310	3H	16.5104	16374653		5.59986	0.057298
Spring&Winter-Barley	Ghabit	JHI-Hv50k-2016-156329	3H	16.5112	16375436		5.59986	-0.057298
Spring&Winter-Barley	Ghabit	JHI-Hv50k-2016-156336	3H	16.5116	16375848		5.59986	0.057298
Spring&Winter-Barley	Ghabit	JHI-Hv50k-2016-156344	3H	16.524	16388136		4.54062	0.0485202
Spring&Winter-Barley	Ghabit	JHI-Hv50k-2016-156390	3H	16.564	16427803		4.15406	0.0368981
Spring&Winter-Barley	Ghabit	JHI-Hv50k-2016-156460	3H	16.628	16491238		7.87238	-0.0679737
Spring&Winter-Barley	Ghabit	JHI-Hv50k-2016-156502	3H	16.6725	16535389		4.74671	0.040336
Spring&Winter-Barley	Ghabit	JHI-Hv50k-2016-157668	3H	18.4898	18337697		7.8656	0.0761956
Spring&Winter-Barley	Ghabit	JHI-Hv50k-2016-157869	3H	18.7735	18619048		8.77422	0.0642546
Spring&Winter-Barley	Ghabit	SCRI_RS_221814	3H	18.7735	18619104		8.77422	-0.0642546
Spring&Winter-Barley	Ghabit	JHI-Hv50k-2016-159869	3H	25.3054	25097256		12.9276	0.0973366
Spring&Winter-Barley	Age	JHI-Hv50k-2016-167517	3H	45.2083	171783379		4.15244	3.07499
Spring&Winter-Barley	Age (With Cov)	JHI-Hv50k-2016-167517	3H	45.2083	171783379		4.22562	3.10277
Spring&Winter-Barley	Age_3_peaks_Ghabit_Cov	JHI-Hv50k-2016-170393	3H	46.4171	236509188		4.84576	0.0311193
Spring&Winter-Barley	Age	JHI-Hv50k-2016-199907	3H	67.1092	606323090		4.20501	-3.55372
Spring&Winter-Barley	Age (With Cov)	JHI-Hv50k-2016-199907	3H	67.1092	606323090		4.26407	-3.57851
Spring&Winter-Barley	Age	JHI-Hv50k-2016-199908	3H	67.1092	606323170		4.20501	3.55372
Spring&Winter-Barley	Age (With Cov)	JHI-Hv50k-2016-199908	3H	67.1092	606323170		4.26407	3.57851
Spring&Winter-Barley	Age	JHI-Hv50k-2016-199969	3H	67.5864	606997436		4.13902	-3.12319
Spring&Winter-Barley	Age (With Cov)	JHI-Hv50k-2016-199969	3H	67.5864	606997436		4.10134	-3.10404
Spring&Winter-Barley	Age	JHI-Hv50k-2016-199970	3H	67.5866	606997694		4.13902	-3.12319
Spring&Winter-Barley	Age (With Cov)	JHI-Hv50k-2016-199970	3H	67.5866	606997694		4.10134	-3.10404
Spring&Winter-Barley	Age	JHI-Hv50k-2016-199971	3H	67.5873	606998641		4.13902	3.12319
Spring&Winter-Barley	Age (With Cov)	JHI-Hv50k-2016-199971	3H	67.5873	606998641		4.10134	3.10404
Spring&Winter-Barley	Age	JHI-Hv50k-2016-199975	3H	67.5878	606999380		4.13902	-3.12319
Spring&Winter-Barley	Age (With Cov)	JHI-Hv50k-2016-199975	3H	67.5878	606999380		4.10134	-3.10404
Spring&Winter-Barley	Age	JHI-Hv50k-2016-199976	3H	67.588	606999609		4.13902	3.12319
Spring&Winter-Barley	Age (With Cov)	JHI-Hv50k-2016-199976	3H	67.588	606999609		4.10134	3.10404
Spring&Winter-Barley	Age	JHI-Hv50k-2016-200015	3H	67.7759	607265170		4.13902	-3.12319
Spring&Winter-Barley	Age (With Cov)	JHI-Hv50k-2016-200015	3H	67.7759	607265170		4.10134	-3.10404
Spring&Winter-Barley	Age	JHI-Hv50k-2016-200016	3H	67.7759	607265225		4.13902	3.12319
Spring&Winter-Barley	Age (With Cov)	JHI-Hv50k-2016-200016	3H	67.7759	607265225		4.10134	3.10404
Spring&Winter-Barley	Age	JHI-Hv50k-2016-200035	3H	67.7984	607296916		4.13902	-3.12319
Spring&Winter-Barley	Age (With Cov)	JHI-Hv50k-2016-200035	3H	67.7984	607296916		4.10134	-3.10404
Spring&Winter-Barley	Age	JHI-Hv50k-2016-200037	3H	67.7984	607296984		4.13902	-3.12319
Spring&Winter-Barley	Age (With Cov)	JHI-Hv50k-2016-200037	3H	67.7984	607296984		4.10134	-3.10404
Spring&Winter-Barley	Age	JHI-Hv50k-2016-200039	3H	67.7994	607298325		4.13902	-3.12319
Spring&Winter-Barley	Age (With Cov)	JHI-Hv50k-2016-200039	3H	67.7994	607298325		4.10134	-3.10404
Spring&Winter-Barley	Age	JHI-Hv50k-2016-200215	3H	68.4805	608260768		4.5153	-3.35241
Spring&Winter-Barley	Age (With Cov)	JHI-Hv50k-2016-200215	3H	68.4805	608260768		4.42495	-3.31274
Spring&Winter-Barley	Age	JHI-Hv50k-2016-200219	3H	68.4812	608261785		4.67338	3.3761
Spring&Winter-Barley	Age (With Cov)	JHI-Hv50k-2016-200219	3H	68.4812	608261785		4.56555	3.3311
Spring&Winter-Barley	Age	JHI-Hv50k-2016-200223	3H	68.4818	608262573		4.5153	3.35241
Spring&Winter-Barley	Age (With Cov)	JHI-Hv50k-2016-200223	3H	68.4818	608262573		4.42495	3.31274
Spring&Winter-Barley	Age	JHI-Hv50k-2016-200272	3H	68.5966	608424838		5.97182	-4.04418
Spring&Winter-Barley	Age (With Cov)	JHI-Hv50k-2016-200272	3H	68.5966	608424838		5.98024	-4.04288
Spring&Winter-Barley	Age	JHI-Hv50k-2016-200274	3H	68.5969	608425214		5.97182	-4.04418
Spring&Winter-Barley	Age (With Cov)	JHI-Hv50k-2016-200274	3H	68.5969	608425214		5.98024	-4.04288
Spring&Winter-Barley	Age	JHI-Hv50k-2016-200278	3H	68.5973	608425856		5.97182	4.04418
Spring&Winter-Barley	Age (With Cov)	JHI-Hv50k-2016-200278	3H	68.5973	608425856		5.98024	4.04288
Spring&Winter-Barley	Age	JHI-Hv50k-2016-200291	3H	68.5981	608426950		6.14397	3.88681
Spring&Winter-Barley	Age (With Cov)	JHI-Hv50k-2016-200291	3H	68.5981	608426950		6.11637	3.87326
Spring&Winter-Barley	Age	JHI-Hv50k-2016-200292	3H	68.5982	608427006		5.97182	4.04418
Spring&Winter-Barley	Age (With Cov)	JHI-Hv50k-2016-200292	3H	68.5982	608427006		5.98024	4.04288
Spring&Winter-Barley	Age	JHI-Hv50k-2016-200313	3H	68.7322	608616441		5.83979	-3.16503
Spring&Winter-Barley	Age (With Cov)	JHI-Hv50k-2016-200313	3H	68.7322	608616441		5.86854	-3.17
Winter-Barley	Age	JHI-Hv50k-2016-200313	3H	68.7322	608616441		4.73525	-1.95458
Spring&Winter-Barley	Age	JHI-Hv50k-2016-200315	3H	68.7324	608616718		5.83979	-3.16503
Spring&Winter-Barley	Age (With Cov)	JHI-Hv50k-2016-200315	3H	68.7324	608616718		5.86854	-3.17
Winter-Barley	Age	JHI-Hv50k-2016-200315	3H	68.7324	608616718		4.73525	-1.95458
Spring&Winter-Barley	Age	JHI-Hv50k-2016-200365	3H	68.7451	608634685		7.13172	-4.40823
Spring&Winter-Barley	Age (With Cov)	JHI-Hv50k-2016-200365	3H	68.7451	608634685		7.15483	-4.41108
Winter-Barley	Age	JHI-Hv50k-2016-200365	3H	68.7451	608634685		4.3589	-1.89993
Spring&Winter-Barley	Age	JHI-Hv50k-2016-200408	3H	68.7619	608658392		5.83979	-3.16503
Spring&Winter-Barley	Age (With Cov)	JHI-Hv50k-2016-200408	3H	68.7619	608658392		5.86854	-3.17
Winter-Barley	Age	JHI-Hv50k-2016-200408	3H	68.7619	608658392		4.73525	-1.95458
Spring-Barley	Age	JHI-Hv50k-2016-202332	3H	77.7083	621299490		4.51715	-4.42266
Spring&Winter-Barley	Ghabit	JHI-Hv50k-2016-204510	3H	84.0754	630296031		6.50166	-0.0658271
Spring&Winter-Barley	Ghabit	JHI-Hv50k-2016-204511	3H	84.0755	630296177		6.50166	0.0658271
Spring&Winter-Barley	Ghabit	JHI-Hv50k-2016-204521	3H	84.0765	630297640		5.36784	0.0564933
Spring&Winter-Barley	Ghabit	JHI-Hv50k-2016-204532	3H	84.2001	630472221		4.10513	-0.0418581
Spring&Winter-Barley	Ghabit	JHI-Hv50k-2016-204534	3H	84.2001	630472306		4.59382	0.0465305
Spring&Winter-Barley	Ghabit	JHI-Hv50k-2016-204547	3H	84.2091	630484961		4.59382	-0.0465305
Spring&Winter-Barley	Ghabit	JHI-Hv50k-2016-204563	3H	84.2605	630557637		6.50166	0.0658271
Spring&Winter-Barley	Ghabit	11_10918	3H	84.3773	630722599		5.4493	0.0513142
Spring&Winter-Barley	Ghabit	JHI-Hv50k-2016-204658	3H	84.3776	630723014		5.4493	-0.0513142
Spring&Winter-Barley	Ghabit	JHI-Hv50k-2016-204905	3H	85.1574	631824854		5.70992	-0.0735357
Spring&Winter-Barley	Ghabit	JHI-Hv50k-2016-204917	3H	85.1587	631826807		5.70992	0.0735357
Spring&Winter-Barley	Ghabit	12_31525	3H	85.159	631827160		5.70992	0.0735357
Spring&Winter-Barley	Ghabit	JHI-Hv50k-2016-204926	3H	85.1597	631828121		5.70992	0.0735357
Spring&Winter-Barley	Ghabit	JHI-Hv50k-2016-207306	3H	94.8076	645460534		5.44256	0.0650212
Spring&Winter-Barley	Ghabit	JHI-Hv50k-2016-207324	3H	94.8153	645471266		4.32955	0.0454915
Spring&Winter-Barley	Ghabit	JHI-Hv50k-2016-207325	3H	94.8153	645471322		4.10033	-0.0535934
Spring&Winter-Barley	Ghabit	JHI-Hv50k-2016-207327	3H	94.8157	645471904		5.44256	0.0650212
Spring&Winter-Barley	Ghabit	JHI-Hv50k-2016-207331	3H	94.8162	645472633		5.44256	0.0650212
Spring&Winter-Barley	Ghabit	JHI-Hv50k-2016-207338	3H	94.8194	645477075		5.44256	0.0650212
Spring&Winter-Barley	Ghabit	JHI-Hv50k-2016-207339	3H	94.8194	645477145		5.44256	0.0650212
Spring&Winter-Barley	Ghabit	JHI-Hv50k-2016-207340	3H	94.8196	645477479		5.44256	-0.0650212
Spring&Winter-Barley	Ghabit	JHI-Hv50k-2016-207351	3H	94.8294	645491189		5.44256	-0.0650212
Spring&Winter-Barley	Ghabit	JHI-Hv50k-2016-207354	3H	94.8297	645491631		5.44256	0.0650212
Spring&Winter-Barley	Ghabit	JHI-Hv50k-2016-207380	3H	94.922	645622062		4.32955	0.0454915
Spring&Winter-Barley	Ghabit	JHI-Hv50k-2016-207391	3H	94.9231	645623677		4.32955	0.0454915
Spring&Winter-Barley	Ghabit	JHI-Hv50k-2016-207400	3H	94.9237	645624454		4.32955	0.0454915
Spring&Winter-Barley	Ghabit	JHI-Hv50k-2016-207416	3H	94.9415	645649597		5.15167	0.061435
Spring&Winter-Barley	Ghabit	JHI-Hv50k-2016-207440	3H	94.9453	645654988		4.31613	-0.0449498
Spring&Winter-Barley	Ghabit	SCRI_RS_167755	3H	94.9459	645655863		4.64948	0.0571622
Spring&Winter-Barley	Ghabit	JHI-Hv50k-2016-207473	3H	94.9567	645671189		5.44256	0.0650212
Spring&Winter-Barley	Ghabit	JHI-Hv50k-2016-207475	3H	94.9568	645671252		5.44256	-0.0650212
Spring&Winter-Barley	Ghabit	JHI-Hv50k-2016-207548	3H	95.3048	646162962		4.32955	0.0454915
Spring&Winter-Barley	Ghabit	JHI-Hv50k-2016-207617	3H	96.1582	647368872		4.45032	0.0502472
Spring&Winter-Barley	Ghabit	JHI-Hv50k-2016-207635	3H	96.2064	647436977		4.45032	-0.0502472
Spring&Winter-Barley	Ghabit	JHI-Hv50k-2016-207645	3H	96.2212	647457862		4.45032	-0.0502472
Spring&Winter-Barley	Ghabit	JHI-Hv50k-2016-214830	3H	109.323	665969756		4.46076	-0.0304927
Spring&Winter-Barley	Ghabit	JHI-Hv50k-2016-214832	3H	109.323	665969864		4.65016	-0.0313942
Spring&Winter-Barley	Ghabit	JHI-Hv50k-2016-214851	3H	109.408	666089986		4.65016	-0.0313942
Spring&Winter-Barley	Ghabit	SCRI_RS_168977	3H	109.408	666090282		5.05745	0.0309765
Winter-Barley	Age	JHI-Hv50k-2016-222233	3H	124.481	687388496		4.22362	1.7071
Spring&Winter-Barley	Age	JHI-Hv50k-2016-223938	3H	126.531	690285058		4.29267	3.63998
Spring&Winter-Barley	Age (With Cov)	JHI-Hv50k-2016-223938	3H	126.531	690285058		4.438	3.70832
Spring&Winter-Barley	Age	JHI-Hv50k-2016-223956	3H	126.62	690411306		4.29267	3.63998
Spring&Winter-Barley	Age (With Cov)	JHI-Hv50k-2016-223956	3H	126.62	690411306		4.438	3.70832
Spring&Winter-Barley	Age	JHI-Hv50k-2016-223965	3H	126.621	690412594		4.03904	-3.48837
Spring&Winter-Barley	Age (With Cov)	JHI-Hv50k-2016-223965	3H	126.621	690412594		4.19793	-3.56581
Spring&Winter-Barley	Age	11_10767	3H	126.625	690418421		4.29267	-3.63998
Spring&Winter-Barley	Age (With Cov)	11_10767	3H	126.625	690418421		4.438	-3.70832
Spring&Winter-Barley	Age	JHI-Hv50k-2016-223988	3H	126.626	690418742		4.29267	3.63998
Spring&Winter-Barley	Age (With Cov)	JHI-Hv50k-2016-223988	3H	126.626	690418742		4.438	3.70832
Spring&Winter-Barley	Age	JHI-Hv50k-2016-223999	3H	126.813	690683311		4.29267	3.63998
Spring&Winter-Barley	Age (With Cov)	JHI-Hv50k-2016-223999	3H	126.813	690683311		4.438	3.70832
Spring&Winter-Barley	Age	JHI-Hv50k-2016-224015	3H	126.933	690852572		4.29267	-3.63998
Spring&Winter-Barley	Age (With Cov)	JHI-Hv50k-2016-224015	3H	126.933	690852572		4.438	-3.70832
Spring&Winter-Barley	Age	JHI-Hv50k-2016-224018	3H	126.933	690852825		4.29267	3.63998
Spring&Winter-Barley	Age (With Cov)	JHI-Hv50k-2016-224018	3H	126.933	690852825		4.438	3.70832
Spring&Winter-Barley	Age	JHI-Hv50k-2016-224019	3H	126.933	690852932		4.29267	3.63998
Spring&Winter-Barley	Age (With Cov)	JHI-Hv50k-2016-224019	3H	126.933	690852932		4.438	3.70832
Spring&Winter-Barley	Age	JHI-Hv50k-2016-224026	3H	126.935	690855290		4.29267	3.63998
Spring&Winter-Barley	Age (With Cov)	JHI-Hv50k-2016-224026	3H	126.935	690855290		4.438	3.70832
Spring&Winter-Barley	Age	JHI-Hv50k-2016-224053	3H	126.968	690902872		4.03904	-3.48837
Spring&Winter-Barley	Age (With Cov)	JHI-Hv50k-2016-224053	3H	126.968	690902872		4.19793	-3.56581
Spring&Winter-Barley	Age	JHI-Hv50k-2016-224146	3H	127.689	691921115		4.29267	3.63998
Spring&Winter-Barley	Age (With Cov)	JHI-Hv50k-2016-224146	3H	127.689	691921115		4.438	3.70832
Spring&Winter-Barley	Age	JHI-Hv50k-2016-224175	3H	127.7	691936319		4.29267	-3.63998
Spring&Winter-Barley	Age (With Cov)	JHI-Hv50k-2016-224175	3H	127.7	691936319		4.438	-3.70832
Spring&Winter-Barley	Age_3_peaks_Ghabit_Cov	JHI-Hv50k-2016-263863	4H	91.0622	614410419		5.06437	0.0213508
Spring&Winter-Barley	Ghabit	JHI-Hv50k-2016-266763	4H	97.5492	623207668		4.14971	0.0313933
Spring&Winter-Barley	Ghabit	JHI-Hv50k-2016-266806	4H	97.5852	623256433		4.20722	-0.0336523
Spring&Winter-Barley	Ghabit	JHI-Hv50k-2016-266815	4H	97.5866	623258408		4.20722	-0.0336523
Spring&Winter-Barley	Ghabit	JHI-Hv50k-2016-266878	4H	97.6368	623326440		4.00854	-0.0328145
Spring&Winter-Barley	Ghabit	JHI-Hv50k-2016-267004	4H	97.6604	623358522		4.02058	-0.0319025
Spring&Winter-Barley	Ghabit	JHI-Hv50k-2016-267007	4H	97.6619	623360537		4.02058	-0.0319025
Spring&Winter-Barley	Ghabit	SCRI_RS_156130	4H	97.6621	623360843		4.2451	0.0330096
Spring&Winter-Barley	Ghabit	JHI-Hv50k-2016-268580	4H	101.055	627961875		4.97355	-0.0531704
Spring&Winter-Barley	Ghabit	11_20974	4H	101.055	627962516		4.97355	0.0531704
Spring&Winter-Barley	Ghabit	JHI-Hv50k-2016-268601	4H	101.128	628060563		4.82518	-0.0516644
Spring&Winter-Barley	Ghabit	JHI-Hv50k-2016-268606	4H	101.156	628099286		4.36135	0.0471713
Spring&Winter-Barley	Ghabit	JHI-Hv50k-2016-268610	4H	101.313	628312310		7.06026	0.0429336
Spring&Winter-Barley	Ghabit	JHI-Hv50k-2016-268620	4H	102.179	629485922		13.6003	0.107544
Spring&Winter-Barley	Ghabit	12_30385	4H	102.179	629486243		13.6003	-0.107544
Spring&Winter-Barley	Ghabit	JHI-Hv50k-2016-268626	4H	102.179	629486495		13.0195	-0.103222
Spring&Winter-Barley	Ghabit	JHI-Hv50k-2016-268641	4H	102.207	629524617		13.6003	-0.107544
Spring&Winter-Barley	Ghabit	JHI-Hv50k-2016-268652	4H	102.209	629526738		13.6003	0.107544
Spring&Winter-Barley	Ghabit	JHI-Hv50k-2016-268655	4H	102.209	629527172		13.0195	0.103222
Spring&Winter-Barley	Ghabit	JHI-Hv50k-2016-268657	4H	102.21	629528279		13.0195	0.103222
Spring&Winter-Barley	Ghabit	JHI-Hv50k-2016-268662	4H	102.21	629529010		13.6003	-0.107544
Spring&Winter-Barley	Ghabit	JHI-Hv50k-2016-268663	4H	102.211	629529325		13.0195	-0.103222
Spring&Winter-Barley	Ghabit	JHI-Hv50k-2016-268679	4H	102.255	629589580		6.77221	0.0542917
Spring&Winter-Barley	Ghabit	JHI-Hv50k-2016-268709	4H	102.275	629616366		6.56783	0.0527119
Spring&Winter-Barley	Ghabit	JHI-Hv50k-2016-268719	4H	102.297	629646339		6.56783	-0.0527119
Spring&Winter-Barley	Ghabit	JHI-Hv50k-2016-268808	4H	102.406	629794113		4.44809	-0.0415405
Spring&Winter-Barley	Ghabit	JHI-Hv50k-2016-268821	4H	102.432	629829958		4.89094	-0.0441404
Spring&Winter-Barley	Ghabit	JHI-Hv50k-2016-268822	4H	102.433	629829984		4.89094	0.0441404
Spring&Winter-Barley	Ghabit	JHI-Hv50k-2016-268833	4H	102.683	630169462		4.89094	-0.0441404
Spring&Winter-Barley	Ghabit	JHI-Hv50k-2016-268844	4H	102.694	630184204		4.89094	-0.0441404
Spring&Winter-Barley	Ghabit	JHI-Hv50k-2016-268845	4H	102.694	630184231		4.89094	0.0441404
Spring&Winter-Barley	Ghabit	JHI-Hv50k-2016-268857	4H	102.723	630224111		4.4015	0.0410785
Spring&Winter-Barley	Ghabit	JHI-Hv50k-2016-268870	4H	102.807	630338040		4.89094	-0.0441404
Spring&Winter-Barley	Ghabit	JHI-Hv50k-2016-268874	4H	102.808	630339714		4.89094	-0.0441404
Spring&Winter-Barley	Ghabit	JHI-Hv50k-2016-268933	4H	102.943	630521775		4.38964	0.038909
Spring&Winter-Barley	Ghabit	JHI-Hv50k-2016-269003	4H	103.222	630899977		4.24157	0.0389773
Spring&Winter-Barley	Ghabit	JHI-Hv50k-2016-269181	4H	103.642	631470895		4.83273	0.0423756
Spring&Winter-Barley	Ghabit	JHI-Hv50k-2016-269261	4H	103.762	631633233		11.4572	0.0945389
Spring&Winter-Barley	Ghabit	JHI-Hv50k-2016-269262	4H	103.762	631633338		11.0343	0.0930044
Spring&Winter-Barley	Ghabit	JHI-Hv50k-2016-269279	4H	103.763	631634238		10.7345	-0.0901185
Spring&Winter-Barley	Ghabit	JHI-Hv50k-2016-269297	4H	103.764	631635187		12.5957	0.102519
Spring&Winter-Barley	Ghabit	JHI-Hv50k-2016-269298	4H	103.764	631635276		12.1198	0.0975866
Spring&Winter-Barley	Ghabit	JHI-Hv50k-2016-269299	4H	103.764	631635342		11.6605	0.0935264
Spring&Winter-Barley	Ghabit	JHI-Hv50k-2016-269336	4H	103.793	631675144		12.5957	0.102519
Spring&Winter-Barley	Ghabit	JHI-Hv50k-2016-269374	4H	103.832	631727745		12.5957	0.102519
Spring&Winter-Barley	Ghabit	JHI-Hv50k-2016-269378	4H	103.832	631728303		10.5722	-0.088502
Spring&Winter-Barley	Ghabit	JHI-Hv50k-2016-269379	4H	103.832	631728515		12.5957	-0.102519
Spring&Winter-Barley	Ghabit	JHI-Hv50k-2016-269381	4H	103.833	631728777		12.5957	-0.102519
Spring&Winter-Barley	Ghabit	JHI-Hv50k-2016-269386	4H	103.833	631729123		12.5957	-0.102519
Spring&Winter-Barley	Ghabit	JHI-Hv50k-2016-269397	4H	103.833	631729561		12.5957	-0.102519
Spring&Winter-Barley	Ghabit	JHI-Hv50k-2016-269425	4H	104.039	632008758		16.9753	-0.146157
Spring&Winter-Barley	Ghabit	JHI-Hv50k-2016-269431	4H	104.04	632009500		16.9753	0.146157
Spring&Winter-Barley	Ghabit	JHI-Hv50k-2016-269436	4H	104.041	632010804		13.4957	0.12023
Spring&Winter-Barley	Ghabit	JHI-Hv50k-2016-269437	4H	104.041	632010874		16.9753	-0.146157
Spring&Winter-Barley	Ghabit	JHI-Hv50k-2016-269523	4H	104.063	632041409		16.9753	0.146157
Spring&Winter-Barley	Ghabit	JHI-Hv50k-2016-269524	4H	104.063	632041478		16.9753	-0.146157
Spring&Winter-Barley	Ghabit	JHI-Hv50k-2016-269549	4H	104.069	632048683		16.9753	-0.146157
Spring&Winter-Barley	Ghabit	JHI-Hv50k-2016-269631	4H	104.24	632281333		7.7621	-0.0671476
Spring&Winter-Barley	Ghabit	JHI-Hv50k-2016-269632	4H	104.24	632281534		16.9753	-0.146157
Spring&Winter-Barley	Ghabit	JHI-Hv50k-2016-269633	4H	104.24	632281630		7.7621	0.0671476
Spring&Winter-Barley	Ghabit	JHI-Hv50k-2016-269645	4H	104.241	632282737		16.9753	-0.146157
Spring&Winter-Barley	Ghabit	JHI-Hv50k-2016-269646	4H	104.242	632283850		16.9753	-0.146157
Spring&Winter-Barley	Ghabit	JHI-Hv50k-2016-269657	4H	104.261	632309147		16.9753	0.146157
Spring&Winter-Barley	Ghabit	JHI-Hv50k-2016-269662	4H	104.262	632310937		16.9753	-0.146157
Spring&Winter-Barley	Ghabit	JHI-Hv50k-2016-269679	4H	104.267	632317449		16.9753	0.146157
Spring&Winter-Barley	Ghabit	JHI-Hv50k-2016-269682	4H	104.268	632319742		16.9753	0.146157
Spring&Winter-Barley	Ghabit	JHI-Hv50k-2016-269684	4H	104.272	632324469		16.9753	0.146157
Spring&Winter-Barley	Ghabit	JHI-Hv50k-2016-269978	4H	104.897	633171758		9.91491	0.0954803
Spring&Winter-Barley	Ghabit	JHI-Hv50k-2016-270027	4H	104.903	633179917		4.96947	0.0485916
Spring&Winter-Barley	Ghabit	JHI-Hv50k-2016-270151	4H	105.035	633358935		5.19187	0.0429525
Spring&Winter-Barley	Ghabit	JHI-Hv50k-2016-270513	4H	105.858	634475284		4.466	-0.0422854
Spring&Winter-Barley	Ghabit	JHI-Hv50k-2016-270570	4H	106.009	634680588		26.8672	-0.222721
Spring&Winter-Barley	Ghabit	JHI-Hv50k-2016-270572	4H	106.01	634681093		26.8672	-0.222721
Spring&Winter-Barley	Ghabit	JHI-Hv50k-2016-270573	4H	106.01	634681220		4.85672	0.046459
Spring&Winter-Barley	Ghabit	JHI-Hv50k-2016-270578	4H	106.01	634681914		4.85672	0.046459
Spring&Winter-Barley	Ghabit	JHI-Hv50k-2016-270582	4H	106.011	634682343		26.8672	0.222721
Spring&Winter-Barley	Ghabit	JHI-Hv50k-2016-270583	4H	106.011	634682525		26.8672	-0.222721
Spring&Winter-Barley	Ghabit	JHI-Hv50k-2016-270587	4H	106.011	634682755		26.8672	-0.222721
Spring&Winter-Barley	Ghabit	JHI-Hv50k-2016-270619	4H	106.076	634771015		4.96335	0.0463596
Spring&Winter-Barley	Ghabit	JHI-Hv50k-2016-270625	4H	106.077	634772210		26.8672	-0.222721
Spring&Winter-Barley	Ghabit	JHI-Hv50k-2016-270639	4H	106.081	634778482		26.8672	0.222721
Spring&Winter-Barley	Ghabit	JHI-Hv50k-2016-270640	4H	106.082	634778516		26.8672	0.222721
Spring&Winter-Barley	Ghabit	JHI-Hv50k-2016-270651	4H	106.082	634779272		7.18494	0.0687839
Spring&Winter-Barley	Ghabit	JHI-Hv50k-2016-270660	4H	106.083	634780496		22.7617	-0.191429
Spring&Winter-Barley	Ghabit	JHI-Hv50k-2016-270666	4H	106.084	634781348		26.8672	-0.222721
Spring&Winter-Barley	Ghabit	11_21210	4H	106.084	634781971		26.8672	0.222721
Spring&Winter-Barley	Ghabit	JHI-Hv50k-2016-270678	4H	106.084	634782070		26.8672	0.222721
Spring&Winter-Barley	Ghabit	JHI-Hv50k-2016-270681	4H	106.084	634782383		26.8672	-0.222721
Spring&Winter-Barley	Ghabit	JHI-Hv50k-2016-270717	4H	106.157	634881533		4.85672	0.046459
Spring&Winter-Barley	Ghabit	JHI-Hv50k-2016-270749	4H	106.18	634911550		4.85672	0.046459
Spring&Winter-Barley	Ghabit	JHI-Hv50k-2016-270759	4H	106.202	634942310		4.85672	0.046459
Spring&Winter-Barley	Ghabit	JHI-Hv50k-2016-270791	4H	106.21	634953044		4.85672	0.046459
Spring&Winter-Barley	Ghabit	JHI-Hv50k-2016-270804	4H	106.212	634955079		26.8672	0.222721
Spring&Winter-Barley	Ghabit	JHI-Hv50k-2016-270805	4H	106.212	634955106		26.8672	0.222721
Spring&Winter-Barley	Ghabit	JHI-Hv50k-2016-270806	4H	106.212	634955296		4.85672	0.046459
Spring&Winter-Barley	Ghabit	JHI-Hv50k-2016-270824	4H	106.214	634958005		4.85672	-0.046459
Spring&Winter-Barley	Ghabit	12_31200	4H	106.215	634959924		4.85672	0.046459
Spring&Winter-Barley	Ghabit	JHI-Hv50k-2016-270834	4H	106.215	634960055		26.8672	0.222721
Spring&Winter-Barley	Ghabit	JHI-Hv50k-2016-270849	4H	106.219	634964413		4.85672	0.046459
Spring&Winter-Barley	Ghabit	JHI-Hv50k-2016-270852	4H	106.219	634965249		4.85672	0.046459
Spring&Winter-Barley	Ghabit	JHI-Hv50k-2016-270878	4H	106.293	635066106		4.85672	0.046459
Spring&Winter-Barley	Ghabit	JHI-Hv50k-2016-270892	4H	106.318	635098915		6.84198	-0.0656169
Spring&Winter-Barley	Ghabit	JHI-Hv50k-2016-270894	4H	106.318	635099019		6.84198	-0.0656169
Spring&Winter-Barley	Ghabit	JHI-Hv50k-2016-270909	4H	106.325	635108543		4.60906	-0.0450149
Spring&Winter-Barley	Ghabit	JHI-Hv50k-2016-270913	4H	106.325	635109107		4.93142	-0.0491856
Spring&Winter-Barley	Ghabit	SCRI_RS_179695	4H	106.326	635110810		4.60906	0.0450149
Spring&Winter-Barley	Ghabit	JHI-Hv50k-2016-270941	4H	106.537	635396631		5.55906	0.0490972
Spring&Winter-Barley	Ghabit	JHI-Hv50k-2016-270967	4H	106.712	635633366		4.60906	-0.0450149
Spring&Winter-Barley	Ghabit	JHI-Hv50k-2016-271000	4H	106.762	635700840		6.84198	-0.0656169
Spring&Winter-Barley	Ghabit	JHI-Hv50k-2016-271049	4H	106.946	635950815		6.84198	0.0656169
Spring&Winter-Barley	Ghabit	JHI-Hv50k-2016-271122	4H	107.12	636187485		4.60906	0.0450149
Spring&Winter-Barley	Ghabit	JHI-Hv50k-2016-271123	4H	107.121	636187629		5.55906	0.0490972
Spring&Winter-Barley	Ghabit	JHI-Hv50k-2016-271125	4H	107.121	636187712		4.60906	0.0450149
Spring&Winter-Barley	Ghabit	JHI-Hv50k-2016-271206	4H	107.131	636202210		4.41902	0.0431869
Spring&Winter-Barley	Ghabit	JHI-Hv50k-2016-271227	4H	107.132	636203752		4.60906	-0.0450149
Spring&Winter-Barley	Ghabit	JHI-Hv50k-2016-271271	4H	107.138	636211232		4.60906	0.0450149
Spring&Winter-Barley	Ghabit	JHI-Hv50k-2016-271325	4H	107.196	636290214		4.60906	0.0450149
Spring&Winter-Barley	Ghabit	JHI-Hv50k-2016-271328	4H	107.196	636290393		6.84198	0.0656169
Spring&Winter-Barley	Ghabit	JHI-Hv50k-2016-271331	4H	107.197	636290747		4.60906	-0.0450149
Spring&Winter-Barley	Ghabit	JHI-Hv50k-2016-271457	4H	107.225	636329452		4.13692	-0.0407705
Spring&Winter-Barley	Ghabit	JHI-Hv50k-2016-271473	4H	107.226	636331226		4.04412	0.0321556
Spring&Winter-Barley	Ghabit	JHI-Hv50k-2016-271492	4H	107.238	636346782		4.60906	0.0450149
Spring&Winter-Barley	Ghabit	SCRI_RS_9164	4H	107.406	636574078		4.95481	0.0531328
Spring&Winter-Barley	Ghabit	JHI-Hv50k-2016-271675	4H	107.408	636577633		4.14935	-0.043397
Spring&Winter-Barley	Ghabit	JHI-Hv50k-2016-271913	4H	107.985	637360434	VRN-H2	7.49191	-0.0842103
Spring&Winter-Barley	Age_3_peaks_Ghabit_Cov	JHI-Hv50k-2016-271913	4H	107.985	637360434	VRN-H2	5.00016	0.0296806
Spring&Winter-Barley	Ghabit	JHI-Hv50k-2016-271986	4H	108.055	637455181	VRN-H2	4.36696	0.0545352
Spring&Winter-Barley	Age_3_peaks_Ghabit_Cov	JHI-Hv50k-2016-271986	4H	108.055	637455181	VRN-H2	4.3708	-0.024169
Spring&Winter-Barley	Ghabit	JHI-Hv50k-2016-272025	4H	108.064	637467005	VRN-H2	4.06031	0.0442138
Spring&Winter-Barley	Ghabit	JHI-Hv50k-2016-272051	4H	108.076	637483278	VRN-H2	4.14786	0.0442988
Spring&Winter-Barley	Ghabit	JHI-Hv50k-2016-272121	4H	108.303	637791451	VRN-H2	4.70584	-0.047137
Spring&Winter-Barley	Ghabit	JHI-Hv50k-2016-272184	4H	108.495	638051932	VRN-H2	15.9432	0.150745
Spring&Winter-Barley	Ghabit	JHI-Hv50k-2016-272187	4H	108.496	638052199	VRN-H2	5.28584	0.0463522
Spring&Winter-Barley	Ghabit	JHI-Hv50k-2016-272205	4H	108.496	638053641	VRN-H2	5.28584	-0.0463522
Spring&Winter-Barley	Ghabit	JHI-Hv50k-2016-272207	4H	108.497	638053889	VRN-H2	5.28584	-0.0463522
Spring&Winter-Barley	Ghabit	JHI-Hv50k-2016-272241	4H	108.537	638109226	VRN-H2	4.70584	-0.047137
Spring&Winter-Barley	Ghabit	SCRI_RS_188829	4H	108.538	638109446	VRN-H2	4.70584	0.047137
Spring&Winter-Barley	Ghabit	JHI-Hv50k-2016-272251	4H	108.542	638115093	VRN-H2	4.70584	0.047137
Spring&Winter-Barley	Ghabit	SCRI_RS_142792	4H	109.353	639214876	VRN-H2	5.37883	0.0440697
Spring&Winter-Barley	Ghabit	JHI-Hv50k-2016-273856	4H	110.786	641157956	VRN-H2	40.177	0.31314
Spring&Winter-Barley	Ghabit	JHI-Hv50k-2016-273866	4H	110.786	641158205	VRN-H2	23.1089	-0.198788
Spring&Winter-Barley	Ghabit	JHI-Hv50k-2016-273867	4H	110.786	641158346	VRN-H2	40.177	-0.31314
Spring&Winter-Barley	Ghabit	JHI-Hv50k-2016-273870	4H	110.786	641158569	VRN-H2	40.177	0.31314
Spring&Winter-Barley	Ghabit	JHI-Hv50k-2016-273871	4H	110.786	641158645	VRN-H2	7.75897	0.0597144
Spring&Winter-Barley	Ghabit	JHI-Hv50k-2016-273928	4H	110.809	641189424	VRN-H2	40.177	0.31314
Spring&Winter-Barley	Ghabit	JHI-Hv50k-2016-274170	4H	110.875	641279735	VRN-H2	105.59	-0.583723
Spring&Winter-Barley	Ghabit	JHI-Hv50k-2016-274290	4H	111.011	641464303	VRN-H2	67.7647	-0.419246
Spring&Winter-Barley	Ghabit	JHI-Hv50k-2016-274428	4H	111.119	641609488	VRN-H2	105.59	0.583723
Spring&Winter-Barley	Ghabit	JHI-Hv50k-2016-274483	4H	111.255	641794768	VRN-H2	105.59	0.583723
Spring&Winter-Barley	Ghabit	JHI-Hv50k-2016-274577	4H	111.455	642065369	VRN-H2	105.59	0.583723
Spring&Winter-Barley	Ghabit	JHI-Hv50k-2016-274605	4H	111.458	642070160	VRN-H2	105.59	-0.583723
Spring&Winter-Barley	Ghabit	JHI-Hv50k-2016-274657	4H	111.562	642210914	VRN-H2	121.285	0.644919
Spring&Winter-Barley	Ghabit	JHI-Hv50k-2016-274673	4H	111.564	642213362	VRN-H2	105.59	0.583723
Spring&Winter-Barley	Ghabit	JHI-Hv50k-2016-274678	4H	111.565	642214560	VRN-H2	105.59	-0.583723
Spring&Winter-Barley	Ghabit	JHI-Hv50k-2016-274690	4H	111.566	642216494	VRN-H2	121.285	-0.644919
Spring&Winter-Barley	Ghabit	JHI-Hv50k-2016-274694	4H	111.567	642217003	VRN-H2	121.285	0.644919
Spring&Winter-Barley	Ghabit	JHI-Hv50k-2016-274749	4H	111.606	642270926	VRN-H2	4.01331	0.0408147
Spring&Winter-Barley	Ghabit	JHI-Hv50k-2016-274768	4H	111.635	642309789	VRN-H2	105.59	-0.583723
Spring&Winter-Barley	Ghabit	JHI-Hv50k-2016-274770	4H	111.635	642310253	VRN-H2	4.01331	0.0408147
Spring&Winter-Barley	Ghabit	JHI-Hv50k-2016-274779	4H	111.637	642312810	VRN-H2	4.01331	-0.0408147
Spring&Winter-Barley	Ghabit	JHI-Hv50k-2016-274782	4H	111.638	642313159	VRN-H2	4.01331	-0.0408147
Spring&Winter-Barley	Ghabit	JHI-Hv50k-2016-274784	4H	111.638	642313534	VRN-H2	4.01331	0.0408147
Spring&Winter-Barley	Ghabit	JHI-Hv50k-2016-274788	4H	111.638	642314028	VRN-H2	4.01331	-0.0408147
Spring&Winter-Barley	Ghabit	JHI-Hv50k-2016-274789	4H	111.638	642314548	VRN-H2	105.59	0.583723
Spring&Winter-Barley	Ghabit	JHI-Hv50k-2016-274790	4H	111.639	642314685	VRN-H2	4.01331	0.0408147
Spring&Winter-Barley	Ghabit	JHI-Hv50k-2016-274791	4H	111.639	642315118	VRN-H2	4.01331	-0.0408147
Spring&Winter-Barley	Ghabit	JHI-Hv50k-2016-274792	4H	111.639	642315522	VRN-H2	105.59	0.583723
Spring&Winter-Barley	Ghabit	11_20089	4H	111.84	642587725	VRN-H2	8.53949	-0.0538777
Spring&Winter-Barley	Ghabit	JHI-Hv50k-2016-274974	4H	111.84	642588044	VRN-H2	10.4224	0.0610035
Spring&Winter-Barley	Ghabit	JHI-Hv50k-2016-274999	4H	112.148	643006189	VRN-H2	8.54367	0.0516227
Spring&Winter-Barley	Ghabit	JHI-Hv50k-2016-275001	4H	112.149	643006284	VRN-H2	8.54367	0.0516227
Spring&Winter-Barley	Ghabit	JHI-Hv50k-2016-275198	4H	112.469	643440209	VRN-H2	7.54022	0.0702134
Spring&Winter-Barley	Ghabit	JHI-Hv50k-2016-275256	4H	112.491	643470107	VRN-H2	10.264	0.0595263
Spring&Winter-Barley	Ghabit	JHI-Hv50k-2016-275319	4H	112.522	643513006	VRN-H2	121.285	-0.644919
Spring&Winter-Barley	Ghabit	JHI-Hv50k-2016-275480	4H	112.605	643625546	VRN-H2	27.3832	-0.196939
Spring&Winter-Barley	Ghabit	JHI-Hv50k-2016-275542	4H	112.644	643677857	VRN-H2	121.285	0.644919
Spring&Winter-Barley	Ghabit	JHI-Hv50k-2016-275586	4H	112.701	643754756	VRN-H2	75.9176	-0.474444
Spring&Winter-Barley	Ghabit	JHI-Hv50k-2016-275679	4H	112.916	644047386		5.12106	-0.0330906
Spring&Winter-Barley	Ghabit	JHI-Hv50k-2016-275687	4H	112.917	644047875		8.65217	-0.0501241
Spring&Winter-Barley	Ghabit	JHI-Hv50k-2016-275688	4H	112.917	644047978		8.65217	-0.0501241
Spring&Winter-Barley	Ghabit	JHI-Hv50k-2016-275749	4H	113.13	644337380		8.65217	0.0501241
Spring&Winter-Barley	Ghabit	JHI-Hv50k-2016-275784	4H	113.135	644344079		8.65217	-0.0501241
Spring&Winter-Barley	Age_3_peaks_Ghabit_Cov	JHI-Hv50k-2016-276967	5H	5.38978	252867		4.2782	-0.0161871
Spring&Winter-Barley	Age_3_peaks_Ghabit_Cov	JHI-Hv50k-2016-276997	5H	5.65986	396184		4.71849	-0.0172624
Spring&Winter-Barley	Age_3_peaks_Ghabit_Cov	JHI-Hv50k-2016-276999	5H	5.6608	396682		4.44166	0.016581
Spring&Winter-Barley	Age_3_peaks_Ghabit_Cov	JHI-Hv50k-2016-277012	5H	5.68007	406908		4.45507	0.0164555
Spring&Winter-Barley	Age_3_peaks_Ghabit_Cov	JHI-Hv50k-2016-277015	5H	5.68055	407163		4.05452	-0.0151922
Spring&Winter-Barley	Age_3_peaks_Ghabit_Cov	JHI-Hv50k-2016-277033	5H	5.71807	427073		4.34947	0.0151925
Spring&Winter-Barley	Age_3_peaks_Ghabit_Cov	JHI-Hv50k-2016-277034	5H	5.71865	427381		4.92457	-0.0178424
Spring&Winter-Barley	Age_3_peaks_Ghabit_Cov	JHI-Hv50k-2016-277079	5H	5.94306	546466		4.44166	-0.016581
Spring&Winter-Barley	Age_3_peaks_Ghabit_Cov	JHI-Hv50k-2016-277084	5H	5.94457	547268		4.44166	-0.016581
Spring&Winter-Barley	Age_3_peaks_Ghabit_Cov	JHI-Hv50k-2016-277222	5H	6.23378	700741		4.3717	0.0157806
Spring&Winter-Barley	Age_3_peaks_Ghabit_Cov	JHI-Hv50k-2016-277315	5H	7.39441	1316642		4.54804	-0.0168615
Spring&Winter-Barley	Age_3_peaks_Ghabit_Cov	JHI-Hv50k-2016-277320	5H	7.3955	1317218		4.08736	-0.0155023
Spring&Winter-Barley	Age_3_peaks_Ghabit_Cov	JHI-Hv50k-2016-277321	5H	7.39557	1317256		4.08736	-0.0155023
Spring&Winter-Barley	Age_3_peaks_Ghabit_Cov	JHI-Hv50k-2016-277322	5H	7.39568	1317315		4.08736	-0.0155023
Spring&Winter-Barley	Age_3_peaks_Ghabit_Cov	JHI-Hv50k-2016-277323	5H	7.39576	1317355		4.54804	0.0168615
Spring&Winter-Barley	Age_3_peaks_Ghabit_Cov	JHI-Hv50k-2016-277324	5H	7.3959	1317431		4.54804	-0.0168615
Spring&Winter-Barley	Age_3_peaks_Ghabit_Cov	JHI-Hv50k-2016-277326	5H	7.39613	1317554		4.54804	0.0168615
Spring&Winter-Barley	Age_3_peaks_Ghabit_Cov	JHI-Hv50k-2016-277332	5H	7.39785	1318464		4.08736	0.0155023
Spring&Winter-Barley	Age_3_peaks_Ghabit_Cov	11_20553	5H	7.39796	1318527		4.08736	-0.0155023
Spring&Winter-Barley	Age_3_peaks_Ghabit_Cov	JHI-Hv50k-2016-277335	5H	7.39929	1319231		4.54804	0.0168615
Spring&Winter-Barley	Age_3_peaks_Ghabit_Cov	JHI-Hv50k-2016-277356	5H	8.42329	1862627		4.64558	0.016971
Spring&Winter-Barley	Age_3_peaks_Ghabit_Cov	JHI-Hv50k-2016-277518	5H	9.50341	2435804		5.07345	-0.0166586
Spring&Winter-Barley	Age_3_peaks_Ghabit_Cov	JHI-Hv50k-2016-277633	5H	9.74829	2565749		5.39196	0.0169268
Spring&Winter-Barley	Age_3_peaks_Ghabit_Cov	JHI-Hv50k-2016-277648	5H	9.74956	2566421		5.46831	0.0174051
Spring&Winter-Barley	Age_3_peaks_Ghabit_Cov	12_30975	5H	9.75747	2570624		6.92693	-0.0224408
Spring&Winter-Barley	Age_3_peaks_Ghabit_Cov	12_30977	5H	9.7591	2571485		8.01574	-0.0258556
Spring&Winter-Barley	Age_3_peaks_Ghabit_Cov	JHI-Hv50k-2016-277716	5H	10.1036	2754280		4.87143	-0.0233438
Spring&Winter-Barley	Age_3_peaks_Ghabit_Cov	JHI-Hv50k-2016-278085	5H	11.3958	3440044		4.53534	0.0195578
Spring&Winter-Barley	Age_3_peaks_Ghabit_Cov	JHI-Hv50k-2016-278086	5H	11.396	3440122		4.53534	-0.0195578
Spring&Winter-Barley	Age_3_peaks_Ghabit_Cov	JHI-Hv50k-2016-278100	5H	11.3975	3440904		4.53534	-0.0195578
Spring&Winter-Barley-valid	Life-span	JHI-Hv50k-2016-279566	5H	17.9738	6930673		7.34509	4.08532
Spring&Winter-Barley-valid	First_Age	JHI-Hv50k-2016-279566	5H	17.9738	6930673		4.25752	-5.13596
Spring&Winter-Barley-valid	Life-span	JHI-Hv50k-2016-279570	5H	17.9754	6931522		7.34509	-4.08532
Spring&Winter-Barley-valid	First_Age	JHI-Hv50k-2016-279570	5H	17.9754	6931522		4.25752	5.13596
Spring&Winter-Barley-valid	Life-span	SCRI_RS_108541	5H	17.9766	6932179		7.34509	4.08532
Spring&Winter-Barley-valid	First_Age	SCRI_RS_108541	5H	17.9766	6932179		4.25752	-5.13596
Spring&Winter-Barley-valid	Life-span	JHI-Hv50k-2016-279595	5H	17.986	6937166		7.34509	4.08532
Spring&Winter-Barley-valid	First_Age	JHI-Hv50k-2016-279595	5H	17.986	6937166		4.25752	-5.13596
Spring&Winter-Barley-valid	Life-span	12_30714	5H	17.9872	6937833		7.34509	-4.08532
Spring&Winter-Barley-valid	First_Age	12_30714	5H	17.9872	6937833		4.25752	5.13596
Spring&Winter-Barley-valid	Life-span	SCRI_RS_150014	5H	17.9896	6939071		7.34509	-4.08532
Spring&Winter-Barley-valid	First_Age	SCRI_RS_150014	5H	17.9896	6939071		4.25752	5.13596
Spring&Winter-Barley-valid	Life-span	SCRI_RS_133600	5H	17.9901	6939329		7.34509	-4.08532
Spring&Winter-Barley-valid	First_Age	SCRI_RS_133600	5H	17.9901	6939329		4.25752	5.13596
Spring&Winter-Barley-valid	Life-span	JHI-Hv50k-2016-279606	5H	17.9924	6940558		7.34509	4.08532
Spring&Winter-Barley-valid	First_Age	JHI-Hv50k-2016-279606	5H	17.9924	6940558		4.25752	-5.13596
Spring&Winter-Barley-valid	Life-span	JHI-Hv50k-2016-279627	5H	18.0172	6953748		7.34509	4.08532
Spring&Winter-Barley-valid	First_Age	JHI-Hv50k-2016-279627	5H	18.0172	6953748		4.25752	-5.13596
Spring&Winter-Barley	Age	SCRI_RS_182131	5H	18.9876	7468671		4.01503	2.39149
Spring&Winter-Barley-valid	First_Age	SCRI_RS_182131	5H	18.9876	7468671		4.48348	5.18018
Spring-Barley	Age	SCRI_RS_182131	5H	18.9876	7468671		4.63781	3.34201
Spring&Winter-Barley	Age	SCRI_RS_179260	5H	18.9936	7471881		4.01503	-2.39149
Spring&Winter-Barley-valid	First_Age	SCRI_RS_179260	5H	18.9936	7471881		4.48348	-5.18018
Spring-Barley	Age	SCRI_RS_179260	5H	18.9936	7471881		4.63781	-3.34201
Spring-Barley	Age	JHI-Hv50k-2016-279847	5H	19.151	7555392		4.77669	3.4138
Spring&Winter-Barley	Age	JHI-Hv50k-2016-279849	5H	19.1534	7556644		5.53576	-2.45243
Spring&Winter-Barley	Age (With Cov)	JHI-Hv50k-2016-279849	5H	19.1534	7556644		5.54945	-2.45299
Spring&Winter-Barley-valid	Life-span	JHI-Hv50k-2016-279849	5H	19.1534	7556644		6.73339	3.43457
Spring&Winter-Barley-valid	First_Age	JHI-Hv50k-2016-279849	5H	19.1534	7556644		5.75364	-5.37953
Winter-Barley	Age	JHI-Hv50k-2016-279849	5H	19.1534	7556644		5.9202	-1.87214
Spring&Winter-Barley	Age	JHI-Hv50k-2016-279853	5H	19.1537	7556820		7.66599	-3.42735
Spring&Winter-Barley	Age (With Cov)	JHI-Hv50k-2016-279853	5H	19.1537	7556820		7.67026	-3.42461
Spring&Winter-Barley-valid	Life-span	JHI-Hv50k-2016-279853	5H	19.1537	7556820		9.35586	4.2361
Spring&Winter-Barley-valid	First_Age	JHI-Hv50k-2016-279853	5H	19.1537	7556820		8.66699	-6.99099
Spring&Winter-Barley-valid	Yield	JHI-Hv50k-2016-279853	5H	19.1537	7556820		4.07156	-0.277514
Winter-Barley	Age	JHI-Hv50k-2016-279853	5H	19.1537	7556820		5.78417	-1.8487
Spring-Barley	Age	JHI-Hv50k-2016-279853	5H	19.1537	7556820		4.90316	-3.38285
Spring-Barley	Age	JHI-Hv50k-2016-279855	5H	19.1537	7556841		4.77669	3.4138
Spring&Winter-Barley-valid	Life-span	JHI-Hv50k-2016-279856	5H	19.1539	7556932		9.35586	4.2361
Spring&Winter-Barley-valid	First_Age	JHI-Hv50k-2016-279856	5H	19.1539	7556932		8.66699	-6.99099
Spring&Winter-Barley-valid	Yield	JHI-Hv50k-2016-279856	5H	19.1539	7556932		4.07156	-0.277514
Winter-Barley	Age	JHI-Hv50k-2016-279856	5H	19.1539	7556932		4.97202	-1.69538
Spring&Winter-Barley	Age	JHI-Hv50k-2016-279892	5H	19.1631	7561831		7.66599	3.42735
Spring&Winter-Barley	Age (With Cov)	JHI-Hv50k-2016-279892	5H	19.1631	7561831		7.67026	3.42461
Spring&Winter-Barley-valid	Life-span	JHI-Hv50k-2016-279892	5H	19.1631	7561831		9.35586	-4.2361
Spring&Winter-Barley-valid	First_Age	JHI-Hv50k-2016-279892	5H	19.1631	7561831		8.66699	6.99099
Spring&Winter-Barley-valid	Yield	JHI-Hv50k-2016-279892	5H	19.1631	7561831		4.07156	0.277514
Winter-Barley	Age	JHI-Hv50k-2016-279892	5H	19.1631	7561831		5.51518	1.78608
Spring-Barley	Age	JHI-Hv50k-2016-279892	5H	19.1631	7561831		4.90316	3.38285
Spring&Winter-Barley	Age	JHI-Hv50k-2016-279907	5H	19.1994	7581099		7.66599	-3.42735
Spring&Winter-Barley	Age (With Cov)	JHI-Hv50k-2016-279907	5H	19.1994	7581099		7.67026	-3.42461
Spring&Winter-Barley-valid	Life-span	JHI-Hv50k-2016-279907	5H	19.1994	7581099		9.35586	4.2361
Spring&Winter-Barley-valid	First_Age	JHI-Hv50k-2016-279907	5H	19.1994	7581099		8.66699	-6.99099
Spring&Winter-Barley-valid	Yield	JHI-Hv50k-2016-279907	5H	19.1994	7581099		4.07156	-0.277514
Winter-Barley	Age	JHI-Hv50k-2016-279907	5H	19.1994	7581099		5.78417	-1.8487
Spring-Barley	Age	JHI-Hv50k-2016-279907	5H	19.1994	7581099		4.90316	-3.38285
Spring&Winter-Barley	Age	JHI-Hv50k-2016-280057	5H	19.8719	7937937		7.66599	3.42735
Spring&Winter-Barley	Age (With Cov)	JHI-Hv50k-2016-280057	5H	19.8719	7937937		7.67026	3.42461
Spring&Winter-Barley-valid	Life-span	JHI-Hv50k-2016-280057	5H	19.8719	7937937		9.35586	-4.2361
Spring&Winter-Barley-valid	First_Age	JHI-Hv50k-2016-280057	5H	19.8719	7937937		8.66699	6.99099
Spring&Winter-Barley-valid	Yield	JHI-Hv50k-2016-280057	5H	19.8719	7937937		4.07156	0.277514
Winter-Barley	Age	JHI-Hv50k-2016-280057	5H	19.8719	7937937		5.44303	1.79788
Spring-Barley	Age	JHI-Hv50k-2016-280057	5H	19.8719	7937937		4.90316	3.38285
Spring-Barley	Age	JHI-Hv50k-2016-280089	5H	19.9082	7957185		4.44146	-3.26901
Spring&Winter-Barley	Age	JHI-Hv50k-2016-280103	5H	19.9095	7957887		4.87238	3.3496
Spring&Winter-Barley	Age (With Cov)	JHI-Hv50k-2016-280103	5H	19.9095	7957887		4.95096	3.37635
Spring&Winter-Barley-valid	Life-span	JHI-Hv50k-2016-280103	5H	19.9095	7957887		4.93377	-3.99904
Spring&Winter-Barley-valid	First_Age	JHI-Hv50k-2016-280103	5H	19.9095	7957887		4.40418	6.19259
Winter-Barley	Age	JHI-Hv50k-2016-280103	5H	19.9095	7957887		4.64325	1.87554
Spring&Winter-Barley	Age	11_21365	5H	19.9115	7958960		4.87238	3.3496
Spring&Winter-Barley	Age (With Cov)	11_21365	5H	19.9115	7958960		4.95096	3.37635
Spring&Winter-Barley-valid	Life-span	11_21365	5H	19.9115	7958960		4.93377	-3.99904
Spring&Winter-Barley-valid	First_Age	11_21365	5H	19.9115	7958960		4.40418	6.19259
Winter-Barley	Age	11_21365	5H	19.9115	7958960		4.64325	1.87554
Spring-Barley	Age	JHI-Hv50k-2016-280130	5H	19.9116	7959018		4.44146	-3.26901
Spring&Winter-Barley-valid	Life-span	JHI-Hv50k-2016-280168	5H	20.0213	8017239		6.06287	-5.07989
Spring&Winter-Barley	Age	JHI-Hv50k-2016-280220	5H	20.0871	8052138		7.66599	3.42735
Spring&Winter-Barley	Age (With Cov)	JHI-Hv50k-2016-280220	5H	20.0871	8052138		7.67026	3.42461
Spring&Winter-Barley-valid	Life-span	JHI-Hv50k-2016-280220	5H	20.0871	8052138		9.35586	-4.2361
Spring&Winter-Barley-valid	First_Age	JHI-Hv50k-2016-280220	5H	20.0871	8052138		8.66699	6.99099
Spring&Winter-Barley-valid	Yield	JHI-Hv50k-2016-280220	5H	20.0871	8052138		4.07156	0.277514
Winter-Barley	Age	JHI-Hv50k-2016-280220	5H	20.0871	8052138		5.78417	1.8487
Spring-Barley	Age	JHI-Hv50k-2016-280220	5H	20.0871	8052138		4.90316	3.38285
Spring-Barley	Age	SCRI_RS_149877	5H	20.3928	8214384		4.06401	-3.09342
Winter-Barley	Age	JHI-Hv50k-2016-280390	5H	20.5463	8295817		5.09834	1.73234
Spring&Winter-Barley	Age	JHI-Hv50k-2016-280391	5H	20.5464	8295878		7.66599	3.42735
Spring&Winter-Barley	Age (With Cov)	JHI-Hv50k-2016-280391	5H	20.5464	8295878		7.67026	3.42461
Spring&Winter-Barley-valid	Life-span	JHI-Hv50k-2016-280391	5H	20.5464	8295878		9.35586	-4.2361
Spring&Winter-Barley-valid	First_Age	JHI-Hv50k-2016-280391	5H	20.5464	8295878		8.66699	6.99099
Spring&Winter-Barley-valid	Yield	JHI-Hv50k-2016-280391	5H	20.5464	8295878		4.07156	0.277514
Winter-Barley	Age	JHI-Hv50k-2016-280391	5H	20.5464	8295878		5.78417	1.8487
Spring-Barley	Age	JHI-Hv50k-2016-280391	5H	20.5464	8295878		4.90316	3.38285
Spring&Winter-Barley	Age	JHI-Hv50k-2016-280412	5H	20.596	8322194		7.61149	3.38847
Spring&Winter-Barley	Age (With Cov)	JHI-Hv50k-2016-280412	5H	20.596	8322194		7.64456	3.39263
Spring&Winter-Barley-valid	Life-span	JHI-Hv50k-2016-280412	5H	20.596	8322194		9.35586	-4.2361
Spring&Winter-Barley-valid	First_Age	JHI-Hv50k-2016-280412	5H	20.596	8322194		8.66699	6.99099
Spring&Winter-Barley-valid	Yield	JHI-Hv50k-2016-280412	5H	20.596	8322194		4.07156	0.277514
Winter-Barley	Age	JHI-Hv50k-2016-280412	5H	20.596	8322194		5.79407	1.84695
Spring-Barley	Age	JHI-Hv50k-2016-280412	5H	20.596	8322194		4.90316	3.38285
Spring-Barley	Age	JHI-Hv50k-2016-280437	5H	20.6927	8373498		4.06401	-3.09342
Spring&Winter-Barley-valid	First_Age	JHI-Hv50k-2016-280600	5H	21.1081	8593952		4.22414	-3.97965
Spring&Winter-Barley-valid	First_Age	SCRI_RS_98293	5H	21.4295	8764500		4.42307	4.11584
Spring&Winter-Barley-valid	Life-span	SCRI_RS_98293	5H	21.4295	8764500		4.15848	-2.46405
Spring&Winter-Barley-valid	First_Age	JHI-Hv50k-2016-280715	5H	21.589	8849138		4.39422	4.1251
Spring&Winter-Barley	Age	JHI-Hv50k-2016-280798	5H	22.1481	9145838		4.0853	-3.37919
Spring&Winter-Barley	Age (With Cov)	JHI-Hv50k-2016-280798	5H	22.1481	9145838		4.17685	-3.41908
Spring&Winter-Barley-valid	Life-span	JHI-Hv50k-2016-280798	5H	22.1481	9145838		4.88158	4.44954
Spring&Winter-Barley-valid	Life-span	JHI-Hv50k-2016-280835	5H	22.3472	9251495		4.6382	3.58659
Spring&Winter-Barley-valid	Life-span	12_30167	5H	22.3491	9252480		4.6382	3.58659
Spring&Winter-Barley-valid	Life-span	JHI-Hv50k-2016-280854	5H	22.3509	9253442		4.6382	-3.58659
Spring&Winter-Barley-valid	Life-span	11_21065	5H	23.0047	9600389		4.9647	3.6383
Spring&Winter-Barley	Ghabit	11_11024	5H	51.7601	293388594		4.16155	-0.0388853
Spring&Winter-Barley	Age_3_peaks_Ghabit_Cov	JHI-Hv50k-2016-299802	5H	53.643	367423903		4.66138	0.0253837
Spring&Winter-Barley	Age_3_peaks_Ghabit_Cov	JHI-Hv50k-2016-299835	5H	53.6582	368021576		4.73412	0.0251681
Spring&Winter-Barley	Age_3_peaks_Ghabit_Cov	SCRI_RS_220101	5H	53.6872	369161275		4.66138	0.0253837
Spring&Winter-Barley	Age_3_peaks_Ghabit_Cov	JHI-Hv50k-2016-299950	5H	53.6975	369566575		4.59399	-0.0249557
Spring&Winter-Barley	Ghabit	JHI-Hv50k-2016-317613	5H	85.6001	553190594	VRN-H1	4.11232	0.0378767
Spring&Winter-Barley	Ghabit	JHI-Hv50k-2016-317616	5H	85.6006	553191225	VRN-H1	4.11232	-0.0378767
Spring&Winter-Barley	Ghabit	JHI-Hv50k-2016-317623	5H	85.6013	553192114	VRN-H1	4.02696	-0.033189
Spring&Winter-Barley	Ghabit	JHI-Hv50k-2016-319917	5H	90.12	558776694	VRN-H1	6.10014	-0.0482774
Spring&Winter-Barley	Ghabit	11_21168	5H	90.2485	558935527	VRN-H1	5.12541	-0.0422142
Spring&Winter-Barley	Ghabit	JHI-Hv50k-2016-320099	5H	90.452	559187042	VRN-H1	6.23278	-0.0591003
Spring&Winter-Barley	Ghabit	JHI-Hv50k-2016-320100	5H	90.4521	559187149	VRN-H1	5.13799	-0.0526085
Spring&Winter-Barley	Ghabit	12_30850	5H	90.8456	559673560	VRN-H1	14.7241	0.160995
Spring&Winter-Barley	Ghabit	JHI-Hv50k-2016-320610	5H	92.3828	561573393		6.68834	-0.0449977
Spring&Winter-Barley	Ghabit	JHI-Hv50k-2016-320666	5H	92.4101	561607095		6.60099	0.045721
Spring&Winter-Barley	Ghabit	JHI-Hv50k-2016-323096	5H	99.9695	570949787		5.03166	0.0709833
Spring&Winter-Barley	Ghabit	JHI-Hv50k-2016-323097	5H	99.9696	570949953		5.03166	-0.0709833
Spring&Winter-Barley	Ghabit	JHI-Hv50k-2016-323121	5H	99.9783	570960677		5.03166	0.0709833
Spring&Winter-Barley	Ghabit	JHI-Hv50k-2016-323146	5H	100.036	571031813		18.2208	-0.198036
Spring&Winter-Barley	Ghabit	JHI-Hv50k-2016-323150	5H	100.036	571032022		21.2079	0.22334
Spring&Winter-Barley	Ghabit	JHI-Hv50k-2016-323155	5H	100.037	571033339		21.2079	0.22334
Spring&Winter-Barley	Ghabit	JHI-Hv50k-2016-323162	5H	100.045	571042602		4.78378	0.0688875
Spring&Winter-Barley	Ghabit	JHI-Hv50k-2016-323179	5H	100.058	571059061		4.78378	0.0688875
Spring&Winter-Barley	Ghabit	JHI-Hv50k-2016-323182	5H	100.058	571059732		4.78378	0.0688875
Spring&Winter-Barley	Ghabit	JHI-Hv50k-2016-323210	5H	100.163	571188892		21.2079	-0.22334
Spring&Winter-Barley	Ghabit	JHI-Hv50k-2016-323226	5H	100.168	571195054		5.57272	-0.0673631
Spring&Winter-Barley	Ghabit	JHI-Hv50k-2016-323227	5H	100.168	571195551		21.2079	0.22334
Spring&Winter-Barley	Ghabit	JHI-Hv50k-2016-323237	5H	100.235	571278273		21.2079	-0.22334
Spring&Winter-Barley	Ghabit	JHI-Hv50k-2016-323239	5H	100.235	571278416		14.5882	0.157195
Spring&Winter-Barley	Ghabit	JHI-Hv50k-2016-323248	5H	100.27	571321031		21.2079	-0.22334
Spring&Winter-Barley	Ghabit	JHI-Hv50k-2016-323252	5H	100.284	571339007		15.178	0.162006
Spring&Winter-Barley	Ghabit	JHI-Hv50k-2016-323292	5H	100.473	571571748		5.35388	0.0789363
Spring&Winter-Barley	Ghabit	JHI-Hv50k-2016-323294	5H	100.508	571615210		21.2079	-0.22334
Spring&Winter-Barley	Ghabit	JHI-Hv50k-2016-323412	5H	101.132	572386245		21.2079	-0.22334
Spring&Winter-Barley	Ghabit	JHI-Hv50k-2016-323450	5H	101.177	572442179		6.58274	-0.0475461
Spring&Winter-Barley	Ghabit	JHI-Hv50k-2016-323570	5H	101.258	572541703		4.50871	-0.0335642
Spring&Winter-Barley	Ghabit	JHI-Hv50k-2016-323584	5H	101.26	572544133		4.50871	-0.0335642
Spring&Winter-Barley	Ghabit	JHI-Hv50k-2016-323588	5H	101.26	572544317		4.50871	-0.0335642
Spring&Winter-Barley	Ghabit	JHI-Hv50k-2016-323593	5H	101.261	572546401		21.2079	-0.22334
Spring&Winter-Barley	Ghabit	JHI-Hv50k-2016-323827	5H	102.089	573569467		5.25654	-0.0366097
Spring&Winter-Barley	Ghabit	JHI-Hv50k-2016-323831	5H	102.089	573569791		4.27603	0.0331688
Spring&Winter-Barley	Ghabit	JHI-Hv50k-2016-323913	5H	102.094	573575503		4.47098	-0.0335265
Spring&Winter-Barley	Age	JHI-Hv50k-2016-325385	5H	104.334	576343759		4.49207	-3.59485
Spring&Winter-Barley	Age (With Cov)	JHI-Hv50k-2016-325385	5H	104.334	576343759		4.2251	-3.48753
Spring&Winter-Barley	Age	JHI-Hv50k-2016-325393	5H	104.336	576346126		4.49207	-3.59485
Spring&Winter-Barley	Age (With Cov)	JHI-Hv50k-2016-325393	5H	104.336	576346126		4.2251	-3.48753
Spring&Winter-Barley	Age	JHI-Hv50k-2016-325400	5H	104.336	576346751		4.49207	3.59485
Spring&Winter-Barley	Age (With Cov)	JHI-Hv50k-2016-325400	5H	104.336	576346751		4.2251	3.48753
Spring&Winter-Barley	Age	JHI-Hv50k-2016-325408	5H	104.474	576516413		4.49207	3.59485
Spring&Winter-Barley	Age (With Cov)	JHI-Hv50k-2016-325408	5H	104.474	576516413		4.2251	3.48753
Spring&Winter-Barley	Age	JHI-Hv50k-2016-325409	5H	104.474	576516479		4.49207	-3.59485
Spring&Winter-Barley	Age (With Cov)	JHI-Hv50k-2016-325409	5H	104.474	576516479		4.2251	-3.48753
Spring&Winter-Barley	Age	JHI-Hv50k-2016-325430	5H	104.784	576899470		4.49207	-3.59485
Spring&Winter-Barley	Age (With Cov)	JHI-Hv50k-2016-325430	5H	104.784	576899470		4.2251	-3.48753
Spring&Winter-Barley	Age	JHI-Hv50k-2016-325450	5H	104.787	576903535		4.49207	-3.59485
Spring&Winter-Barley	Age (With Cov)	JHI-Hv50k-2016-325450	5H	104.787	576903535		4.2251	-3.48753
Spring&Winter-Barley	Age	JHI-Hv50k-2016-325524	5H	104.904	577048935		4.49207	3.59485
Spring&Winter-Barley	Age (With Cov)	JHI-Hv50k-2016-325524	5H	104.904	577048935		4.2251	3.48753
Spring&Winter-Barley	Age	JHI-Hv50k-2016-325618	5H	104.972	577131727		4.50908	3.53452
Spring&Winter-Barley	Age (With Cov)	JHI-Hv50k-2016-325618	5H	104.972	577131727		4.24408	3.43001
Spring&Winter-Barley	Age	JHI-Hv50k-2016-325619	5H	104.972	577131785		4.49207	-3.59485
Spring&Winter-Barley	Age (With Cov)	JHI-Hv50k-2016-325619	5H	104.972	577131785		4.2251	-3.48753
Spring&Winter-Barley	Age	JHI-Hv50k-2016-325642	5H	104.975	577136012		4.49207	-3.59485
Spring&Winter-Barley	Age (With Cov)	JHI-Hv50k-2016-325642	5H	104.975	577136012		4.2251	-3.48753
Spring&Winter-Barley	Age	JHI-Hv50k-2016-325644	5H	104.975	577136351		4.49207	-3.59485
Spring&Winter-Barley	Age (With Cov)	JHI-Hv50k-2016-325644	5H	104.975	577136351		4.2251	-3.48753
Spring&Winter-Barley	Age	JHI-Hv50k-2016-325652	5H	104.978	577139734		4.50908	-3.53452
Spring&Winter-Barley	Age (With Cov)	JHI-Hv50k-2016-325652	5H	104.978	577139734		4.24408	-3.43001
Spring&Winter-Barley	Age	JHI-Hv50k-2016-325774	5H	105.089	577276575		4.49207	3.59485
Spring&Winter-Barley	Age (With Cov)	JHI-Hv50k-2016-325774	5H	105.089	577276575		4.2251	3.48753
Spring&Winter-Barley	Ghabit	JHI-Hv50k-2016-326704	5H	107.012	579653158		18.3105	-0.176467
Spring&Winter-Barley	Ghabit	JHI-Hv50k-2016-326707	5H	107.012	579653295		18.3105	0.176467
Spring&Winter-Barley	Ghabit	11_10094	5H	107.012	579653335		18.3105	0.176467
Spring&Winter-Barley	Ghabit	JHI-Hv50k-2016-326715	5H	107.013	579654475		5.23059	0.0629029
Spring&Winter-Barley	Ghabit	JHI-Hv50k-2016-326756	5H	107.073	579729027		13.5161	0.131481
Spring&Winter-Barley	Ghabit	JHI-Hv50k-2016-326845	5H	107.553	580321727		18.3105	0.176467
Spring&Winter-Barley	Ghabit	JHI-Hv50k-2016-328612	5H	111.055	584651066		6.74781	0.0492456
Spring&Winter-Barley	Age_3_peaks_Ghabit_Cov	JHI-Hv50k-2016-328612	5H	111.055	584651066		4.07964	0.0144642
Spring&Winter-Barley	Ghabit	JHI-Hv50k-2016-328633	5H	111.095	584699726		8.9145	-0.0898318
Spring&Winter-Barley	Ghabit	JHI-Hv50k-2016-328947	5H	111.429	585112183		18.4046	-0.156033
Spring&Winter-Barley	Age_3_peaks_Ghabit_Cov	JHI-Hv50k-2016-328947	5H	111.429	585112183		5.7226	-0.0360166
Spring&Winter-Barley	Ghabit	12_30377	5H	113.742	587971000		5.53202	-0.0352214
Spring&Winter-Barley	Ghabit	JHI-Hv50k-2016-331065	5H	113.742	587971123		5.20334	0.03349
Spring&Winter-Barley	Ghabit	JHI-Hv50k-2016-331071	5H	113.743	587971931		8.43324	-0.0530804
Spring&Winter-Barley	Ghabit	JHI-Hv50k-2016-331372	5H	114.371	588748181		4.16155	0.0388853
Spring&Winter-Barley	Ghabit	11_10360	5H	114.496	588903192		6.07815	0.0418493
Spring&Winter-Barley	Ghabit	JHI-Hv50k-2016-331513	5H	114.5	588907742		4.16155	-0.0388853
Spring&Winter-Barley	Ghabit	JHI-Hv50k-2016-331598	5H	114.673	589121507		4.53321	-0.0318716
Spring&Winter-Barley	Ghabit	JHI-Hv50k-2016-331699	5H	114.874	589369970		4.53321	0.0318716
Spring&Winter-Barley	Ghabit	11_11375	5H	116.863	591828836		4.81867	0.0405325
Spring&Winter-Barley	Ghabit	JHI-Hv50k-2016-332891	5H	116.958	591946085		4.05658	0.0517633
Spring&Winter-Barley	Ghabit	JHI-Hv50k-2016-332921	5H	117.195	592239280		10.9346	-0.0982791
Spring&Winter-Barley	Ghabit	JHI-Hv50k-2016-332950	5H	117.27	592331683		9.31099	-0.0895467
Spring&Winter-Barley	Ghabit	JHI-Hv50k-2016-332956	5H	117.272	592334470		11.6842	-0.102736
Spring&Winter-Barley	Ghabit	JHI-Hv50k-2016-332957	5H	117.273	592334700		11.6842	-0.102736
Spring&Winter-Barley	Ghabit	JHI-Hv50k-2016-332962	5H	117.274	592336610		11.6842	0.102736
Spring&Winter-Barley	Ghabit	JHI-Hv50k-2016-332964	5H	117.274	592336845		11.6842	0.102736
Spring&Winter-Barley	Ghabit	SCRI_RS_188785	5H	117.333	592409356		11.6842	0.102736
Spring&Winter-Barley	Ghabit	JHI-Hv50k-2016-332987	5H	117.346	592424902		7.07155	-0.0561462
Spring&Winter-Barley	Ghabit	JHI-Hv50k-2016-332991	5H	117.362	592445330		11.6842	0.102736
Spring&Winter-Barley	Ghabit	JHI-Hv50k-2016-333022	5H	117.413	592508842		11.6842	0.102736
Spring&Winter-Barley	Ghabit	12_30067	5H	117.414	592509321		11.6842	0.102736
Spring&Winter-Barley	Ghabit	JHI-Hv50k-2016-333028	5H	117.415	592511366		11.6842	0.102736
Spring&Winter-Barley	Ghabit	JHI-Hv50k-2016-333041	5H	117.42	592517403		11.6842	0.102736
Spring&Winter-Barley	Ghabit	JHI-Hv50k-2016-333070	5H	117.626	592772126		7.97289	-0.083333
Spring&Winter-Barley	Age_3_peaks_Ghabit_Cov	JHI-Hv50k-2016-333070	5H	117.626	592772126		5.62118	0.0259006
Spring&Winter-Barley	Ghabit	JHI-Hv50k-2016-333099	5H	117.964	593189309		7.97289	0.083333
Spring&Winter-Barley	Age_3_peaks_Ghabit_Cov	JHI-Hv50k-2016-333099	5H	117.964	593189309		5.62118	-0.0259006
Spring&Winter-Barley	Ghabit	JHI-Hv50k-2016-333100	5H	118.089	593343873		4.00921	0.0538113
Spring&Winter-Barley	Ghabit	JHI-Hv50k-2016-333220	5H	118.231	593519240		4.68144	0.0587513
Spring&Winter-Barley	Ghabit	JHI-Hv50k-2016-333247	5H	118.234	593523087		4.66632	-0.0584646
Spring&Winter-Barley	Ghabit	SCRI_RS_174710	5H	118.235	593523816		4.68144	0.0587513
Spring&Winter-Barley	Ghabit	JHI-Hv50k-2016-333265	5H	118.243	593533461		4.66632	-0.0584646
Spring&Winter-Barley	Ghabit	JHI-Hv50k-2016-333266	5H	118.243	593533745		4.28187	-0.0537428
Spring&Winter-Barley	Ghabit	JHI-Hv50k-2016-333267	5H	118.243	593533764		4.68144	0.0587513
Spring&Winter-Barley	Ghabit	JHI-Hv50k-2016-333278	5H	118.256	593550516		4.66632	-0.0584646
Spring&Winter-Barley	Ghabit	JHI-Hv50k-2016-333320	5H	118.265	593561713		4.66632	-0.0584646
Spring&Winter-Barley	Ghabit	JHI-Hv50k-2016-333327	5H	118.266	593562452		4.66632	-0.0584646
Spring&Winter-Barley	Ghabit	JHI-Hv50k-2016-333334	5H	118.267	593563438		4.68144	0.0587513
Spring&Winter-Barley	Ghabit	JHI-Hv50k-2016-333353	5H	118.27	593567974		4.66632	-0.0584646
Spring&Winter-Barley	Ghabit	JHI-Hv50k-2016-333354	5H	118.271	593568281		4.66632	-0.0584646
Spring&Winter-Barley	Ghabit	SCRI_RS_138146	5H	118.296	593599845		4.00921	0.0538113
Spring&Winter-Barley	Ghabit	JHI-Hv50k-2016-333385	5H	118.297	593600897		4.00921	0.0538113
Spring&Winter-Barley	Ghabit	JHI-Hv50k-2016-333386	5H	118.297	593601287		4.00921	0.0538113
Spring&Winter-Barley	Ghabit	JHI-Hv50k-2016-333733	5H	118.989	594456278		6.17249	0.0689805
Spring&Winter-Barley	Ghabit	JHI-Hv50k-2016-333734	5H	118.989	594456357		6.17249	0.0689805
Spring&Winter-Barley	Ghabit	JHI-Hv50k-2016-333765	5H	119.072	594559055		6.17249	0.0689805
Spring&Winter-Barley	Ghabit	JHI-Hv50k-2016-335546	5H	121.74	597856003		4.48242	0.05956
Spring&Winter-Barley	Ghabit	JHI-Hv50k-2016-335857	5H	122.324	598577970		6.84846	-0.0578607
Spring&Winter-Barley	Ghabit	JHI-Hv50k-2016-335932	5H	122.764	599121330		21.9841	0.166922
Spring&Winter-Barley	Ghabit	JHI-Hv50k-2016-335946	5H	122.766	599123542		36.4735	0.266411
Spring&Winter-Barley	Ghabit	JHI-Hv50k-2016-335948	5H	122.766	599123970		36.4735	0.266411
Spring&Winter-Barley	Ghabit	JHI-Hv50k-2016-335950	5H	122.766	599124163		36.4735	-0.266411
Spring&Winter-Barley	Ghabit	JHI-Hv50k-2016-335952	5H	122.766	599124446		36.4735	0.266411
Spring&Winter-Barley	Ghabit	JHI-Hv50k-2016-335953	5H	122.766	599124592		36.4735	0.266411
Spring&Winter-Barley	Ghabit	JHI-Hv50k-2016-335955	5H	122.766	599124661		6.98537	0.0470628
Spring&Winter-Barley	Ghabit	JHI-Hv50k-2016-336034	5H	122.934	599331473		6.21124	0.0459137
Spring&Winter-Barley	Ghabit	JHI-Hv50k-2016-336136	5H	123.484	600011888		36.4735	0.266411
Spring&Winter-Barley	Ghabit	JHI-Hv50k-2016-336226	5H	123.547	600088937		6.42092	-0.0461888
Spring&Winter-Barley	Ghabit	JHI-Hv50k-2016-336239	5H	123.548	600090901		36.4735	0.266411
Spring&Winter-Barley	Ghabit	12_31059	5H	123.549	600091557		6.31111	0.0454013
Spring&Winter-Barley	Ghabit	JHI-Hv50k-2016-336286	5H	123.58	600130011		36.4735	-0.266411
Spring&Winter-Barley	Ghabit	JHI-Hv50k-2016-336307	5H	123.581	600131222		36.4735	0.266411
Spring&Winter-Barley	Ghabit	JHI-Hv50k-2016-336327	5H	123.584	600134871		36.4735	-0.266411
Spring&Winter-Barley	Ghabit	JHI-Hv50k-2016-336335	5H	123.586	600137398		36.4735	-0.266411
Spring&Winter-Barley	Ghabit	JHI-Hv50k-2016-336337	5H	123.586	600137685		36.4735	0.266411
Spring&Winter-Barley	Ghabit	JHI-Hv50k-2016-336339	5H	123.586	600137731		36.4735	0.266411
Spring&Winter-Barley	Ghabit	JHI-Hv50k-2016-336348	5H	123.588	600139301		36.4735	0.266411
Spring&Winter-Barley	Ghabit	JHI-Hv50k-2016-336395	5H	123.633	600195382		36.4735	-0.266411
Spring&Winter-Barley	Ghabit	JHI-Hv50k-2016-336408	5H	123.634	600196809		36.4735	-0.266411
Spring&Winter-Barley	Ghabit	JHI-Hv50k-2016-336431	5H	123.846	600459351		36.4735	0.266411
Spring&Winter-Barley	Ghabit	JHI-Hv50k-2016-336432	5H	123.847	600459426		36.4735	-0.266411
Spring&Winter-Barley	Ghabit	JHI-Hv50k-2016-336433	5H	123.847	600459618		36.4735	-0.266411
Spring&Winter-Barley	Ghabit	JHI-Hv50k-2016-336461	5H	123.855	600469537		36.4735	0.266411
Spring&Winter-Barley	Ghabit	JHI-Hv50k-2016-336472	5H	123.856	600470753		36.4735	-0.266411
Spring&Winter-Barley	Ghabit	JHI-Hv50k-2016-336475	5H	123.856	600470835		36.4735	-0.266411
Spring&Winter-Barley	Ghabit	JHI-Hv50k-2016-336485	5H	123.857	600472839		36.4735	0.266411
Spring&Winter-Barley	Ghabit	JHI-Hv50k-2016-336492	5H	123.858	600473516		36.4735	-0.266411
Spring&Winter-Barley	Ghabit	JHI-Hv50k-2016-336814	5H	124.267	600979263		10.0101	0.0707879
Spring&Winter-Barley	Ghabit	JHI-Hv50k-2016-336817	5H	124.267	600979447		10.0101	0.0707879
Spring&Winter-Barley	Ghabit	JHI-Hv50k-2016-336825	5H	124.4	601143215		6.33748	0.0474985
Spring&Winter-Barley	Ghabit	JHI-Hv50k-2016-336850	5H	124.471	601231282		10.0101	-0.0707879
Spring&Winter-Barley	Ghabit	JHI-Hv50k-2016-336854	5H	124.472	601232579		79.1249	0.521917
Spring&Winter-Barley	Ghabit	JHI-Hv50k-2016-336856	5H	124.473	601234022		10.0101	0.0707879
Spring&Winter-Barley	Ghabit	JHI-Hv50k-2016-336878	5H	124.503	601270812		10.0101	-0.0707879
Spring&Winter-Barley	Ghabit	JHI-Hv50k-2016-336914	5H	124.536	601312144		9.64309	-0.0684405
Spring&Winter-Barley	Ghabit	JHI-Hv50k-2016-336955	5H	124.648	601450614		10.8544	-0.0728789
Spring&Winter-Barley	Ghabit	JHI-Hv50k-2016-336981	5H	124.701	601514959		12.6614	-0.0867072
Spring&Winter-Barley	Ghabit	JHI-Hv50k-2016-336982	5H	124.701	601515119		12.6614	-0.0867072
Spring&Winter-Barley	Ghabit	JHI-Hv50k-2016-336985	5H	124.701	601515721		12.6614	-0.0867072
Spring&Winter-Barley	Ghabit	JHI-Hv50k-2016-337035	5H	124.76	601588858		59.5293	-0.41711
Spring&Winter-Barley	Ghabit	SCRI_RS_149432	5H	125.272	602220704		4.83265	0.0519213
Spring&Winter-Barley	Ghabit	JHI-Hv50k-2016-337137	5H	125.273	602222172		4.83265	-0.0519213
Spring&Winter-Barley	Ghabit	JHI-Hv50k-2016-337179	5H	125.317	602276811		4.53114	0.0377804
Spring&Winter-Barley	Ghabit	JHI-Hv50k-2016-337182	5H	125.317	602277077		4.53114	-0.0377804
Spring&Winter-Barley	Ghabit	JHI-Hv50k-2016-337188	5H	125.319	602278683		4.76076	0.0530321
Spring&Winter-Barley	Ghabit	SCRI_RS_197881	5H	125.319	602278705		4.76076	-0.0530321
Spring&Winter-Barley	Ghabit	JHI-Hv50k-2016-337191	5H	125.319	602279042		4.68316	0.0380956
Spring&Winter-Barley	Ghabit	JHI-Hv50k-2016-337230	5H	125.397	602375913		4.76076	-0.0530321
Spring&Winter-Barley	Ghabit	JHI-Hv50k-2016-337233	5H	125.398	602377095		4.861	0.0391602
Spring&Winter-Barley	Ghabit	JHI-Hv50k-2016-337236	5H	125.399	602378141		4.861	0.0391602
Spring&Winter-Barley	Ghabit	JHI-Hv50k-2016-337237	5H	125.399	602378265		4.76076	-0.0530321
Spring&Winter-Barley	Ghabit	JHI-Hv50k-2016-337251	5H	125.401	602381207		4.76076	-0.0530321
Spring&Winter-Barley	Ghabit	JHI-Hv50k-2016-337254	5H	125.402	602381489		4.76076	-0.0530321
Spring&Winter-Barley	Ghabit	JHI-Hv50k-2016-337256	5H	125.402	602381576		4.76076	0.0530321
Spring&Winter-Barley	Ghabit	JHI-Hv50k-2016-337286	5H	125.429	602415134		4.53114	-0.0377804
Spring&Winter-Barley	Ghabit	JHI-Hv50k-2016-337292	5H	125.429	602415276		4.76076	0.0530321
Spring&Winter-Barley	Ghabit	JHI-Hv50k-2016-337293	5H	125.429	602415392		4.53114	-0.0377804
Spring&Winter-Barley	Ghabit	JHI-Hv50k-2016-337339	5H	125.477	602475053		4.76076	-0.0530321
Spring&Winter-Barley	Ghabit	JHI-Hv50k-2016-337342	5H	125.478	602475405		4.76076	0.0530321
Spring&Winter-Barley	Ghabit	JHI-Hv50k-2016-337366	5H	125.633	602667742		4.56191	-0.0385592
Spring&Winter-Barley	Ghabit	JHI-Hv50k-2016-337388	5H	125.64	602676518		4.56191	-0.0385592
Spring&Winter-Barley	Ghabit	JHI-Hv50k-2016-337390	5H	125.641	602676674		4.56191	0.0385592
Spring&Winter-Barley	Ghabit	11_20884	5H	125.805	602880626		4.3545	0.0508082
Spring&Winter-Barley	Ghabit	JHI-Hv50k-2016-337446	5H	125.816	602893444		4.3545	-0.0508082
Spring&Winter-Barley	Ghabit	JHI-Hv50k-2016-337482	5H	125.818	602896192		4.3545	-0.0508082
Spring&Winter-Barley	Ghabit	JHI-Hv50k-2016-337518	5H	125.9	602997989		4.56191	-0.0385592
Spring&Winter-Barley	Ghabit	JHI-Hv50k-2016-337535	5H	125.926	603029244		4.3545	0.0508082
Spring&Winter-Barley	Ghabit	JHI-Hv50k-2016-337538	5H	125.926	603029543		4.3545	-0.0508082
Spring&Winter-Barley	Ghabit	11_10855	5H	125.972	603086611		4.3545	-0.0508082
Spring&Winter-Barley	Ghabit	JHI-Hv50k-2016-340661	5H	132.585	611259159		6.07673	-0.0598463
Spring&Winter-Barley	Ghabit	JHI-Hv50k-2016-340682	5H	132.586	611261167		6.07673	0.0598463
Spring&Winter-Barley	Ghabit	JHI-Hv50k-2016-340790	5H	132.618	611299833		4.6294	0.0384703
Spring&Winter-Barley	Ghabit	JHI-Hv50k-2016-340795	5H	132.618	611300147		5.22258	-0.0304851
Spring&Winter-Barley	Ghabit	JHI-Hv50k-2016-340796	5H	132.618	611300297		4.6294	-0.0384703
Spring&Winter-Barley	Ghabit	JHI-Hv50k-2016-340805	5H	132.619	611301135		4.6294	-0.0384703
Spring&Winter-Barley	Ghabit	JHI-Hv50k-2016-341019	5H	133.041	611823131		4.84498	0.0530947
Spring&Winter-Barley	Ghabit	12_30833	5H	133.184	611999790		8.0352	0.0563666
Spring&Winter-Barley	Ghabit	JHI-Hv50k-2016-341062	5H	133.184	611999951		8.0352	-0.0563666
Spring&Winter-Barley	Ghabit	SCRI_RS_167592	5H	133.186	612002779		15.4272	-0.131992
Spring&Winter-Barley	Age_3_peaks_Ghabit_Cov	SCRI_RS_167592	5H	133.186	612002779		4.85237	-0.0324953
Spring&Winter-Barley	Ghabit	JHI-Hv50k-2016-341100	5H	133.188	612004728		8.0352	0.0563666
Spring&Winter-Barley	Ghabit	JHI-Hv50k-2016-341119	5H	133.346	612200353		4.45578	-0.0331279
Spring&Winter-Barley	Ghabit	JHI-Hv50k-2016-341188	5H	133.369	612228602		10.3179	-0.0655798
Spring&Winter-Barley	Ghabit	JHI-Hv50k-2016-341267	5H	133.376	612236647		5.21272	0.0500718
Spring&Winter-Barley	Ghabit	SCRI_RS_123457	5H	133.376	612236941		5.21272	-0.0500718
Spring&Winter-Barley	Ghabit	JHI-Hv50k-2016-341291	5H	133.419	612290302		8.93319	-0.0610281
Spring&Winter-Barley	Ghabit	JHI-Hv50k-2016-341316	5H	133.423	612294684		5.21272	-0.0500718
Spring&Winter-Barley	Ghabit	JHI-Hv50k-2016-341324	5H	133.423	612295002		4.36625	0.0433254
Spring&Winter-Barley	Ghabit	JHI-Hv50k-2016-342699	5H	135.716	615129597		24.839	0.185046
Spring&Winter-Barley	Age_3_peaks_Ghabit_Cov	JHI-Hv50k-2016-342699	5H	135.716	615129597		6.32522	0.0425079
Spring&Winter-Barley	Ghabit	SCRI_RS_236610	5H	135.926	615389047		4.06741	0.06122
Spring&Winter-Barley	Ghabit	JHI-Hv50k-2016-342821	5H	135.93	615393811		4.06741	-0.06122
Spring&Winter-Barley	Ghabit	JHI-Hv50k-2016-342996	5H	136.504	616103169	DHN9	28.278	-0.201999
Spring&Winter-Barley	Age_3_peaks_Ghabit_Cov	JHI-Hv50k-2016-342996	5H	136.504	616103169	DHN9	7.22032	-0.0476239
Spring&Winter-Barley	Ghabit	12_31050	5H	136.514	616115199	DHN9	28.278	0.201999
Spring&Winter-Barley	Age_3_peaks_Ghabit_Cov	12_31050	5H	136.514	616115199	DHN9	7.22032	0.0476239
Spring&Winter-Barley	Ghabit	JHI-Hv50k-2016-343060	5H	136.662	616297739	DHN9	28.278	0.201999
Spring&Winter-Barley	Age_3_peaks_Ghabit_Cov	JHI-Hv50k-2016-343060	5H	136.662	616297739	DHN9	7.22032	0.0476239
Spring&Winter-Barley	Ghabit	JHI-Hv50k-2016-343065	5H	136.663	616299498	DHN9	8.91399	-0.075827
Spring&Winter-Barley	Ghabit	JHI-Hv50k-2016-343179	5H	136.943	616645771	DHN9	8.91399	-0.075827
Spring&Winter-Barley	Ghabit	JHI-Hv50k-2016-343181	5H	136.944	616646578	DHN9	28.278	-0.201999
Spring&Winter-Barley	Age_3_peaks_Ghabit_Cov	JHI-Hv50k-2016-343181	5H	136.944	616646578	DHN9	7.22032	-0.0476239
Spring&Winter-Barley	Ghabit	JHI-Hv50k-2016-343187	5H	136.946	616649248	DHN9	8.91399	0.075827
Spring&Winter-Barley	Ghabit	JHI-Hv50k-2016-343191	5H	136.947	616650878	DHN9	28.278	-0.201999
Spring&Winter-Barley	Age_3_peaks_Ghabit_Cov	JHI-Hv50k-2016-343191	5H	136.947	616650878	DHN9	7.22032	-0.0476239
Spring&Winter-Barley	Ghabit	JHI-Hv50k-2016-343225	5H	137	616715400	DHN9	8.91399	0.075827
Spring&Winter-Barley	Ghabit	JHI-Hv50k-2016-343230	5H	137	616715973	DHN9	8.91399	0.075827
Spring&Winter-Barley	Ghabit	JHI-Hv50k-2016-343274	5H	137.152	616903910	DHN9	28.278	-0.201999
Spring&Winter-Barley	Age_3_peaks_Ghabit_Cov	JHI-Hv50k-2016-343274	5H	137.152	616903910	DHN9	7.22032	-0.0476239
Spring&Winter-Barley	Ghabit	JHI-Hv50k-2016-343281	5H	137.152	616904091	DHN9	28.278	-0.201999
Spring&Winter-Barley	Age_3_peaks_Ghabit_Cov	JHI-Hv50k-2016-343281	5H	137.152	616904091	DHN9	7.22032	-0.0476239
Spring&Winter-Barley	Ghabit	JHI-Hv50k-2016-343289	5H	137.153	616905069	DHN9	28.278	-0.201999
Spring&Winter-Barley	Age_3_peaks_Ghabit_Cov	JHI-Hv50k-2016-343289	5H	137.153	616905069	DHN9	7.22032	-0.0476239
Spring&Winter-Barley	Ghabit	11_11441	5H	137.314	617104132		6.81295	0.0652351
Spring&Winter-Barley	Ghabit	JHI-Hv50k-2016-343316	5H	137.314	617104328		6.81295	-0.0652351
Spring&Winter-Barley	Ghabit	JHI-Hv50k-2016-343321	5H	137.315	617105185		6.81295	0.0652351
Spring&Winter-Barley	Ghabit	JHI-Hv50k-2016-343339	5H	137.321	617112604		28.278	0.201999
Spring&Winter-Barley	Age_3_peaks_Ghabit_Cov	JHI-Hv50k-2016-343339	5H	137.321	617112604		7.22032	0.0476239
Spring&Winter-Barley	Ghabit	JHI-Hv50k-2016-343340	5H	137.321	617112726		23.6921	0.176589
Spring&Winter-Barley	Age_3_peaks_Ghabit_Cov	JHI-Hv50k-2016-343340	5H	137.321	617112726		6.20375	0.0414226
Spring&Winter-Barley	Ghabit	JHI-Hv50k-2016-343379	5H	137.338	617133063		7.63545	0.070352
Spring&Winter-Barley	Ghabit	JHI-Hv50k-2016-343381	5H	137.338	617133783		24.839	0.185046
Spring&Winter-Barley	Age_3_peaks_Ghabit_Cov	JHI-Hv50k-2016-343381	5H	137.338	617133783		6.32522	0.0425079
Spring&Winter-Barley	Ghabit	JHI-Hv50k-2016-343382	5H	137.338	617133941		7.63545	0.070352
Spring&Winter-Barley	Ghabit	JHI-Hv50k-2016-343391	5H	137.339	617135492		6.5158	0.0580533
Spring&Winter-Barley	Ghabit	JHI-Hv50k-2016-343397	5H	137.341	617137240		24.839	-0.185046
Spring&Winter-Barley	Age_3_peaks_Ghabit_Cov	JHI-Hv50k-2016-343397	5H	137.341	617137240		6.32522	-0.0425079
Spring&Winter-Barley	Ghabit	JHI-Hv50k-2016-343403	5H	137.343	617139201		7.63545	0.070352
Spring&Winter-Barley	Ghabit	JHI-Hv50k-2016-343427	5H	137.366	617168372		7.40119	-0.0674787
Spring&Winter-Barley	Ghabit	JHI-Hv50k-2016-343443	5H	137.382	617187810		4.79226	-0.0434526
Spring&Winter-Barley	Ghabit	JHI-Hv50k-2016-343488	5H	137.413	617226783		4.79226	-0.0434526
Spring&Winter-Barley	Ghabit	SCRI_RS_225632	5H	137.424	617239969		4.90171	0.0422333
Spring&Winter-Barley	Ghabit	JHI-Hv50k-2016-343523	5H	137.426	617242751		4.90171	0.0422333
Spring&Winter-Barley	Ghabit	JHI-Hv50k-2016-343527	5H	137.427	617243207		9.88984	-0.0725117
Spring&Winter-Barley	Ghabit	JHI-Hv50k-2016-343548	5H	137.43	617247542		9.12047	-0.0690902
Spring&Winter-Barley	Ghabit	11_21297	5H	138.47	618532844		4.58144	-0.0455554
Spring&Winter-Barley	Ghabit	11_20791	5H	138.474	618538062		5.09744	-0.0494248
Spring&Winter-Barley	Ghabit	JHI-Hv50k-2016-343932	5H	138.476	618540330		5.09744	0.0494248
Spring&Winter-Barley	Ghabit	JHI-Hv50k-2016-344478	5H	140.171	620634432		4.18371	-0.0474561
Spring&Winter-Barley	Ghabit	JHI-Hv50k-2016-344479	5H	140.171	620634534		4.18371	0.0474561
Spring&Winter-Barley	Ghabit	JHI-Hv50k-2016-344519	5H	140.232	620709709		4.18371	-0.0474561
Spring&Winter-Barley	Ghabit	JHI-Hv50k-2016-344538	5H	140.238	620717578		4.18371	0.0474561
Spring&Winter-Barley	Ghabit	JHI-Hv50k-2016-344541	5H	140.238	620718355		4.18371	0.0474561
Spring&Winter-Barley	Ghabit	SCRI_RS_207000	5H	140.252	620734830		4.18371	0.0474561
Spring&Winter-Barley	Ghabit	JHI-Hv50k-2016-344575	5H	140.255	620738997		4.18371	0.0474561
Spring&Winter-Barley	Ghabit	JHI-Hv50k-2016-344577	5H	140.256	620739799		4.18371	-0.0474561
Spring&Winter-Barley	Ghabit	SCRI_RS_200927	5H	140.257	620741221		4.18371	0.0474561
Spring&Winter-Barley	Ghabit	JHI-Hv50k-2016-345559	5H	142.469	623474984		6.42299	-0.0479857
Spring&Winter-Barley	Ghabit	JHI-Hv50k-2016-345594	5H	142.471	623478202		5.00768	-0.0353007
Spring&Winter-Barley	Ghabit	JHI-Hv50k-2016-345599	5H	142.472	623478661		6.35026	-0.0487996
Spring&Winter-Barley	Ghabit	JHI-Hv50k-2016-345614	5H	142.473	623479711		5.00768	0.0353007
Spring&Winter-Barley	Ghabit	JHI-Hv50k-2016-345828	5H	142.582	623614201		4.5256	0.0370831
Spring&Winter-Barley	Ghabit	11_11490	5H	143.992	625357285		4.13113	0.0304099
Spring&Winter-Barley	Ghabit	JHI-Hv50k-2016-347069	5H	145.618	627366902		5.88244	0.0522134
Spring&Winter-Barley	Ghabit	JHI-Hv50k-2016-347268	5H	146.433	628374082		11.1208	-0.0969316
Spring&Winter-Barley	Age_3_peaks_Ghabit_Cov	JHI-Hv50k-2016-347268	5H	146.433	628374082		4.54485	-0.0256711
Spring&Winter-Barley	Ghabit	JHI-Hv50k-2016-347312	5H	146.47	628420429		4.99255	-0.0449626
Spring&Winter-Barley	Ghabit	SCRI_RS_230034	5H	146.471	628421763		4.99255	-0.0449626
Spring&Winter-Barley	Ghabit	JHI-Hv50k-2016-347331	5H	146.482	628434305		4.88664	0.0447094
Spring&Winter-Barley	Ghabit	JHI-Hv50k-2016-347333	5H	146.482	628434493		4.99255	-0.0449626
Spring&Winter-Barley	Ghabit	JHI-Hv50k-2016-347334	5H	146.482	628434550		4.99255	-0.0449626
Spring&Winter-Barley	Ghabit	JHI-Hv50k-2016-347340	5H	146.653	628645819		4.88664	0.0447094
Spring&Winter-Barley	Ghabit	SCRI_RS_181379	5H	146.746	628760972		8.75859	-0.0640141
Spring&Winter-Barley	Ghabit	SCRI_RS_222314	5H	146.746	628761074		8.63054	0.0639184
Spring&Winter-Barley	Ghabit	JHI-Hv50k-2016-347352	5H	146.746	628761318		8.63054	0.0639184
Spring&Winter-Barley	Ghabit	SCRI_RS_238426	5H	146.752	628768922		8.75859	-0.0640141
Spring&Winter-Barley	Ghabit	JHI-Hv50k-2016-347376	5H	146.755	628772564		8.75859	-0.0640141
Spring&Winter-Barley	Ghabit	JHI-Hv50k-2016-347384	5H	146.757	628774404		7.20934	-0.0566992
Spring&Winter-Barley	Ghabit	JHI-Hv50k-2016-347398	5H	146.808	628837689		8.63054	0.0639184
Spring&Winter-Barley	Ghabit	JHI-Hv50k-2016-347404	5H	146.809	628838360		8.63054	0.0639184
Spring&Winter-Barley	Ghabit	JHI-Hv50k-2016-347448	5H	146.981	629051687		8.63054	0.0639184
Spring&Winter-Barley	Ghabit	JHI-Hv50k-2016-347450	5H	146.981	629051994		8.75859	-0.0640141
Spring&Winter-Barley	Ghabit	JHI-Hv50k-2016-347454	5H	146.982	629053060		8.75859	-0.0640141
Spring&Winter-Barley	Ghabit	JHI-Hv50k-2016-347455	5H	146.982	629053161		8.41503	0.0630329
Spring&Winter-Barley	Ghabit	JHI-Hv50k-2016-347472	5H	146.983	629054092		8.75859	-0.0640141
Spring&Winter-Barley	Ghabit	11_10901	5H	147.032	629115072		8.67503	0.0651153
Spring&Winter-Barley	Ghabit	JHI-Hv50k-2016-347504	5H	147.034	629116454		8.8621	0.0657504
Spring&Winter-Barley	Ghabit	JHI-Hv50k-2016-347507	5H	147.034	629116578		8.8621	0.0657504
Spring&Winter-Barley	Ghabit	JHI-Hv50k-2016-347549	5H	147.092	629189073		8.4355	-0.0627336
Spring&Winter-Barley	Ghabit	JHI-Hv50k-2016-347553	5H	147.093	629189320		8.75859	-0.0640141
Spring&Winter-Barley	Ghabit	JHI-Hv50k-2016-347557	5H	147.093	629190057		8.63054	0.0639184
Spring&Winter-Barley	Ghabit	SCRI_RS_239368	5H	147.169	629284262		8.8621	0.0657504
Spring&Winter-Barley	Ghabit	JHI-Hv50k-2016-347641	5H	147.17	629285363		8.96469	-0.0656231
Spring&Winter-Barley	Ghabit	JHI-Hv50k-2016-347645	5H	147.171	629286598		8.8621	0.0657504
Spring&Winter-Barley	Ghabit	SCRI_RS_226862	5H	147.172	629286879		8.8621	-0.0657504
Spring&Winter-Barley	Ghabit	JHI-Hv50k-2016-347672	5H	147.198	629319110		4.50521	-0.0380611
Spring&Winter-Barley	Ghabit	JHI-Hv50k-2016-347683	5H	147.198	629320222		8.96469	-0.0656231
Spring&Winter-Barley	Ghabit	JHI-Hv50k-2016-347694	5H	147.204	629327723		8.8621	0.0657504
Spring&Winter-Barley	Ghabit	JHI-Hv50k-2016-347697	5H	147.206	629329980		4.94744	0.0394308
Spring&Winter-Barley	Ghabit	JHI-Hv50k-2016-347727	5H	147.3	629445984		8.8621	0.0657504
Spring&Winter-Barley	Ghabit	JHI-Hv50k-2016-350380	5H	154.104	637854579		5.46354	-0.0575674
Spring&Winter-Barley	Ghabit	JHI-Hv50k-2016-350396	5H	154.106	637856806		5.67288	0.0615414
Spring&Winter-Barley	Ghabit	JHI-Hv50k-2016-350397	5H	154.106	637857198		9.77141	0.0958785
Spring&Winter-Barley	Ghabit	JHI-Hv50k-2016-350424	5H	154.118	637871686		5.68994	0.0592514
Spring&Winter-Barley	Ghabit	SCRI_RS_204570	5H	154.371	638185157		5.27196	0.0602293
Spring&Winter-Barley-valid	Life-span	JHI-Hv50k-2016-351842	5H	157.206	641687979		5.07167	-5.57568
Spring&Winter-Barley	Ghabit	JHI-Hv50k-2016-352382	5H	157.783	642402112		5.50903	0.064941
Spring&Winter-Barley	Age_3_peaks_Ghabit_Cov	JHI-Hv50k-2016-353445	5H	158.905	643788347		5.84623	0.0219739
Spring&Winter-Barley	Age_3_peaks_Ghabit_Cov	JHI-Hv50k-2016-353465	5H	158.911	643795255		5.84623	-0.0219739
Spring&Winter-Barley	Age_3_peaks_Ghabit_Cov	JHI-Hv50k-2016-353489	5H	158.958	643854120		5.84623	-0.0219739
Spring&Winter-Barley	Age_3_peaks_Ghabit_Cov	JHI-Hv50k-2016-353492	5H	158.958	643854166		5.84623	-0.0219739
Spring&Winter-Barley	Age	JHI-Hv50k-2016-354779	5H	160.691	645995614		4.57664	-2.94523
Spring&Winter-Barley	Age (With Cov)	JHI-Hv50k-2016-354779	5H	160.691	645995614		4.76425	-3.01286
Spring&Winter-Barley	Age	11_20546	5H	160.691	645995656		4.69912	-2.94305
Spring&Winter-Barley	Age (With Cov)	11_20546	5H	160.691	645995656		4.86643	-3.00084
Spring&Winter-Barley	Ghabit	JHI-Hv50k-2016-362202	5H	171.247	659041937		6.14634	0.0611188
Spring&Winter-Barley	Ghabit	JHI-Hv50k-2016-362258	5H	171.468	659315124		4.61693	-0.0457273
Spring&Winter-Barley	Ghabit	JHI-Hv50k-2016-362275	5H	171.469	659316812		4.61693	0.0457273
Spring-Barley	Age	12_30230	6H	53.0972	253545258		5.22352	4.44639
Spring&Winter-Barley	Age	JHI-Hv50k-2016-438984	7H	3.26171	3689463		4.79557	1.8046
Spring&Winter-Barley	Age (With Cov)	JHI-Hv50k-2016-438984	7H	3.26171	3689463		4.74514	1.79225
Spring-Barley	Age	JHI-Hv50k-2016-439564	7H	3.65076	4128707		5.21735	4.56518
Spring&Winter-Barley	Age	JHI-Hv50k-2016-439637	7H	3.78498	4280248		5.56127	-4.65088
Spring&Winter-Barley	Age (With Cov)	JHI-Hv50k-2016-439637	7H	3.78498	4280248		5.37799	-4.56913
Spring-Barley	Age	JHI-Hv50k-2016-444118	7H	7.57242	8556413		4.70517	4.78547
Spring-Barley	Age	JHI-Hv50k-2016-444289	7H	7.84598	8865277		5.40313	5.36998
Spring-Barley	Age	JHI-Hv50k-2016-444295	7H	7.84651	8865873		5.18612	5.46216
Spring-Barley	Age	JHI-Hv50k-2016-444416	7H	8.03385	9077381		4.2768	4.70204
Spring-Barley	Age	JHI-Hv50k-2016-446070	7H	9.30645	10514190		5.18612	5.46216
Spring-Barley	Age	JHI-Hv50k-2016-446133	7H	9.34161	10553898		5.18612	5.46216
Spring-Barley	Age	JHI-Hv50k-2016-447137	7H	9.92954	11217693		5.18612	5.46216
Spring&Winter-Barley	Age	JHI-Hv50k-2016-447173	7H	9.98324	11278317		4.03357	-3.49021
Spring-Barley	Age	JHI-Hv50k-2016-448374	7H	11.6973	13213577		4.49982	4.69904
Spring&Winter-Barley	Ghabit	JHI-Hv50k-2016-454525	7H	24.0466	27156330	HvFT1	4.06607	0.0457684
Spring&Winter-Barley	Ghabit	JHI-Hv50k-2016-454540	7H	24.0476	27157531	HvFT1	4.06607	-0.0457684
Spring&Winter-Barley	Ghabit	JHI-Hv50k-2016-454544	7H	24.0479	27157856	HvFT1	4.06607	0.0457684
Spring&Winter-Barley	Ghabit	JHI-Hv50k-2016-454720	7H	24.3936	27548143	HvFT1	4.06607	-0.0457684
Spring&Winter-Barley-valid	First_Age	12_30380	7H	91.4326	635735956		4.50838	4.44028
