# Supplementary material for: Trends of genetic changes uncovered by Env- and Eigen-GWAS in wheat and barley
Source: Theor Appl Genet. 2021 Nov 15;135(2):667–78. doi: 10.1007/s00122-021-03991-z (PMC8866380; doi:10.1007/s00122-021-03991-z)
Supplement: Supplementary file 5 — Supplementary file5 (XLSX 18 KB) [file 122_2021_3991_MOESM5_ESM.xlsx]

## Sheet: Sheet2
Table S4. Summary of the MAGIC-wheat analysis corresponding to three major genomic regions that are significant in Env-GWAS of age.
CHR	Env-GWAS peak	POS-MAGIC	PHYSICAL_POS	REF	ALT	P-value	-log10 (P-Value)	Trait	Descriptions
1A	462-435 Mb	1A:454528158	454528158	G	A	0.000214711	3.66815	GW1	Grain Weight
1A	462-435 Mb	1A:465129122	465129122	T	C	0.000231352	3.63573	TS1	Total Spikelets
1A	462-435 Mb	1A:471481758	471481758	C	T	0.000772306	3.11221	TGW1	Thousand Grain Weight
1A	462-435 Mb	1A:481699168	481699168	C	A	0.00028286	3.54843	GPC1	Grain Protein Content
1A	462-435 Mb	1A:481932051	481932051	C	G	0.000318927	3.49631	GY2	Yield
1A	462-435 Mb	1A:482759871	482759871	C	T	0.000475331	3.323	SW1	Specific Weight
1A	462-435 Mb	1A:482812468	482812468	T	C	0.000805433	3.09397	GY1	Yield
1A	462-435 Mb	1A:485343051	485343051	G	A	0.000805433	3.09397	GY1	Yield
1A	462-435 Mb	1A:497900818	497900818	T	C	0.000191799	3.71715	TS1	Total Spikelets
1A	462-435 Mb	1A:500665650	500665650	T	C	0.000595181	3.22535	SW1	Specific Weight
1A	462-435 Mb	1A:501025929	501025929	T	C	2.45125e-05	4.61061	GY1	Yield
2A	3-16 Mb	2A:3846234	3846234	C	G	0.000476486	3.32195	TS1	Thousand Grain Weight
2A	3-16 Mb	2A:7806395	7806395	T	G	0.000147045	3.83255	GW1	Grain Weight
2A	3-16 Mb	2A:13828996	13828996	A	G	0.000808851	3.09213	TGW1	Thousand Grain Weight
6A	408-447 Mb	6A:36433114	36433114	T	C	0.000342573	3.46525	GL2	Grain Length
6A	408-447 Mb	6A:48640784	48640784	A	T	0.000727173	3.13836	GA1	Grain Area
6A	408-447 Mb	6A:48763175	48763175	G	T	0.000305031	3.51566	GY2	Yield
