# Supplementary material for: Trends of genetic changes uncovered by Env- and Eigen-GWAS in wheat and barley
Source: Theor Appl Genet. 2021 Nov 15;135(2):667–78. doi: 10.1007/s00122-021-03991-z (PMC8866380; doi:10.1007/s00122-021-03991-z)
Supplement: Supplementary file 6 — Supplementary file6 (XLSX 269 KB) [file 122_2021_3991_MOESM6_ESM.xlsx]

## Sheet: Supplementary Table S5
Table S5. Overview of the alleles-shifts over time for EnvGWAS peak regions of the UK winter wheat panel.
Signficant SNP marker names from EnvGWAS are given along with the variety names and the year of release.
Allele calls were coded as "0" and "1" as available from NIAB website https://www.niab.com/research/agricultural-crop-research/resources. Missing data are represented by "N".
									year	1916	1923	1926	1929	1933	1934	1937	1945	1946	1946	1948	1948	1948	1949	1950	1950	1950	1951	1952	1952	1952	1953	1954	1956	1957	1957	1959	1960	1961	1961	1962	1962	1963	1964	1964	1965	1966	1966	1966	1966
SNO.	Marker	rs#	Name	alleles	MAF	Chrom_Wang	Position_Wang	Chrom_MAGIC	Position_MAGIC	U9043_YEOMAN	U9038_VILMORIN_23	U100546_GARNET	U9040_VILMORIN_29	U9014_HYBRIDE_DU_JONCQUOIS	U9036_THATCHER	U9030_PROFESSEUR_DELOS	U9022_NORD_DESPREZ	U9011_HEINES_PEKO	U9013_HYBRID_46	U9001_BERSEE	U9012_HOLDFAST	W1469_SCANDIA	U9039_VILMORIN_27	U100273_CAPELLE_DESPREZ	U100460_ETOILE_DE_CHOISY	W1126_ECLIPSE	U9021_MINISTER	U9004_CARSTENS_VIII	U9017_KOGA_II	U9034_TADEPI	U101082_SELKIRK	U9020_MARNE_DESPREZ	W618_MERLIN	U9031_PROFESSEUR_MARCHAL	U9033_STELLA	W317_CHAMPLEIN	W319_MARIS_WIDGEON	U101237_VIKING	U9005_CLEO	U101415_IBIS	U112547_ARONDE	U9010_HEINES_110	U9000_80_30_VERSAILLES	W10_MILDRESS	W4_BOUQUET	U112030_TAMBOR	U9029_POROS	U9035_TADORNA	W18_MARIS_RANGER
19	M78484	M78484	wsnp_Ex_c572_1138503	T/A	0.49505	1A	220	1A	91	1	1	1	1	1	1	1	1	1	1	1	1	1	1	1	1	1	1	1	1	1	1	1	1	1	1	1	0	1	1	1	1	0	1	1	1	1	1	0	1
11	M35308	M35308	IAAV7203	A/T	0.50495	1A	221	1A	91	1	1	1	1	1	1	1	1	1	1	1	1	1	1	1	1	1	1	1	1	1	1	1	1	1	1	1	0	1	1	1	1	0	1	1	1	1	1	0	1
12	M51724	M51724	Ra_c2895_591	A/T	0.50495	1A	221	1A	91	1	1	1	1	1	1	1	1	1	1	1	1	1	1	1	1	1	1	1	1	1	1	1	1	1	1	1	0	1	1	1	1	0	1	1	1	1	1	0	1
13	M78483	M78483	wsnp_Ex_c572_1138339	A/T	0.50495	1A	221	1A	91	1	1	1	1	1	1	1	1	1	1	1	1	1	1	1	1	1	1	1	1	1	1	1	1	1	1	1	0	1	1	1	1	0	1	1	1	1	1	0	1
14	M78485	M78485	wsnp_Ex_c572_1138770	A/T	0.50495	1A	221	1A	91	1	1	1	1	1	1	1	1	1	1	1	1	1	1	1	1	1	1	1	1	1	1	1	1	1	1	1	0	1	1	1	1	0	1	1	1	1	1	0	1
15	M42650	M42650	Kukri_c22434_513	T/A	0.49505	1A	221	1A	91	0	0	0	0	0	0	0	0	0	0	0	0	0	0	0	0	0	0	0	0	0	0	0	0	0	0	0	1	0	0	0	0	1	0	0	0	0	0	1	0
94	M80477	M80477	wsnp_Ku_c4018_7333828	T/A	0.490099	1A	221	1A	91	0	0	1	0	0	0	0	0	0	0	0	0	0	0	0	0	0	0	0	0	0	1	0	0	0	0	0	1	0	0	0	0	1	0	0	0	0	0	1	0
43	M63891	M63891	RFL_Contig2270_2610	A/T	0.50495	1A	231	8A	231	0	0	0	0	0	0	0	0	0	0	0	0	0	0	0	0	0	0	0	0	0	0	0	0	0	0	0	1	0	0	0	0	1	0	0	0	0	0	1	0
95	M41897	M41897	Kukri_c18109_682	A/T	0.920792	1B	350	1B	264	0	0	0	0	0	0	0	0	0	0	0	0	0	0	0	0	0	0	0	0	0	0	0	0	0	0	0	0	0	0	0	0	0	1	0	0	0	0	0	0
96	M60344	M60344	RAC875_c7357_1107	A/T	0.920792	1B	350	1B	264	0	0	0	0	0	0	0	0	0	0	0	0	0	0	0	0	0	0	0	0	0	0	0	0	0	0	0	0	0	0	0	0	0	1	0	0	0	0	0	0
3	M22615	M22615	Excalibur_c15379_1305	A/T	0.658416	2A	20	8A	479	0	0	0	0	0	0	0	0	0	0	0	0	0	0	0	0	1	0	0	0	0	0	0	0	0	0	0	0	0	0	0	0	0	0	0	0	0	0	0	0
45	M64569	M64569	RFL_Contig4030_493	A/T	0.64604	2A	62	8A	480	0	0	0	0	0	0	0	0	0	0	0	0	0	0	0	0	1	0	0	0	0	1	0	0	0	0	0	0	0	0	0	0	0	0	0	0	0	0	0	0
97	M22184	M22184	Excalibur_c12980_2621	T/A	0.49505	2A	66	2A	9	1	0	1	1	1	1	1	1	0	1	0	1	1	1	1	1	0	1	1	1	1	1	1	1	1	1	1	1	1	1	1	1	1	0	1	1	0	1	1	1
2	M24342	M24342	Excalibur_c25599_358	T/A	0.341584	2A	87	8A	487	1	1	1	1	1	1	1	1	1	1	1	1	1	1	1	1	0	1	1	1	1	1	1	1	1	1	1	1	1	1	1	1	1	1	1	1	1	1	1	1
4	M44018	M44018	Kukri_c31776_1621	A/T	0.658416	2A	87	8A	489	0	0	0	0	0	0	0	0	0	0	0	0	0	0	0	0	1	0	0	0	0	0	0	0	0	0	0	0	0	0	0	0	0	0	0	0	0	0	0	0
6	M10561	M10561	BS00071630_51	A/T	0.655941	2A	87	8A	482	0	0	0	0	0	0	0	0	0	0	0	0	0	0	0	0	1	0	0	0	0	0	0	0	0	0	0	0	0	0	0	0	0	0	0	0	0	0	0	0
7	M5945	M5945	BS00004089_51	A/T	0.655941	2A	87	8A	490	0	0	0	0	0	0	0	0	0	0	0	0	0	0	0	0	1	0	0	0	0	0	0	0	0	0	0	0	0	0	0	0	0	0	0	0	0	0	0	0
8	M7245	M7245	BS00022760_51	A/T	0.655941	2A	87	8A	492	0	0	0	0	0	0	0	0	0	0	0	0	0	0	0	0	1	0	0	0	0	0	0	0	0	0	0	0	0	0	0	0	0	0	0	0	0	0	0	0
10	M21361	M21361	Ex_c8173_453	T/A	0.344059	2A	87	8A	485	1	1	1	1	1	1	1	1	1	1	1	1	1	1	1	1	0	1	1	1	1	1	1	1	1	1	1	1	1	1	1	1	1	1	1	1	1	1	1	1
17	M42762	M42762	Kukri_c23195_266	A/T	0.653465	2A	87	8A	488	0	0	0	0	0	0	0	0	0	0	0	0	0	0	0	0	1	0	0	0	0	0	0	0	0	0	0	0	0	0	0	0	0	0	0	0	0	0	0	0
23	M14543	M14543	CAP8_c1562_139	A/T	0.643564	2A	87	8A	484	0	0	0	0	0	0	0	0	0	0	0	0	0	0	0	0	1	0	0	0	0	0	0	0	0	0	0	0	0	0	0	0	0	0	0	0	0	0	0	0
24	M60723	M60723	RAC875_c829_1143	A/T	0.643564	2A	87	8A	491	0	0	0	0	0	0	0	0	0	0	0	0	0	0	0	0	1	0	0	0	0	0	0	0	0	0	0	0	0	0	0	0	0	0	0	0	0	0	0	0
44	M12523	M12523	BS00110397_51	T/A	0.339109	2A	87	8A	483	1	1	1	1	1	1	1	1	1	1	1	1	1	1	1	1	0	1	1	1	1	1	1	1	1	1	1	1	1	1	1	1	1	1	1	1	1	1	1	1
9	M36119	M36119	IACX6178	A/T	0.655941	2A	158	8A	499	0	0	0	0	0	0	0	0	0	0	0	0	0	0	0	0	1	0	0	0	0	0	0	0	0	0	0	0	0	0	0	0	0	0	0	0	0	0	0	0
25	M12495	M12495	BS00110224_51	A/T	0.643564	2A	158	8A	494	0	0	0	0	0	0	0	0	0	0	0	0	0	0	0	0	1	0	0	0	0	0	0	0	0	0	0	0	0	0	0	0	0	0	0	0	0	0	0	0
26	M5947	M5947	BS00004112_51	A/T	0.643564	2A	158	8A	502	0	0	0	0	0	0	0	0	0	0	0	0	0	0	0	0	1	0	0	0	0	0	0	0	0	0	0	0	0	0	0	0	0	0	0	0	0	0	0	0
27	M5959	M5959	BS00004243_51	A/T	0.643564	2A	158	8A	503	0	0	0	0	0	0	0	0	0	0	0	0	0	0	0	0	1	0	0	0	0	0	0	0	0	0	0	0	0	0	0	0	0	0	0	0	0	0	0	0
28	M11151	M11151	BS00080836_51	T/A	0.356436	2A	158	8A	493	1	1	1	1	1	1	1	1	1	1	1	1	1	1	1	1	0	1	1	1	1	1	1	1	1	1	1	1	1	1	1	1	1	1	1	1	1	1	1	1
29	M13316	M13316	CAP12_c259_307	T/A	0.356436	2A	158	8A	495	1	1	1	1	1	1	1	1	1	1	1	1	1	1	1	1	0	1	1	1	1	1	1	1	1	1	1	1	1	1	1	1	1	1	1	1	1	1	1	1
30	M30308	M30308	Excalibur_rep_c107932_225	T/A	0.356436	2A	158	8A	497	1	1	1	1	1	1	1	1	1	1	1	1	1	1	1	1	0	1	1	1	1	1	1	1	1	1	1	1	1	1	1	1	1	1	1	1	1	1	1	1
31	M35702	M35702	IACX11417	T/A	0.356436	2A	158	8A	498	1	1	1	1	1	1	1	1	1	1	1	1	1	1	1	1	0	1	1	1	1	1	1	1	1	1	1	1	1	1	1	1	1	1	1	1	1	1	1	1
32	M42130	M42130	Kukri_c19434_1170	T/A	0.356436	2A	158	8A	500	1	1	1	1	1	1	1	1	1	1	1	1	1	1	1	1	0	1	1	1	1	1	1	1	1	1	1	1	1	1	1	1	1	1	1	1	1	1	1	1
33	M55908	M55908	RAC875_c26214_505	T/A	0.356436	2A	158	8A	501	1	1	1	1	1	1	1	1	1	1	1	1	1	1	1	1	0	1	1	1	1	1	1	1	1	1	1	1	1	1	1	1	1	1	1	1	1	1	1	1
34	M61793	M61793	RAC875_rep_c108412_116	T/A	0.356436	2A	158	8A	504	1	1	1	1	1	1	1	1	1	1	1	1	1	1	1	1	0	1	1	1	1	1	1	1	1	1	1	1	1	1	1	1	1	1	1	1	1	1	1	1
35	M65266	M65266	RFL_Contig772_1037	T/A	0.356436	2A	158	8A	505	1	1	1	1	1	1	1	1	1	1	1	1	1	1	1	1	0	1	1	1	1	1	1	1	1	1	1	1	1	1	1	1	1	1	1	1	1	1	1	1
36	M9989	M9989	BS00067214_51	T/A	0.356436	2A	158	8A	506	1	1	1	1	1	1	1	1	1	1	1	1	1	1	1	1	0	1	1	1	1	1	1	1	1	1	1	1	1	1	1	1	1	1	1	1	1	1	1	1
47	M26148	M26148	Excalibur_c40567_1857	A/T	0.641089	2A	158	8A	496	0	0	0	0	0	0	0	0	0	0	0	0	0	0	0	0	1	0	0	0	0	0	0	0	0	0	0	0	0	0	0	0	0	0	0	0	0	0	N	0
37	M30585	M30585	Excalibur_rep_c112367_329	T/A	0.356436	2A	162	8A	507	1	1	1	1	1	1	1	1	1	1	1	1	1	1	1	1	0	1	1	1	1	1	1	1	1	1	1	1	1	1	1	1	1	1	1	1	1	1	1	1
38	M7141	M7141	BS00022532_51	T/A	0.356436	2D	25	8A	998	1	1	1	1	1	1	1	1	1	1	1	1	1	1	1	1	0	1	1	1	1	1	1	1	1	1	1	1	1	1	1	1	1	1	1	1	1	1	1	1
5	M7262	M7262	BS00022799_51	A/T	0.658416	2D	33	8A	999	0	0	0	0	0	0	0	0	0	0	0	0	0	0	0	0	1	0	0	0	0	0	0	0	0	0	0	0	0	0	0	0	0	0	0	0	0	0	0	0
106	M29397	M29397	Excalibur_c9258_1222	A/T	0.863861	5B	377	5B	213	0	1	1	0	0	1	0	0	1	0	0	1	0	1	1	1	0	0	1	1	0	1	1	0	0	0	0	0	0	0	0	0	0	1	0	0	0	1	0	1
107	M36568	M36568	Jagger_c3819_70	A/T	0.863861	5B	377	5B	213	0	1	1	0	0	1	0	0	1	0	0	1	0	1	1	1	0	0	1	1	0	1	1	0	0	0	0	0	0	0	0	0	0	1	0	0	0	1	0	1
108	M50044	M50044	Kukri_rep_c70662_486	A/T	0.863861	5B	377	5B	213	0	1	1	0	0	1	0	0	1	0	0	1	0	1	1	1	0	0	1	1	0	1	1	0	0	0	0	0	0	0	0	0	0	1	0	0	0	1	0	1
99	M5242	M5242	BobWhite_rep_c60245_107	T/A	0.133663	5B	381	5B	213	1	0	0	1	1	0	1	1	0	1	1	0	1	0	0	0	1	1	0	0	1	0	0	1	1	1	1	1	1	1	1	1	1	0	1	1	1	0	1	0
102	M73547	M73547	Tdurum_contig82077_336	T/A	0.133663	5B	381	5B	213	1	0	0	1	1	0	1	1	0	1	1	0	1	0	0	0	1	1	0	0	1	0	0	1	1	1	1	1	1	1	1	1	1	0	1	1	1	0	1	0
109	M80822	M80822	wsnp_Ku_rep_c70662_70289489	A/T	0.863861	5B	381	5B	213	0	1	1	0	0	1	0	0	1	0	0	1	0	1	1	1	0	0	1	1	0	1	1	0	0	0	0	0	0	0	0	0	0	1	0	0	0	1	0	1
46	M79314	M79314	wsnp_Ex_rep_c67164_65655648	A/T	0.883663	5D	173	5D	14	1	1	1	1	0	1	1	0	0	0	1	0	0	1	0	1	0	1	1	1	1	0	0	0	1	1	0	0	0	1	0	1	1	1	0	0	0	1	0	0
48	M80850	M80850	wsnp_Ku_rep_c72922_72561803	A/T	0.84901	5D	180	5D	14	1	1	1	1	0	1	1	0	1	1	1	0	0	1	0	1	0	1	1	1	1	0	0	1	1	1	0	0	0	1	1	1	1	1	1	0	0	1	0	1
49	M6788	M6788	BS00021901_51	T/A	0.15099	5D	180	5D	15	0	0	0	0	1	0	0	1	0	0	0	1	1	0	1	0	1	0	0	0	0	1	1	0	0	0	1	1	1	0	0	0	0	0	0	1	1	0	1	0
50	M78655	M78655	wsnp_Ex_c65985_64188864	T/A	0.15099	5D	180	5D	15	0	0	0	0	1	0	0	1	0	0	0	1	1	0	1	0	1	0	0	0	0	1	1	0	0	0	1	1	1	0	0	0	0	0	0	1	1	0	1	0
20	M1442	M1442	BobWhite_c20782_697	T/A	0.282178	6A	186	6A	130	0	0	0	0	0	0	0	0	1	0	0	0	1	0	0	1	0	1	0	1	1	0	0	0	1	0	0	0	0	1	1	0	0	0	1	0	0	0	0	1
21	M45982	M45982	Kukri_c49417_141	T/A	0.282178	6A	186	6A	130	0	0	0	0	0	0	0	0	1	0	0	0	1	0	0	1	0	1	0	1	1	0	0	0	1	0	0	0	0	1	1	0	0	0	1	0	0	0	0	1
22	M8364	M8364	BS00044311_51	A/T	0.717822	6A	186	6A	130	1	1	1	1	1	1	1	1	0	1	1	1	0	1	1	0	1	0	1	0	0	1	1	1	0	1	1	1	1	0	0	1	1	1	0	1	1	1	1	0
41	M35750	M35750	IACX14305	T/A	0.274752	6A	186	6A	130	0	0	0	0	0	0	0	0	1	0	0	0	1	0	0	1	0	1	0	1	1	0	0	0	1	0	0	0	0	1	1	0	0	0	1	0	0	0	0	1
42	M79225	M79225	wsnp_Ex_rep_c66535_64812708	A/T	0.725248	6A	186	6A	130	1	1	1	1	1	1	1	1	0	1	1	1	0	1	1	0	1	0	1	0	0	1	1	1	0	1	1	1	1	0	0	1	1	1	0	1	1	1	1	0
1	M6914	M6914	BS00022120_51	T/A	0.165842	6A	190	8A	2087	0	0	0	0	0	0	0	0	1	0	0	0	1	0	0	1	1	1	0	1	1	0	0	0	1	0	0	0	0	1	1	0	0	0	1	0	0	0	0	1
16	M80405	M80405	wsnp_Ku_c3354_6228393	T/A	0.262376	6A	190	6A	133	0	0	0	0	0	0	0	0	0	0	0	0	1	0	0	1	1	1	0	0	1	0	0	0	1	0	0	0	0	1	1	0	0	0	1	0	0	0	0	0
18	M80406	M80406	wsnp_Ku_c3354_6228863	T/A	0.264851	6A	190	6A	133	0	0	0	0	0	0	0	0	0	0	0	0	1	0	0	1	1	1	0	0	1	0	0	0	1	0	0	0	0	1	1	0	0	0	1	0	0	0	0	0
59	M10629	M10629	BS00072945_51	A/T	0.732673	6A	190	6A	133	1	1	1	1	1	1	1	1	1	1	1	1	0	1	1	0	0	0	1	1	0	1	1	1	0	1	1	1	1	0	0	1	1	1	0	1	1	1	1	1
60	M11029	M11029	BS00078715_51	A/T	0.732673	6A	190	6A	133	1	1	1	1	1	1	1	1	1	1	1	1	0	1	1	0	0	0	1	1	0	1	1	1	0	1	1	1	1	0	0	1	1	1	0	1	1	1	1	1
61	M11434	M11434	BS00086046_51	A/T	0.732673	6A	190	6A	133	1	1	1	1	1	1	1	1	1	1	1	1	0	1	1	0	0	0	1	1	0	1	1	1	0	1	1	1	1	0	0	1	1	1	0	1	1	1	1	1
62	M11484	M11484	BS00087178_51	A/T	0.732673	6A	190	6A	133	1	1	1	1	1	1	1	1	1	1	1	1	0	1	1	0	0	0	1	1	0	1	1	1	0	1	1	1	1	0	0	1	1	1	0	1	1	1	1	1
63	M12060	M12060	BS00099290_51	A/T	0.732673	6A	190	6A	133	1	1	1	1	1	1	1	1	1	1	1	1	0	1	1	0	0	0	1	1	0	1	1	1	0	1	1	1	1	0	0	1	1	1	0	1	1	1	1	1
64	M12672	M12672	CAP11_c1206_301	A/T	0.732673	6A	190	6A	133	1	1	1	1	1	1	1	1	1	1	1	1	0	1	1	0	0	0	1	1	0	1	1	1	0	1	1	1	1	0	0	1	1	1	0	1	1	1	1	1
65	M22512	M22512	Excalibur_c1492_1282	A/T	0.732673	6A	190	6A	133	1	1	1	1	1	1	1	1	1	1	1	1	0	1	1	0	0	0	1	1	0	1	1	1	0	1	1	1	1	0	0	1	1	1	0	1	1	1	1	1
66	M26704	M26704	Excalibur_c4579_979	A/T	0.732673	6A	190	6A	133	1	1	1	1	1	1	1	1	1	1	1	1	0	1	1	0	0	0	1	1	0	1	1	1	0	1	1	1	1	0	0	1	1	1	0	1	1	1	1	1
67	M40898	M40898	Kukri_c1281_515	A/T	0.732673	6A	190	6A	133	1	1	1	1	1	1	1	1	1	1	1	1	0	1	1	0	0	0	1	1	0	1	1	1	0	1	1	1	1	0	0	1	1	1	0	1	1	1	1	1
68	M43905	M43905	Kukri_c30819_246	A/T	0.732673	6A	190	6A	133	1	1	1	1	1	1	1	1	1	1	1	1	0	1	1	0	0	0	1	1	0	1	1	1	0	1	1	1	1	0	0	1	1	1	0	1	1	1	1	1
69	M7152	M7152	BS00022553_51	A/T	0.732673	6A	190	6A	133	1	1	1	1	1	1	1	1	1	1	1	1	0	1	1	0	0	0	1	1	0	1	1	1	0	1	1	1	1	0	0	1	1	1	0	1	1	1	1	1
70	M7319	M7319	BS00022913_51	A/T	0.732673	6A	190	6A	133	1	1	1	1	1	1	1	1	1	1	1	1	0	1	1	0	0	0	1	1	0	1	1	1	0	1	1	1	1	0	0	1	1	1	0	1	1	1	1	1
71	M74895	M74895	tplb0047k12_1370	A/T	0.732673	6A	190	6A	133	1	1	1	1	1	1	1	1	1	1	1	1	0	1	1	0	0	0	1	1	0	1	1	1	0	1	1	1	1	0	0	1	1	1	0	1	1	1	1	1
72	M76861	M76861	wsnp_Ex_c17089_25709028	A/T	0.732673	6A	190	6A	133	1	1	1	1	1	1	1	1	1	1	1	1	0	1	1	0	0	0	1	1	0	1	1	1	0	1	1	1	1	0	0	1	1	1	0	1	1	1	1	1
73	M78139	M78139	wsnp_Ex_c43887_50077773	A/T	0.732673	6A	190	6A	133	1	1	1	1	1	1	1	1	1	1	1	1	0	1	1	0	0	0	1	1	0	1	1	1	0	1	1	1	1	0	0	1	1	1	0	1	1	1	1	1
74	M78519	M78519	wsnp_Ex_c590_1176609	A/T	0.732673	6A	190	6A	133	1	1	1	1	1	1	1	1	1	1	1	1	0	1	1	0	0	0	1	1	0	1	1	1	0	1	1	1	1	0	0	1	1	1	0	1	1	1	1	1
75	M79060	M79060	wsnp_Ex_rep_c102173_87395725	A/T	0.732673	6A	190	6A	133	1	1	1	1	1	1	1	1	1	1	1	1	0	1	1	0	0	0	1	1	0	1	1	1	0	1	1	1	1	0	0	1	1	1	0	1	1	1	1	1
76	M79130	M79130	wsnp_Ex_rep_c105612_89983181	A/T	0.732673	6A	190	6A	133	1	1	1	1	1	1	1	1	1	1	1	1	0	1	1	0	0	0	1	1	0	1	1	1	0	1	1	1	1	0	0	1	1	1	0	1	1	1	1	1
77	M79319	M79319	wsnp_Ex_rep_c67218_65729639	A/T	0.732673	6A	190	6A	133	1	1	1	1	1	1	1	1	1	1	1	1	0	1	1	0	0	0	1	1	0	1	1	1	0	1	1	1	1	0	0	1	1	1	0	1	1	1	1	1
78	M80260	M80260	wsnp_Ku_c2329_4474766	A/T	0.732673	6A	190	6A	133	1	1	1	1	1	1	1	1	1	1	1	1	0	1	1	0	0	0	1	1	0	1	1	1	0	1	1	1	1	0	0	1	1	1	0	1	1	1	1	1
79	M81158	M81158	wsnp_Ra_c44015_50539749	A/T	0.732673	6A	190	6A	133	1	1	1	1	1	1	1	1	1	1	1	1	0	1	1	0	0	0	1	1	0	1	1	1	0	1	1	1	1	0	0	1	1	1	0	1	1	1	1	1
80	M9334	M9334	BS00064632_51	A/T	0.732673	6A	190	6A	133	1	1	1	1	1	1	1	1	1	1	1	1	0	1	1	0	0	0	1	1	0	1	1	1	0	1	1	1	1	0	0	1	1	1	0	1	1	1	1	1
81	M22862	M22862	Excalibur_c16840_3454	T/A	0.267327	6A	190	6A	133	0	0	0	0	0	0	0	0	0	0	0	0	1	0	0	1	1	1	0	0	1	0	0	0	1	0	0	0	0	1	1	0	0	0	1	0	0	0	0	0
82	M44856	M44856	Kukri_c38882_391	T/A	0.267327	6A	190	6A	133	0	0	0	0	0	0	0	0	0	0	0	0	1	0	0	1	1	1	0	0	1	0	0	0	1	0	0	0	0	1	1	0	0	0	1	0	0	0	0	0
83	M56344	M56344	RAC875_c29487_369	T/A	0.267327	6A	190	6A	133	0	0	0	0	0	0	0	0	0	0	0	0	1	0	0	1	1	1	0	0	1	0	0	0	1	0	0	0	0	1	1	0	0	0	1	0	0	0	0	0
84	M7175	M7175	BS00022605_51	T/A	0.267327	6A	190	6A	133	0	0	0	0	0	0	0	0	0	0	0	0	1	0	0	1	1	1	0	0	1	0	0	0	1	0	0	0	0	1	1	0	0	0	1	0	0	0	0	0
85	M75352	M75352	wsnp_BE403421A_Ta_2_1	T/A	0.267327	6A	190	6A	133	0	0	0	0	0	0	0	0	0	0	0	0	1	0	0	1	1	1	0	0	1	0	0	0	1	0	0	0	0	1	1	0	0	0	1	0	0	0	0	0
86	M76249	M76249	wsnp_Ex_c1104_2118684	T/A	0.267327	6A	190	6A	133	0	0	0	0	0	0	0	0	0	0	0	0	1	0	0	1	1	1	0	0	1	0	0	0	1	0	0	0	0	1	1	0	0	0	1	0	0	0	0	0
87	M76990	M76990	wsnp_Ex_c18965_27868480	T/A	0.267327	6A	190	6A	133	0	0	0	0	0	0	0	0	0	0	0	0	1	0	0	1	1	1	0	0	1	0	0	0	1	0	0	0	0	1	1	0	0	0	1	0	0	0	0	0
88	M78518	M78518	wsnp_Ex_c590_1176006	T/A	0.267327	6A	190	6A	133	0	0	0	0	0	0	0	0	0	0	0	0	1	0	0	1	1	1	0	0	1	0	0	0	1	0	0	0	0	1	1	0	0	0	1	0	0	0	0	0
89	M79355	M79355	wsnp_Ex_rep_c67605_66248628	T/A	0.267327	6A	190	6A	133	0	0	0	0	0	0	0	0	0	0	0	0	1	0	0	1	1	1	0	0	1	0	0	0	1	0	0	0	0	1	1	0	0	0	1	0	0	0	0	0
90	M80727	M80727	wsnp_Ku_c9388_15743434	T/A	0.267327	6A	190	6A	133	0	0	0	0	0	0	0	0	0	0	0	0	1	0	0	1	1	1	0	0	1	0	0	0	1	0	0	0	0	1	1	0	0	0	1	0	0	0	0	0
91	M81088	M81088	wsnp_Ra_c31062_40243185	T/A	0.267327	6A	190	6A	133	0	0	0	0	0	0	0	0	0	0	0	0	1	0	0	1	1	1	0	0	1	0	0	0	1	0	0	0	0	1	1	0	0	0	1	0	0	0	0	0
92	M8871	M8871	BS00062619_51	T/A	0.267327	6A	190	6A	133	0	0	0	0	0	0	0	0	0	0	0	0	1	0	0	1	1	1	0	0	1	0	0	0	1	0	0	0	0	1	1	0	0	0	1	0	0	0	0	0
93	M8932	M8932	BS00062823_51	A/T	0.829208	6A	190	6A	142	1	1	1	1	1	N	0	1	0	1	1	1	0	1	1	0	0	0	1	0	0	1	1	0	0	1	1	1	1	0	0	1	1	1	0	1	0	1	0	0
110	M41570	M41570	Kukri_c16404_100	T/A	0.0618812	6B	322	8A	2326	0	0	0	1	1	1	1	1	0	1	1	1	1	N	1	1	1	1	0	0	1	1	N	1	1	1	1	1	1	1	1	1	0	0	1	1	0	1	1	0
104	M47367	M47367	Kukri_c67076_479	T/A	0.136139	7A	383	8A	2441	0	0	0	0	0	1	0	0	1	1	1	0	1	0	0	1	1	1	1	0	0	0	0	1	1	1	1	0	0	1	1	1	1	0	1	0	1	1	1	1
105	M80411	M80411	wsnp_Ku_c340_706774	T/A	0.136139	7A	383	8A	2454	0	0	0	0	0	1	0	0	1	1	1	0	1	0	0	1	1	1	1	0	0	0	0	1	1	1	1	0	0	1	1	1	1	0	1	0	1	1	1	1
103	M74138	M74138	tplb0022m23_742	A/T	0.928218	7B	225	8A	2546	1	0	1	0	0	1	1	0	0	0	0	0	0	0	0	1	0	1	0	1	0	0	0	0	1	0	0	0	0	0	0	0	1	0	0	1	0	0	0	0
51	M22838	M22838	Excalibur_c16687_476	A/T	0.940594	7B	236	8A	2602	0	0	1	0	0	1	1	0	0	0	0	0	0	0	0	0	0	1	0	1	0	0	0	0	1	0	0	0	0	0	0	0	0	0	0	0	0	0	0	0
52	M3274	M3274	BobWhite_c42974_184	A/T	0.940594	7B	236	8A	2605	0	0	1	0	0	1	1	0	0	0	0	0	0	0	0	0	0	1	0	1	0	0	0	0	1	0	0	0	0	0	0	0	0	0	0	0	0	0	0	0
53	M45912	M45912	Kukri_c48870_115	A/T	0.940594	7B	236	8A	2608	0	0	1	0	0	1	1	0	0	0	0	0	0	0	0	0	0	1	0	1	0	0	0	0	1	0	0	0	0	0	0	0	0	0	0	0	0	0	0	0
54	M22837	M22837	Excalibur_c16687_380	T/A	0.0594059	7B	236	8A	2601	1	1	0	1	1	0	0	1	1	1	1	1	1	1	1	1	1	0	1	0	1	1	1	1	0	1	1	1	1	1	1	1	1	1	1	1	1	1	1	1
55	M451	M451	BobWhite_c13098_526	T/A	0.0594059	7B	236	8A	2607	1	1	0	1	1	0	0	1	1	1	1	1	1	1	1	1	1	0	1	0	1	1	1	1	0	1	1	1	1	1	1	1	1	1	1	1	1	1	1	1
56	M4794	M4794	BobWhite_rep_c49587_1290	T/A	0.0594059	7B	236	8A	2609	1	1	0	1	1	0	0	1	1	1	1	1	1	1	1	1	1	0	1	0	1	1	1	1	0	1	1	1	1	1	1	1	1	1	1	1	1	1	1	1
39	M21506	M21506	Excalibur_c10046_579	A/T	0.836634	8A	609	5D	15	1	1	1	1	0	1	1	0	1	1	1	0	0	1	0	1	0	1	1	1	1	0	0	1	1	1	0	0	0	1	1	1	1	1	1	0	1	1	1	1
57	M49422	M49422	Kukri_rep_c109912_394	A/T	0.608911	8A	1146	8A	3110	0	0	0	0	0	0	0	0	0	0	0	0	0	0	0	0	1	0	0	0	0	0	0	0	0	0	0	0	0	0	0	0	0	0	0	0	0	0	0	0
100	M63594	M63594	RFL_Contig1265_515	T/A	0.133663	8A	1403	5B	213	1	0	0	1	1	0	1	1	0	1	1	0	1	0	0	0	1	1	0	0	1	0	0	1	1	1	1	1	1	1	1	1	1	0	1	1	1	0	1	0
58	M67302	M67302	Tdurum_contig11802_864	T/A	0.391089	8A	1441	8A	3189	1	1	1	1	1	1	1	1	1	1	1	1	1	1	1	1	0	1	1	1	1	1	1	1	1	1	1	1	1	1	1	1	1	1	1	1	1	1	1	1
101	M73546	M73546	Tdurum_contig82077_129	T/A	0.133663	8A	1549	5B	213	1	0	0	1	1	0	1	1	0	1	1	0	1	0	0	0	1	1	0	0	1	0	0	1	1	1	1	1	1	1	1	1	1	0	1	1	1	0	1	0
98	M74702	M74702	tplb0041b11_529	A/T	0.60396	8A	1584	8A	3239	0	0	0	0	0	0	0	0	0	0	0	0	0	0	0	0	1	0	0	0	0	0	0	0	0	0	0	0	0	0	0	0	0	0	0	0	0	0	0	0
40	M79939	M79939	wsnp_JD_rep_c50025_34123405	A/T	0.836634	8A	1771	5D	16	1	1	1	1	0	1	1	0	1	1	1	0	0	1	0	1	0	1	1	1	1	0	0	1	1	1	0	0	0	1	1	1	1	1	1	0	1	1	1	1
[truncated: 364 more columns]

## Sheet: Supplementary Table S6
Table S6. Overview of the alleles-shifts over time for EnvGWAS peak regions of the Brazilian wheat panel
Allele calls were coded as "0" and "1" by transforming Supplementary Table 3 of Meller et al. (2020) calls from 1 to 0 and 3 to 1. Missing data are represented by "N".
									year	1852	1922	1924	1925	1929	1931	1931	1932	1934	1936	1936	1939	1940	1942	1942	1949	1949	1949	1949	1949	1950	1950	1954	1954	1955	1956	1957	1959	1959	1960	1961	1962	1963	1963	1963	1963	1963	1963	1963	1963
SNO.	Marker	rs#	Name	alleles	MAF	Chrom_Wang	Position_Wang	Chrom_MAGIC	Position_MAGIC	574	202	320	46	446	226	546	533	197	360	521	346	198	450	532	175	281	421	492	774	235	236	232	550	535	358	447	264	265	332	4	282	215	216	234	331	357	370	463	537
1	M60850	RAC875_c8642_231		T/A	0.0816901	5A	710	5A	311.55	1	1	0	1	0	1	0	0	0	1	0	1	0	0	0	1	0	0	1	0	0	0	1	1	1	0	0	0	0	1	1	1	0	0	0	1	0	0	0	0
2	M39654	Ku_c5725_892		T/A	0.484507	2B	251			1	1	0	1	1	1	0	1	1	1	0	1	1	1	1	0	1	1	1	0	0	0	1	0	0	0	0	1	1	1	0	1	1	0	1	1	1	0	0	0
3	M39653	Ku_c5725_615		T/A	0.107042	2B	253			0	0	1	0	0	1	1	1	1	0	1	0	0	0	1	1	0	1	0	1	1	1	1	1	1	1	1	0	0	0	1	0	1	1	0	0	0	1	1	1
4	M79258	wsnp_Ex_rep_c66763_65120251		T/A	0.11831	8A	1741			0	1	0	1	1	1	0	1	1	1	1	1	1	1	1	1	1	1	1	1	1	1	1	1	0	1	0	1	1	1	1	1	1	1	1	1	1	1	1	0
5	M64813	RFL_Contig4849_702		A/T	0.24507	2B	318	2B	213.059	1	0	0	1	1	1	0	1	1	0	1	1	1	1	1	0	1	1	1	1	0	0	0	0	0	0	0	1	1	0	0	0	0	0	0	1	1	0	1	1
[truncated: 313 more columns]

## Sheet: Supplementary Table S7
Table S7. Overview of the alleles-shifts over time for EnvGWAS peak regions of the UK winter barley panel.
Allele calls were coded as "0" and "1" by transforming the reference allele to 0, the alternative allele to 1 and heterozygotes to 0.5. Missing data are represented by "N".
			MAF	0.289562	0.289562	0.286195	0.289562	0.356902	0.26936	0.26936	0.26936	0.26936	0.26936	0.26936	0.164983	0.164983	0.26936	0.26936	0.26936	0.265993
			Chrom	3H	3H	3H	3H	3H	5H	5H	5H	5H	5H	5H	5H	5H	5H	5H	5H	5H
			BP	608616441	608616718	608634685	608658392	687388496	7556644	7556820	7556932	7561831	7581099	7937937	7957887	7958960	8052138	8295817	8295878	8322194
			chr_p	3H	3H	3H	3H	3H	5H	5H	5H	5H	5H	5H	5H	5H	5H	5H	5H	5H
			pr.gen (cM)	68.7322	68.7324	68.7451	68.7619	124.481	19.1534	19.1537	19.1539	19.1631	19.1994	19.8719	19.9095	19.9115	20.0871	20.5463	20.5464	20.596
			Ref	C	A	C	A	C	A	A	G	C	C	C	A	A	A	C	C	C
			Alt	T	G	T	G	T	T	G	T	T	T	T	T	G	G	G	T	G
			minuslogP	4.73525	4.73525	4.3589	4.73525	4.22362	5.9202	5.78417	4.97202	5.51518	5.78417	5.44303	4.64325	4.64325	5.78417	5.09834	5.78417	5.79407
			effects	-1.95458	-1.95458	-1.89993	-1.95458	1.7071	-1.87214	-1.8487	-1.69538	1.78608	-1.8487	1.79788	1.87554	1.87554	1.8487	1.73234	1.8487	1.84695
			sno.	9430	9431	9436	9440	10848	14645	14647	14649	14653	14654	14661	14664	14665	14668	14673	14674	14676
			Marker	JHI-Hv50k-2016-200313	JHI-Hv50k-2016-200315	JHI-Hv50k-2016-200365	JHI-Hv50k-2016-200408	JHI-Hv50k-2016-222233	JHI-Hv50k-2016-279849	JHI-Hv50k-2016-279853	JHI-Hv50k-2016-279856	JHI-Hv50k-2016-279892	JHI-Hv50k-2016-279907	JHI-Hv50k-2016-280057	JHI-Hv50k-2016-280103	11_21365	JHI-Hv50k-2016-280220	JHI-Hv50k-2016-280390	JHI-Hv50k-2016-280391	JHI-Hv50k-2016-280412
			chrom	3H	3H	3H	3H	3H	5H	5H	5H	5H	5H	5H	5H	5H	5H	5H	5H	5H
name	code	year	pos	608616441	608616718	608634685	608658392	687388496	7556644	7556820	7556932	7561831	7581099	7937937	7957887	7958960	8052138	8295817	8295878	8322194
Maris Otter	G053	1963	G053	1	1	1	1	0	1	1	0	0	1	0	1	0	0	0	0	0
Igri	G167	1973	G167	1	1	1	1	0	1	1	0	0	1	0	0	1	0	0	0	0
Sonja	G208	1974	G208	1	1	1	1	0	1	1	0	0	1	0	0	1	0	0	0	0
Panda 2RWB	G258	1980	G258	1	1	1	1	0	1	1	0	0	1	0	1	0	0	0	0	0
Halcyon	G185	1982	G185	1	1	1	1	0	1	1	0	0	1	0	0	1	0	0	0	0
Magie	G184	1983	G184	1	1	1	1	0	1	1	0	0	1	0	0	1	0	0	0	0
Pipkin	G263	1983	G263	1	1	1	1	0	1	1	0	0	1	0	1	0	0	0	0	0
Marinka	G180	1984	G180	1	1	1	1	0	1	1	0	0	1	0	1	0	0	0	0	0
Torrent	G288	1984	G288	0	0	0	0	1	1	1	0	0	1	0	1	0	0	0	0	0
Kira	G197	1985	G197	1	1	1	1	0	1	1	0	0	1	0	0	1	0	0	0	0
Posaune	G058	1986	G058	1	1	1	1	0	1	1	0	0	1	0	0	1	0	0	0	0
Puffin	G076	1986	G076	1	1	1	1	0	0	0	1	1	0	1	1	0	1	1	1	1
Melusine	G238	1986	G238	1	1	1	1	0	1	1	0	0	1	0	0	1	0	0	0	0
Pastoral	G275	1986	G275	1	1	1	1	0	1	1	0	0	1	0	0	1	0	0	0	0
Clarine	G096	1987	G096	1	1	1	1	0	1	1	0	0	1	0	0	1	0	0	0	0
Gypsy	G176	1987	G176	1	1	1	1	0	1	1	0	0	1	0	0	1	0	0	0	0
Target	G294	1987	G294	1	1	1	1	1	1	1	0	0	1	0	0	1	0	0	0	0
Fighter	G122	1988	G122	1	1	1	1	0	1	1	0	0	1	0	1	0	0	0	0	0
Sprite	G285	1988	G285	1	1	1	1	0	1	1	0	0	1	0	0	1	0	0	0	0
Eagle	G132	1989	G132	1	1	1	1	1	1	1	0	0	1	0	0	1	0	0	0	0
Karisma	G163	1989	G163	1	1	1	1	0	1	1	0	0	1	0	0	1	0	0	0	0
Bronze	G327	1989	G327	1	1	1	1	0	1	1	0	0	1	0	0	1	0	0	0	0
Firefly	G143	1990	G143	1	1	1	1	0	0	0	1	1	0	1	1	0	1	1	1	1
Intro	G177	1990	G177	1	1	1	1	0	0	0	1	1	0	1	1	0	1	1	1	1
Swift	G298	1990	G298	1	1	1	1	0	0	0	1	1	0	1	1	0	1	1	1	1
Willow	G313	1990	G313	1	1	1	1	0	0	0	1	1	0	1	1	0	1	1	1	1
Epic	G050	1991	G050	1	1	1	1	1	1	1	0	0	1	0	0	1	0	0	0	0
Finch	G126	1991	G126	0	0	0	0	0	0	0	1	1	0	1	1	0	1	1	1	1
Gaelic	G128	1991	G128	1	1	1	1	0	0	0	1	1	0	1	1	0	1	1	1	1
Linnet	G183	1991	G183	0	0	0	0	0	0	0	1	1	0	1	1	0	1	1	1	1
Melanie	G015	1992	G015	1	1	1	1	0	1	1	0	0	1	0	0	1	0	0	0	0
Digby	G043	1992	G043	1	1	1	1	0	0	0	1	1	0	1	1	0	1	0.5	1	1
Hanna 2RWB	G051	1992	G051	0	0	0	0	0	0	0	1	1	0	1	1	0	1	1	1	1
Fanfare	G075	1992	G075	1	1	1	1	0	1	1	0	0	1	0	1	0	0	0	0	0
Emeraude	G099	1992	G099	1	1	1	1	0	1	1	0	0	1	0	0	1	0	0	0	0
Duet	G119	1992	G119	0	0	0	0	1	1	1	0	0	1	0	1	0	0	0	0	0
Gazelle	G138	1992	G138	0	0	0	0	0	0	0	1	1	0	1	1	0	1	1	1	1
Electron	G141	1992	G141	0	0	0	0	1	1	1	0	0	1	0	1	0	0	0	0	0
Madrigal	G175	1992	G175	1	1	1	1	0	0	0	1	1	0	1	1	0	1	1	1	1
Vivaldi	G210	1992	G210	1	1	1	1	0	0	0	1	1	0	1	1	0	1	1	1	1
Rhythm	G270	1992	G270	1	1	1	1	0	0	0	1	1	0	1	1	0	1	1	1	1
Tosca	G295	1992	G295	0	0	0	0	0	0	0	1	1	0	1	1	0	1	1	1	1
Tempo	G303	1992	G303	0	0	0	0	0	0	0	1	1	0	1	1	0	1	1	1	1
CPB B3	G341	1992	G341	1	1	1	1	0	0	0	1	1	0	1	1	0	1	1	1	1
Medoc	G090	1993	G090	1	1	1	1	0	0	0	1	1	0	1	1	0	1	1	1	1
Mystique	G091	1993	G091	1	1	1	1	0	0	0	1	1	0	1	1	0	1	1	1	1
CWB 2621/46	G098	1993	G098	1	1	1	1	0	0	0	1	1	0	1	1	0	1	1	1	1
Druid	G112	1993	G112	1	1	1	1	1	0	0	1	1	0	1	1	0	1	1	1	1
Gleam	G148	1993	G148	0	0	0	0	0	0	0	1	1	0	1	1	0	1	1	1	1
Beauty	G162	1993	G162	1	1	1	1	0	0	0	1	1	0	1	1	0	1	1	1	1
Tudor	G223	1993	G223	1	1	1	1	0	1	1	0	0	1	0	0	1	0	0	0	0
Prelude	G243	1993	G243	1	1	1	1	0	1	1	0	0	1	0	0	1	0	0	0	0
Regina 2RWB	G250	1993	G250	1	1	1	1	0	1	1	0	0	1	0	0	1	0	0	0	0
Punch	G269	1993	G269	1	1	1	1	1	1	1	0	0	1	0	0	1	0	0	0	0
Tokyo	G283	1993	G283	1	1	1	1	1	0	0	1	1	0	1	1	0	1	1	1	1
Falcon	G039	1994	G039	1	1	1	1	0	0	0	1	1	0	1	1	0	1	0.5	1	1
Jet	G044	1994	G044	1	1	1	1	0	1	1	0	0	1	0	0	1	0	0	0	0
Portrait	G057	1994	G057	1	1	1	1	0	0	0	1	1	0	1	1	0	1	1	1	1
Oriflamme	G065	1994	G065	1	1	1	1	0	0	0	1	1	0	1	1	0	1	0.5	1	1
Emilia	G078	1994	G078	1	1	1	1	0	1	1	0	0	1	0	0	1	0	0	0	0.5
Cobalt	G102	1994	G102	1	1	1	1	1	1	1	0	0	1	0	0	1	0	0	0	0
Cooler	G123	1994	G123	0	0	0	0	0	1	1	0	0	1	0	1	0	0	0	0	0
Credo	G136	1994	G136	1	1	1	1	0	0	0	1	1	0	1	1	0	1	1	1	1
Glint	G152	1994	G152	1	1	1	1	1	0	0	1	1	0	1	1	0	1	1	1	1
Kite	G204	1994	G204	1	1	1	1	0	0	0	1	1	0	1	1	0	1	1	1	1
Tiffany	G221	1994	G221	1	1	1	1	0	1	1	0	0	1	0	0	1	0	0	0	0
Spice	G226	1994	G226	1	1	1	1	0	0	0	1	1	0	1	1	0	1	1	1	1
Volley	G229	1994	G229	1	1	1	1	0	0	0	1	1	0	1	1	0	1	1	1	1
Pilot	G259	1994	G259	1	1	1	1	0	0	0	1	1	0	1	1	0	1	1	1	1
Rifle	G277	1994	G277	0	0	0	0	0	0	0	1	1	0	1	1	0	1	1	1	1
Antigua	G324	1994	G324	1	1	1	1	0	0	0	1	1	0	1	1	0	1	1	1	1
Peridot	G066	1995	G066	1	1	1	1	0	0	0	1	1	0	1	1	0	1	0.5	1	1
Winner	G068	1995	G068	0	0	0	0	0	0	0	1	1	0	1	1	0	1	1	1	1
Ravel	G069	1995	G069	1	1	1	1	0	0	0	1	1	0	1	1	0	1	1	1	1
Crescendo 2RWB	G140	1995	G140	1	1	1	1	0	0	0	1	1	0	1	1	0	1	1	1	1
Lark	G156	1995	G156	1	1	1	1	0	0	0	1	1	0	1	1	0	1	1	1	1
Honey	G202	1995	G202	1	1	1	1	0	0	0	1	1	0	1	1	0	1	1	1	1
Jewel	G203	1995	G203	1	1	1	1	0	0	0	1	1	0	1	1	0	1	1	1	1
Turine	G228	1995	G228	1	1	1	1	0	1	1	0	0	1	0	1	0	0	0	0	0
Toffee	G235	1995	G235	1	1	1	1	0	0	0	1	1	0	1	1	0	1	1	1	1
Pearl	G251	1995	G251	1	1	1	1	0	0	0	1	1	0	1	1	0	1	1	1	1
Spirit	G280	1995	G280	1	1	1	1	0	0	0	1	1	0	1	1	0	1	1	1	1
Vertige	G299	1995	G299	1	1	1	1	0	1	1	0	0	1	0	1	0	0	0	0	0
Candy	G314	1995	G314	1	1	1	1	0	0	0	1	1	0	1	1	0	1	1	1	1
Baton	G320	1995	G320	1	1	1	1	0	0	0	1	1	0	1	1	0	1	1	1	1
Masquerade	G036	1996	G036	1	1	1	1	0	0	0	1	1	0	1	1	0	1	0.5	1	1
Flute 2RWB	G045	1996	G045	1	1	1	1	0	0	0	1	1	0	1	1	0	1	0.5	1	1
Molly 2RWB	G083	1996	G083	1	1	1	1	0	0	0	1	1	0	1	1	0	1	0.5	1	1
Musette	G088	1996	G088	1	1	1	1	1	1	1	0	0	1	0	1	0	0	0	0	0
Ethno	G121	1996	G121	1	1	1	1	0	0	0	1	1	0	1	1	0	1	1	1	1
Chintz	G135	1996	G135	1	1	1	1	1	0	0	1	1	0	1	1	0	1	1	1	1
Chord	G139	1996	G139	0	0	0	0	0	0	0	1	1	0	1	1	0	1	1	1	1
Goldrush	G166	1996	G166	1	1	1	1	0	0	0	1	1	0	1	1	0	1	1	1	1
Heligan	G171	1996	G171	1	1	1	1	0	0	0	1	1	0	1	1	0	1	1	1	1
Magnolia	G188	1996	G188	1	1	1	1	0	0	0	1	1	0	1	1	0	1	1	1	1
Mahogany	G194	1996	G194	1	1	1	1	0	1	1	0	0	1	0	0	1	0	0	0	0
Becket	G213	1996	G213	1	1	1	1	0	1	1	0	0	1	0	0	1	0	0	0	0
Tabetha	G220	1996	G220	1	1	1	1	0	0	0	1	1	0	1	1	0	1	1	1	1
Sevilla	G225	1996	G225	1	1	1	1	0	0	0	1	1	0	1	1	0	1	1	1	1
Pacific	G253	1996	G253	1	1	1	1	0	0	0	1	1	0	1	1	0	1	1	1	1
Bistro	G274	1996	G274	1	1	1	1	0	1	1	0	0	1	0	0	1	0	0	0	0
Breeze	G322	1996	G322	1	1	1	1	0	0	0	1	1	0	1	1	0	1	1	1	1
Mariner	G009	1997	G009	1	1	1	1	0	0	0	1	1	0	1	1	0	1	1	1	1
Hurricane	G012	1997	G012	1	1	1	1	0	0	0	1	1	0	1	1	0	1	1	1	1
Opal	G056	1997	G056	1	1	1	1	0	0	0	1	1	0	1	1	0	1	1	1	1
Halifax	G071	1997	G071	1	1	1	1	0	0	0	1	1	0	1	1	0	1	1	1	1
Leonie	G074	1997	G074	1	1	1	1	1	1	1	0	0	1	0	0	1	0	0	0	0
CPBT B20	G097	1997	G097	1	1	1	1	0	0	0	1	1	0	1	1	0	1	1	1	1
Laurel	G160	1997	G160	1	1	1	1	0	0	0	1	1	0	1	1	0	1	1	1	1
Masai	G200	1997	G200	0	0	0	0	0	0	0	1	1	0	1	1	0	1	1	1	1
Symphony	G214	1997	G214	1	1	1	1	0	1	1	0	0	1	0	0	1	0	0	0	0
Wizard	G224	1997	G224	1	1	1	1	0	0	0	1	1	0	1	1	0	1	1	1	1
Vanessa	G236	1997	G236	1	1	1	1	0	0	0	1	1	0	1	1	0	1	1	1	1
Steeple	G293	1997	G293	1	1	1	1	0	0	0	1	1	0	1	1	0	1	1	1	1
Zulu 2RWB	G306	1997	G306	1	1	1	1	0	0	0	1	1	0	1	1	0	1	1	1	1
Vilna	G312	1997	G312	1	1	1	1	0	0	0	1	1	0	1	1	0	1	1	1	1
Arrow	G316	1997	G316	0	0	0	0	0	0	0	1	1	0	1	1	0	1	1	1	1
Artist	G321	1997	G321	1	1	1	1	0	0	0	1	1	0	1	1	0	1	1	1	1
Antonia	G330	1997	G330	0	0	0	0	0	0	0	1	1	0	1	1	0	1	1	1	1
Sonic	G003	1998	G003	1	1	1	1	0	0	0	1	1	0	1	1	0	1	1	1	1
Platine	G008	1998	G008	1	1	1	1	0	0	0	1	1	0	1	1	0	1	1	1	1
Cynthia	G041	1998	G041	1	1	1	1	0	0	0	1	1	0	1	1	0	1	0.5	1	1
Violet	G067	1998	G067	0	0	0	0	0	1	1	0	0	1	0	1	0	0	0	0	0
Barcelona	G079	1998	G079	1	1	1	1	0	0	0	1	1	0	0.5	1	0	1	1	1	1
Chamomile	G101	1998	G101	1	1	1	1	0	0	0	1	1	0	1	1	0	1	1	1	1
CPBT B28	G103	1998	G103	1	1	1	1	0	0	0	1	1	0	1	1	0	1	1	1	1
Erosa	G105	1998	G105	0	0	0	0	0	1	1	0	0	1	0	1	0	0	0	0	0
Avenue	G110	1998	G110	1	1	1	1	0	0	0	1	1	0	1	1	0	1	1	1	1
Goldmine	G161	1998	G161	1	1	1	1	0	0	0	1	1	0	1	1	0	1	1	1	1
Haka	G181	1998	G181	1	1	1	1	0	0	0	1	1	0	1	1	0	1	1	1	1
Harland	G201	1998	G201	1	1	1	1	0	1	1	0	0	1	0	0	1	0	0	0	0
Campion	G222	1998	G222	1	1	1	1	0	0	0	1	1	0	1	1	0	1	1	1	1
Montage	G246	1998	G246	1	1	1	1	0	0	0	1	1	0	1	1	0	1	1	1	1
Weaver	G296	1998	G296	1	1	1	1	0	0	0	1	1	0	1	1	0	1	1	1	1
Whisper	G300	1998	G300	1	1	1	1	1	0	0	1	1	0	1	1	0	1	1	1	1
Sumo	G302	1998	G302	1	1	1	1	0	0	0	1	1	0	1	1	0	1	1	1	1
Anvil	G334	1998	G334	1	1	1	1	0	0	0	1	1	0	1	1	0	1	1	1	1
Carat	G047	1999	G047	1	1	1	1	1	0	0	1	1	0	1	1	0	1	1	1	1
Rivet	G064	1999	G064	1	1	1	1	1	0	0	1	1	0	1	1	0	1	0.5	1	1
Pippa	G072	1999	G072	1	1	1	1	1	1	1	0	0	1	0	0	1	0	0	0	0
Ruby	G082	1999	G082	1	1	1	1	0	0	0	1	1	0	1	1	0	1	0.5	1	1
Milena	G085	1999	G085	0	0	1	0	0	1	1	0	0	1	0	1	0	0	0	0	0
Rafiki	G089	1999	G089	1	1	1	1	0	0	0	1	1	0	1	1	0	1	1	1	1
Chicane	G129	1999	G129	1	1	1	1	0	0	0	1	1	0	1	1	0	1	1	1	1
Diamond	G145	1999	G145	0	0	0	0	0	0	0	1	1	0	1	1	0	1	1	1	1
Elegance	G146	1999	G146	1	1	1	1	0	0	0	1	1	0	1	1	0	1	1	1	1
Tucker	G215	1999	G215	1	1	1	1	0	0	0	1	1	0	1	1	0	1	1	1	1
Tipster	G227	1999	G227	1	1	1	1	0	0	0	1	1	0	1	1	0	1	1	1	1
Spinner	G233	1999	G233	1	1	1	1	0	0	0	1	1	0	1	1	0	1	1	1	1
Moonshine 2RWB	G256	1999	G256	1	1	1	1	0	0	0	1	1	0	1	1	0	1	1	1	1
Sapphire	G265	1999	G265	0	0	0	0	0	0	0	1	1	0	1	1	0	1	1	1	1
Scylla	G278	1999	G278	1	1	1	1	0	0	0	1	1	0	1	1	0	1	1	1	1
Vesuvius	G305	1999	G305	1	1	1	1	0	0	0	1	1	0	1	1	0	1	1	1	1
Cellina	G042	2000	G042	1	1	1	1	1	0	0	1	1	0	1	1	0	1	0.5	1	1
Mead	G087	2000	G087	0	0	0	0	0	0	0	1	1	0	1	1	0	1	1	1	1
Pedigree	G092	2000	G092	1	1	1	1	0	1	1	0	0	1	0	1	0	0	0	0	0
Antelope	G155	2000	G155	1	1	1	1	1	0	0	1	1	0	1	1	0	1	1	1	1
Kestrel 2RWB	G178	2000	G178	0	0	0	0	1	0	0	1	1	0	1	1	0	1	1	1	1
Jessica	G196	2000	G196	1	1	1	1	1	1	1	0	0	1	0	1	0	0	0	0	0
SW Farrier	G234	2000	G234	1	1	1	1	0	0	0	1	1	0	1	1	0	1	1	1	1
Saigon	G245	2000	G245	1	1	1	1	1	0	0	1	1	0	1	1	0	1	1	1	1
Outlook	G248	2000	G248	1	1	1	1	0	0	0	1	1	0	1	1	0	1	1	1	1
Parasol	G262	2000	G262	1	1	1	1	0	0	0	1	1	0	1	1	0	1	1	1	1
NSL 97-6002	G273	2000	G273	0	0	0	0	0	0	0	1	1	0	1	1	0	1	1	1	1
Sombrero	G307	2000	G307	1	1	1	1	0	0	0	1	1	0	1	1	0	1	1	1	1
Sunbeam	G308	2000	G308	0	0	0	0	1	0	0	1	1	0	1	1	0	1	1	1	1
Cathay	G315	2000	G315	1	1	1	1	0	1	1	0	0	1	0	1	0	0	0	0	0
Boreale	G317	2000	G317	1	1	1	1	1	1	1	0	0	1	0	0	1	0	0	0	0
Cannock	G318	2000	G318	0	0	0	0	0	0	0	1	1	0	1	1	0	1	1	1	1
Calcutta	G338	2000	G338	1	1	1	1	0	0	0	1	1	0	1	1	0	1	1	1	1
Clara 2RWB2	G340	2000	G340	0	0	0	0	1	1	1	0	0	1	0	0	1	0	0	0	0
Godiva	G006	2001	G006	1	1	1	1	0	0	0	1	1	0	1	1	0	1	1	1	1
Maritim	G054	2001	G054	1	1	1	1	1	1	1	0	0	1	0	1	0	0	0	0	0
Mortimer	G055	2001	G055	0	0	0	0	1	0	0	1	1	0	1	1	0	1	1	1	1
SW Alison	G059	2001	G059	1	1	1	1	1	0	0	1	1	0	1	1	0	1	1	1	1
Connoisseur	G116	2001	G116	1	1	1	1	0	0	0	1	1	0	1	1	0	1	1	1	1
Eden	G137	2001	G137	0	0	0	0	0	0	0	1	1	0	1	1	0	1	1	1	1
Lambada	G150	2001	G150	0	0	0	0	0	0	0	1	1	0	1	1	0	1	1	1	1
Camion	G169	2001	G169	1	1	1	1	0	1	1	0	0	1	0	0	1	0	0	0	0
Kingston	G191	2001	G191	1	1	1	1	0	0	0	1	1	0	1	1	0	1	1	1	1
Louise	G205	2001	G205	1	1	1	1	0	1	1	0	0	1	0	0	1	0	0	0	0
Wombat	G231	2001	G231	1	1	1	1	0	0	0	1	1	0	1	1	0	1	1	1	1
Nocturne	G241	2001	G241	1	1	1	1	0	1	1	0	0	1	0	0	1	0	0	0	0
NORD 96629/46	G257	2001	G257	0	0	0	0	0	0	0	1	1	0	1	1	0	1	1	1	1
Relief	G260	2001	G260	0	0	0	0	0	0	0	1	1	0	1	1	0	1	1	1	1
SW Sienna	G286	2001	G286	0	0	0	0	0	0	0	1	1	0	1	1	0	1	1	1	1
Aquarelle	G290	2001	G290	1	1	1	1	1	0	0	1	1	0	1	1	0	1	1	1	1
Thalia	G002	2002	G002	1	1	1	1	0	0	0	1	1	0	1	1	0	1	1	1	1
MHHX011	G004	2002	G004	0	0	0	0	1	0	0	1	1	0	1	1	0	1	1	1	1
SWUB 01-41	G005	2002	G005	0	0	0	0	0	1	1	0	0	1	0	1	0	0	0	0	0
Chess 2RWB	G013	2002	G013	1	1	1	1	0	0	0	1	1	0	1	1	0	1	1	1	1
Rattle	G081	2002	G081	1	1	1	1	0	0	0	1	1	0	1	1	0	1	0.5	1	1
Nectaria	G084	2002	G084	1	1	1	1	1	1	1	0	0	1	0	0	1	0	0	0	0
12337 ZH	G094	2002	G094	0	0	0	0	1	0	0	1	1	0	1	1	0	1	1	1	1
Elmstead	G095	2002	G095	0	0	0	0	1	0	0	1	1	0	1	1	0	1	1	1	1
Faraday	G106	2002	G106	0	0	0	0	0	0	0	1	1	0	1	1	0	1	1	1	1
Concept	G111	2002	G111	1	1	1	1	1	1	1	0	0	1	0	0	1	0	0	0	0
Saffron	G117	2002	G117	1	1	1	1	0	0	0	1	1	0	1	1	0	1	1	1	1
Calliope	G120	2002	G120	0	0	0	0	1	0	0	1	1	0	1	1	0	1	1	1	1
CPBT B66	G124	2002	G124	1	1	1	1	0	1	1	0	0	1	0	1	0	0	0	0	0
Coriolis	G130	2002	G130	0	0	0	0	1	0	0	1	1	0	1	1	0	1	1	1	1
Imogen	G172	2002	G172	1	1	1	1	0	1	1	0	0	1	0	0	1	0	0	0	0
Hermia	G195	2002	G195	1	1	1	1	1	0	0	1	1	0	1	1	0	1	1	1	1
Spectrum	G218	2002	G218	1	1	1	1	1	0	0	1	1	0	1	1	0	1	1	1	1
NORD 96601/6	G252	2002	G252	1	1	1	1	1	1	1	0	0	1	0	0	1	0	0	0	0
961374	G337	2002	G337	0	0	0	0	1	0	0	1	1	0	1	1	0	1	1	1	1
CWB 5663-1	G038	2003	G038	1	1	1	1	1	1	1	0	0	1	0	1	0	0	0	0	0
Archimedes	G040	2003	G040	0	0	0	0	0	0	0	1	1	0	1	1	0	1	0.5	1	1
Malwinta	G052	2003	G052	1	1	1	1	1	1	1	0	0	1	0	0	1	0	0	0	0
Charleston	G073	2003	G073	1	1	1	1	1	0	0	1	1	0	1	1	0	1	1	1	1
Dolphin	G104	2003	G104	1	1	1	1	0	0	0	1	1	0	1	1	0	1	1	1	1
Cypress	G109	2003	G109	1	1	1	1	0	0	0	1	1	0	1	1	0	1	1	1	1
Fahrenheit	G142	2003	G142	1	1	1	1	0	0	0	1	1	0	1	1	0	1	1	1	1
Cinnamon	G144	2003	G144	1	1	1	1	0	0	0	1	1	0	1	1	0	1	1	1	1
Houston	G153	2003	G153	1	1	1	1	1	0	0	1	1	0	1	1	0	1	1	1	1
SW Norma	G281	2003	G281	1	1	1	1	1	0	0	1	1	0	1	1	0	1	1	1	1
Silverstone	G284	2003	G284	1	1	1	1	1	0	0	1	1	0	1	1	0	1	1	1	1
AC 97/H2406/10	G333	2003	G333	1	1	1	1	0	0	0	1	1	0	1	1	0	1	1	1	1
Celebrity	G335	2003	G335	1	1	1	1	0	0	0	1	1	0	1	1	0	1	1	1	1
Celsius	G339	2003	G339	1	1	1	1	0	0	0	1	1	0	1	1	0	1	1	1	1
Accrue	G046	2004	G046	1	1	1	1	0	0	0	1	1	0	1	1	0	1	1	1	1
Blythe	G077	2004	G077	1	1	1	1	0	0	0	1	1	0	0.5	1	0	1	1	1	1
Selection	G207	2004	G207	1	1	1	1	1	0	0	1	1	0	1	1	0	1	1	1	1
Suzuka	G212	2004	G212	1	1	1	1	1	0	0	1	1	0	1	1	0	1	1	1	1
SW 165	G219	2004	G219	0	0	0	0	1	1	1	0	0	1	0	1	0	0	0	0	0
Cassata	G230	2004	G230	1	1	1	1	0	0	0	1	1	0	1	1	0	1	1	1	1
Woodcote	G237	2004	G237	1	1	1	1	1	1	1	0	0	1	0	0	1	0	0	0	0
Retriever	G264	2004	G264	0	0	0	0	1	1	1	0	0	1	0	0	1	0	0	0	0
Cebeco 02215-05	G328	2004	G328	1	1	1	1	0	0	0	1	1	0	1	1	0	1	1	1	1
Cedar	G332	2004	G332	1	1	1	1	0	0	0	1	1	0	1	1	0	1	1	1	1
CPBT B78	G131	2005	G131	1	1	1	1	1	0	0	1	1	0	1	1	0	1	1	1	1
Wintmalt	G216	2005	G216	0	0	0	0	1	1	1	0	0	1	0	1	0	0	0	0	0
410/3E	G239	2005	G239	0	0	0	0	0	0	0	1	1	0	1	1	0	1	1	1	1
Actrice	G247	2005	G247	0	0	0	0	1	0	0	1	1	0	1	1	0	1	1	1	1
AC 99/077/2	G336	2005	G336	1	1	1	1	1	0	0	1	1	0	1	1	0	1	1	1	1
Daybreak	G125	2006	G125	0	0	0	0	1	0	0	1	1	0	1	1	0	1	1	1	1
Jungle	G154	2006	G154	1	1	1	1	0	0	0	1	1	0	1	1	0	1	1	1	1
Salling	G254	2006	G254	1	1	1	1	1	0	0	1	1	0	1	1	0	1	1	1	1
Catalunya	G291	2006	G291	0	0	0	0	1	0	0	1	1	0	1	1	0	1	1	1	1
Akela	G329	2006	G329	1	1	1	1	1	0	0	1	1	0	1	1	0	1	1	1	1
Duo	G007	2007	G007	1	1	1	1	1	0	0	1	1	0	1	1	0	1	1	1	1
KWS Cassia	G159	2007	G159	0	0	0	0	1	0	0	1	1	0	1	1	0	1	1	1	1
Winsome	G211	2007	G211	1	1	1	1	0	0	0	1	1	0	1	1	0	1	1	1	1
Purdey	G276	2007	G276	1	1	1	1	1	0	0	1	1	0	1	1	0	1	1	1	1
Zephyr 2RWB	G297	2007	G297	0	0	0	0	1	0	0	1	1	0	1	1	0	1	1	1	1
Blazing	G010	2008	G010	1	1	1	1	0	0	0	1	1	0	1	1	0	1	1	1	1
Florentine	G100	2008	G100	1	1	1	1	1	0	0	1	1	0	1	1	0	1	1	1	1
Vanquish	G289	2008	G289	0	0	0	0	0	0	0	1	1	0	1	1	0	1	1	1	1
Trick	G304	2008	G304	1	1	1	1	0	0	0	1	1	0	1	1	0	1	1	1	1
SY Venture	G062	2009	G062	0	0	0	0	1	1	1	0	0	1	0	1	0	0	0	0	0
Archer 2RWB	G107	2009	G107	0	0	0	0	1	0	0	1	1	0	1	1	0	1	1	1	1
KWS Salsa	G186	2009	G186	1	1	1	1	1	0	0	1	1	0	1	1	0	1	1	1	1
Matros	G206	2009	G206	1	1	1	1	0	0	0	1	1	0	1	1	0	1	1	1	1
Sinatra	G292	2009	G292	0	0	0	0	1	0	0	1	1	0	1	1	0	1	1	1	1
SY Ninkasi	G309	2009	G309	1	1	1	1	1	0	0	1	1	0	1	1	0	1	1	1	1
Cavell	G323	2009	G323	1	1	1	1	1	0	0	1	1	0	1	1	0	1	1	1	1
California	G326	2009	G326	1	1	1	1	1	0	0	1	0.5	0	1	1	0	1	1	1	1
KWS Glacier	G164	2010	G164	0	0	0	0	1	0	0	1	1	0	1	1	0	1	1	1	1
KWS Joy	G173	2010	G173	0	0	0	0	1	1	1	0	0	1	0	1	0	0	0	0	0
Mezmaar	G255	2010	G255	1	1	1	1	0	0	0	1	1	0	1	1	0	1	1	1	1
Soloman	G301	2010	G301	1	1	1	1	0	0	0	1	1	0	1	1	0	1	1	1	1
Sandra	G011	2011	G011	1	1	1	1	1	0	0	1	1	0	1	1	0	1	1	1	1
Acute	G061	2011	G061	0	0	0	0	1	0	0	1	1	0	1	1	0	1	1	1	1
Fentara	G115	2011	G115	0	0	0	0	1	1	1	0	0	1	0	1	0	0	0	0	0
Harlequin	G149	2011	G149	0	0	0	0	1	0	0	1	1	0	1	1	0	1	1	1	1
Tetris	G310	2011	G310	0	0	0	0	1	0	0	1	1	0	1	1	0	1	1	1	1
Cavalier	G319	2011	G319	0	0	0	0	1	0	0	1	1	0	1	1	0	1	1	1	1
Cadillac	G331	2011	G331	0	0	0	0	1	1	1	0	0	1	0	0	1	0	0	0	0
Findora	G133	2012	G133	0	0	0	0	1	1	1	0	0	1	0	0	1	0	0	0	0
KWS Infinity	G168	2012	G168	0	0	0	0	1	0	0	1	1	0	1	1	0	1	1	1	1
Perseus	G242	2012	G242	0	0	0	0	1	1	1	0	0	1	0	0	1	0	0	0	0
Craft	G016	2013	G016	1	1	1	1	1	0	0	1	1	0	1	1	0	1	0.5	1	1
Surge	G017	2013	G017	1	1	1	1	1	0	0	1	1	0	1	1	0	1	1	1	1
Kathmandu	G018	2013	G018	0	0	0	0	1	0.5	0	1	1	0	1	1	0	1	0.5	1	1
KWS Orwell	G024	2013	G024	0	0	0	0	1	0	0	1	1	0	1	1	0	1	1	1	1
KWS Rose	G025	2013	G025	0	0	0	0	1	1	1	0	0	1	0	1	0	0	0	0	0
Maltesse	G026	2013	G026	1	1	1	1	1	0	0	1	1	0	1	1	0	1	1	1	1
KWS Tower	G198	2013	G198	0	0	0	0	1	0	0	1	1	0	1	1	0	1	1	1	1
KWS Carbis	G019	2014	G019	0	0	0	0	1	0	0	1	1	0	1	1	0	1	0.5	1	1
KWS Cresswell	G020	2014	G020	0	0	0	0	1	0	0	1	1	0	1	1	0	1	0.5	1	1
LG Rapture	G022	2014	G022	0	0	0	0	1	0	0	1	1	0	1	1	0	1	0.5	1	1
Rubinesse	G023	2014	G023	0	0	0	0	0	0	0	1	1	0	1	1	0	1	0.5	1	1
Syckle	G342	2015	G342	1	1	1	1	0	0	0	1	1	0	1	1	0	1	1	1	1
Memento	G345	2015	G345	0	0	0	0	1	0	0	1	1	0	1	1	0	1	1	1	1
Coref	G346	2015	G346	0	0	0	0	0	0	0	1	1	0	1	1	0	1	1	1	1
Hiverac	G348	2015	G348	1	1	1	1	1	0	0	1	1	0	1	1	0	1	1	1	1
KWS Moselle	G349	2015	G349	0	0	0	0	1	0	0	1	1	0	1	1	0	1	1	1	1
Electrum	G350	2015	G350	0	0	0	0	1	0	0	1	1	0	1	1	0	1	1	1	1
KWS Gimlet	G027	2016	G027	1	1	1	1	1	0	0	0.5	1	0	1	1	0	1	0.5	1	1
LG Flynn	G029	2016	G029	0	0	0	0	1	0	0	0.5	1	0	1	1	0	1	0.5	1	1
LG Mountain	G030	2016	G030	0	0	0	0	1	0	0	0.5	0.5	0	1	1	0	1	0.5	1	1
Mackie	G031	2016	G031	0	0	0	0	1	0	0	0.5	1	0	1	1	0	1	0.5	1	1
Adelac	G032	2016	G032	0	0	0	0	1	1	1	0	0	1	0	1	0	0	0	0	0
Sobell	G033	2016	G033	1	1	1	1	1	0	0	0.5	1	0	1	1	0	1	0.5	1	1
Valerie	G034	2016	G034	0	0	0	0	1	1	1	0	0	1	0	0	1	0	0	0	0
SY Ramone	G035	2016	G035	0	0	0	0	0	1	1	0	0	1	0	1	0	0	0	0	0
Centaure	G070	2016	G070	0	0	0	0	1	0	0	0.5	1	0	1	1	0	1	0.5	1	1

## Sheet: Supplementary Table S8
Table S8. Overview of the alleles-shifts over-time is given for envGWAS peak region from UK-spring barley panel.
Allele calls were coded as "0" and "1" by transforming the reference allele to 0, the alternative allele to 1 and heterozygotes to 0.5. Missing data are represented by "N".
			SNP	JHI-Hv50k-2016-37011	JHI-Hv50k-2016-58537	JHI-Hv50k-2016-58538	JHI-Hv50k-2016-58540	SCRI_RS_187638	SCRI_RS_148694	SCRI_RS_142851	JHI-Hv50k-2016-58659	JHI-Hv50k-2016-58666	JHI-Hv50k-2016-58792	JHI-Hv50k-2016-58810	JHI-Hv50k-2016-59024	JHI-Hv50k-2016-59200	JHI-Hv50k-2016-139739	JHI-Hv50k-2016-149544	JHI-Hv50k-2016-202332	SCRI_RS_182131	SCRI_RS_179260	JHI-Hv50k-2016-279847	JHI-Hv50k-2016-279853	JHI-Hv50k-2016-279855	JHI-Hv50k-2016-279892	JHI-Hv50k-2016-279907	JHI-Hv50k-2016-280057	JHI-Hv50k-2016-280089	JHI-Hv50k-2016-280130	JHI-Hv50k-2016-280220	SCRI_RS_149877	JHI-Hv50k-2016-280391	JHI-Hv50k-2016-280412	JHI-Hv50k-2016-280437	12_30230	JHI-Hv50k-2016-439564	JHI-Hv50k-2016-444118	JHI-Hv50k-2016-444289	JHI-Hv50k-2016-444295	JHI-Hv50k-2016-444416	JHI-Hv50k-2016-446070	JHI-Hv50k-2016-446133	JHI-Hv50k-2016-447137	JHI-Hv50k-2016-448374
			Chrom	1H	2H	2H	2H	2H	2H	2H	2H	2H	2H	2H	2H	2H	2H	3H	3H	5H	5H	5H	5H	5H	5H	5H	5H	5H	5H	5H	5H	5H	5H	5H	6H	7H	7H	7H	7H	7H	7H	7H	7H	7H
			BP	473804348	30259	30369	30645	31115	32051	34412	440640	441233	765271	785623	844491	953094	751639759	1710352	621299490	7468671	7471881	7555392	7556820	7556841	7561831	7581099	7937937	7957185	7959018	8052138	8214384	8295878	8322194	8373498	253545258	4128707	8556413	8865277	8865873	9077381	10514190	10553898	11217693	13213577
			Ref	A	C	G	C	C	A	C	A	G	A	A	C	C	A	C	C	C	A	A	A	C	C	C	C	C	A	A	C	C	C	A	A	C	A	A	C	A	C	C	A	A
			Alt	G	T	T	G	T	G	T	T	T	G	G	T	G	C	G	T	T	G	C	G	T	T	T	T	T	G	G	T	T	G	G	G	T	G	G	G	G	T	G	G	G
			minuslogP	4.08024	4.57395	4.57395	4.57395	4.57395	5.17476	4.42618	4.06033	4.06033	4.10774	4.19814	4.19814	4.10774	4.01706	4.39546	4.51715	4.63781	4.63781	4.77669	4.90316	4.77669	4.90316	4.90316	4.90316	4.44146	4.44146	4.90316	4.06401	4.90316	4.90316	4.06401	5.22352	5.21735	4.70517	5.40313	5.18612	4.2768	5.18612	5.18612	5.18612	4.49982
			Effect	-3.06568	-2.17624	2.17624	2.17624	2.17624	-2.5922	2.349	2.04368	2.04368	2.6747	2.16503	2.16503	2.6747	2.16437	3.69324	-4.42266	3.34201	-3.34201	3.4138	-3.38285	3.4138	3.38285	-3.38285	3.38285	-3.26901	-3.26901	3.38285	-3.09342	3.38285	3.38285	-3.09342	4.44639	4.56518	4.78547	5.36998	5.46216	4.70204	5.46216	5.46216	5.46216	4.69904
			cM	50.9505	0.0268034	0.0269009	0.0271454	0.0275618	0.0283911	0.0304829	0.390391	0.390916	0.678006	0.696037	0.748193	0.844412	135.949	1.72453	77.7083	18.9876	18.9936	19.151	19.1537	19.1537	19.1631	19.1994	19.8719	19.9082	19.9116	20.0871	20.3928	20.5464	20.596	20.6927	53.0972	3.65076	7.57242	7.84598	7.84651	8.03385	9.30645	9.34161	9.92954	11.6973
			rs	JHI-Hv50k-2016-37011	JHI-Hv50k-2016-58537	JHI-Hv50k-2016-58538	JHI-Hv50k-2016-58540	SCRI_RS_187638	SCRI_RS_148694	SCRI_RS_142851	JHI-Hv50k-2016-58659	JHI-Hv50k-2016-58666	JHI-Hv50k-2016-58792	JHI-Hv50k-2016-58810	JHI-Hv50k-2016-59024	JHI-Hv50k-2016-59200	JHI-Hv50k-2016-139739	JHI-Hv50k-2016-149544	JHI-Hv50k-2016-202332	SCRI_RS_182131	SCRI_RS_179260	JHI-Hv50k-2016-279847	JHI-Hv50k-2016-279853	JHI-Hv50k-2016-279855	JHI-Hv50k-2016-279892	JHI-Hv50k-2016-279907	JHI-Hv50k-2016-280057	JHI-Hv50k-2016-280089	JHI-Hv50k-2016-280130	JHI-Hv50k-2016-280220	SCRI_RS_149877	JHI-Hv50k-2016-280391	JHI-Hv50k-2016-280412	JHI-Hv50k-2016-280437	12_30230	JHI-Hv50k-2016-439564	JHI-Hv50k-2016-444118	JHI-Hv50k-2016-444289	JHI-Hv50k-2016-444295	JHI-Hv50k-2016-444416	JHI-Hv50k-2016-446070	JHI-Hv50k-2016-446133	JHI-Hv50k-2016-447137	JHI-Hv50k-2016-448374
			chrom	1H	2H	2H	2H	2H	2H	2H	2H	2H	2H	2H	2H	2H	2H	3H	3H	5H	5H	5H	5H	5H	5H	5H	5H	5H	5H	5H	5H	5H	5H	5H	6H	7H	7H	7H	7H	7H	7H	7H	7H	7H
			BP	473804348	30259	30369	30645	31115	32051	34412	440640	441233	765271	785623	844491	953094	751639759	1710352	621299490	7468671	7471881	7555392	7556820	7556841	7561831	7581099	7937937	7957185	7959018	8052138	8214384	8295878	8322194	8373498	253545258	4128707	8556413	8865277	8865873	9077381	10514190	10553898	11217693	13213577
code	name	year	MAF	0.406404	0.450739	0.450739	0.450739	0.450739	0.418719	0.423645	0.453202	0.453202	0.347291	0.448276	0.448276	0.347291	0.268473	0.224138	0.0541872	0.108374	0.108374	0.103448	0.118227	0.103448	0.118227	0.118227	0.118227	0.0985222	0.100985	0.118227	0.0418719	0.118227	0.118227	0.105911	0.12069	0.0788177	0.0738916	0.0714286	0.0689655	0.0369458	0.0689655	0.0689655	0.0689655	0.0640394
GS158	Golden Promise	1965	GS158	1	1	0	0	0	1	0	0	0	0	0	0	0	0	0	1	0	1	0	1	0	0	1	0	1	1	0	0.5	0	0	1	0	0	0	0	0	0	0	0	0	0
GS025	Aramir	1972	GS025	1	1	0	0	0	1	0	0	0	0	0	0	0	0	0	0	0	1	0	1	0	0	1	0	1	1	0	0.5	0	0	1	0	0	0	0	0	0	0	0	0	0
GS155	Georgie	1973	GS155	1	1	0	0	0	1	0	0	0	0	0	0	0	1	0	1	1	0	1	0	1	1	0	1	0	0	1	0	1	1	0	0	0	0	0	0	0	0	0	0	0
GS032	Atem	1978	GS032	1	0	1	1	1	1	0	1	1	0	1	1	0	1	0	0	0	1	0	1	0	0	1	0	1	1	0	1	0	0	1	0	0	0	0	0	0	0	0	0	0
GS389	Triumph	1978	GS389	1	1	0	0	0	1	0	0	0	0	0	0	0	0	0	0	0	1	0	1	0	0	1	0	1	1	0	1	0	0	1	0	0	0	0	0	0	0	0	0	0
GS204	Kym	1979	GS204	1	1	0	0	0	1	0	0	0	0	0	0	0	1	0	1	1	0	1	0	1	1	0	1	0	0	1	0	1	1	0	0	0	0	0	0	0	0	0	0	0
GS160	Golf	1980	GS160	1	1	0	0	0	1	0.5	0	0	0	0	0	0	1	0	0	0	1	0	1	0	0	1	0	1	1	0	1	0	0	1	0	0	0	0	0	0	0	0	0	0
GS192	Klaxon	1981	GS192	1	0	1	1	1	0	1	1	1	0	1	1	0	0	0	0	0	1	0	1	0	0	1	0	1	1	0	0.5	0	0	1	0	0	0	0	0	0	0	0	0	0
GS249	Natasha	1982	GS249	1	1	0	0	0	1	0	0	0	0	0	0	0	0	0	0	0	1	0	1	0	0	1	0	1	1	0	1	0	0	1	0	0	0	0	0	0	0	0	0	0
GS060	Camargue	1983	GS060	0	0	1	1	1	0.5	1	1	1	0	1	1	0	1	0	0	0	1	0	1	0	0	1	0	0	0	0	0	0	0	0	0	0	0	0	0	0	0	0	0	0
GS127	Digger	1983	GS127	1	1	0	0	0	1	0	0	0	0	0	0	0	0	0	0	0	1	0	1	0	0	1	0	1	1	0	0.5	0	0	1	0	0	0	0	0	0	0	0	0	0
GS048	Blenheim	1984	GS048	1	1	0	0	0	1	0	0	0	0	0	0	0	0	0	0	0	1	0	1	0	0	1	0	1	1	0	1	0	0	1	0	0	0	0	0	0	0	0	0	0
GS101	Corniche	1984	GS101	0	1	0	0	0	1	0	0	0	0	0	0	0	0	0	0	1	0	1	0	1	1	0	1	0	0	1	0	1	1	0	0	0	0	0	0	0	0	0	0	0
GS118	Dandy	1984	GS118	1	0	1	1	1	0	1	1	1	0	1	1	0	1	0	1	1	0	1	1	1	0	1	0	0	0	0	0	0	0	0	0	0	0	0	0	0	0	0	0	0
GS294	Prisma	1985	GS294	1	1	0	0	0	1	0	0	0	0	0	0	0	0	0	0	0	1	0	1	0	0	1	0	1	1	0	1	0	0	1	0	0	0	0	0	0	0	0	0	0
GS396	Tyne	1985	GS396	1	0	1	1	1	0	1	1	1	0	1	1	0	0	1	0	1	0	1	0	1	1	0	1	0	0	1	0	1	1	0	0	0	0	0	0	0	0	0	0	0
GS166	Hart	1986	GS166	1	0	1	1	1	1	0	1	1	0	1	1	0	1	0	1	1	0	1	1	1	0	1	0	0	0	0	0	0	0	0	0	0	0	0	0	0	0	0	0	0
GS014	Alexis	1987	GS014	1	1	0	0	0	1	0	0	0	0	0	0	0	1	0	0	0	1	0	1	0	0	1	0	1	1	0	1	0	0	1	0	0	0	0	0	0	0	0	0	0
GS314	Ria	1987	GS314	1	1	0	0	0	1	0	0	0	0	0	0	0	0	1	1	1	0	1	0	1	1	0	1	0	0	1	0	1	1	0	0	0	0	0	0	0	0	0	0	0
GS073	Chad	1988	GS073	1	0	1	1	1	0	1	1	1	0	1	1	0	0	1	0	1	0	1	0	1	1	0	1	0	0	1	0	1	1	0	0	0	0	0	0	0	0	0	0	0
GS116	DÃ©cor	1988	GS116	1	1	0	0	0	1	0	0	0	0	0	0	0	1	0	0	1	0	1	0	1	1	0	1	0	0	1	0	1	1	0	0	0	0	0	0	0	0	0	0	0
GS148	Forester	1988	GS148	1	0	1	1	1	1	0	1	1	0	0	0	0	1	0	0	1	0	1	0	1	1	0	1	0	0	1	0	1	1	0	0	0	0	0	0	0	0	0	0	0
GS078	Chariot	1989	GS078	1	0	1	1	1	1	0	1	1	0	0	0	0	1	1	0	1	0	1	0	1	1	0	1	0	0	1	0	1	1	0	0	0	0	0	0	0	0	0	0	0
GS117	Dallas	1989	GS117	1	1	0	0	0	1	0	0	0	0	0	0	0	1	1	0	1	0	1	0	1	1	0	1	0	0	1	0	1	1	0	0	0	0	0	0	0	0	0	0	0
GS124	Derkado	1989	GS124	1	1	0	0	0	1	0	0	0	0	0	0	0	0	0	0	0	1	1	0	1	1	0	1	0	0	1	0	1	1	0	0	0	0	0	0	0	0	0	0	0
GS228	Maresi	1989	GS228	1	1	0	0	0	1	0	0	0	0	0	0	0	1	1	0	1	0	1	0	1	1	0	1	0	0	1	0	1	1	0	0	0	0	0	0	0	0	0	0	0
GS140	Felicie	1990	GS140	1	0	1	1	1	1	0	1	1	0	1	1	0	0	0	1	1	0	1	0	1	1	0	1	0	0	1	0	1	1	0	0	0	0	0	0	0	0	0	0	0
GS159	Goldie	1990	GS159	1	0	1	1	1	0	1	1	1	1	1	1	1	1	0	0	1	0	1	0	1	1	0	1	0	0	1	0	1	1	0	0	1	1	1	1	1	1	1	1	1
GS172	Heron	1990	GS172	1	0	1	1	1	0	1	1	1	0	1	1	0	0	0	0	1	0	1	0	1	1	0	1	0	0	1	0	1	1	0	0	0	0	0	0	0	0	0	0	0
GS237	Meltan	1990	GS237	1	1	0	0	0	1	0	0	0	0	0	0	0	0	0	1	1	0	1	0	1	1	0	1	0	0	1	0	1	1	0	0	1	1	1	1	0.5	1	1	1	1
GS034	Audio	1991	GS034	1	0	1	1	1	1	0	1	1	0	1	1	0	0	0	0	1	0	1	0	1	1	0	1	0	0	1	0	1	1	0	0	0	0	0	0	0	0	0	0	0
GS099	Cooper	1991	GS099	1	1	0	0	0	1	0	0	0	0	0	0	0	1	0	0	1	0	1	0	1	1	0	1	0	0	1	0	1	1	0	0	0	0	0	0	0	0	0	0	0
GS123	Delibes	1991	GS123	1	1	0	0	0	1	0	0	0	0	0	0	0	0	0	0	1	0	1	0	1	1	0	1	0	0	1	0	1	1	0	0	0	0	0	0	0	0	0	0	0
GS194	Krona	1991	GS194	1	1	0	0	0	1	0	0	0	0	0	0	0	0	1	1	1	0	1	0	1	1	0	1	0	0	1	0	1	1	0	0	0	0	0	0	0	0	0	0	0
GS018	Amber	1992	GS018	0	1	0	0	0	1	0	0	0	0	0	0	0	1	1	0	1	0	1	0	1	1	0	1	0	0	1	0	1	1	0	0	0	0	0	0	0	0	0	0	0
GS051	Brahms	1992	GS051	1	1	0	0	0	1	0	0	0	0	0	0	0	0	0	0	1	0	1	0	1	1	0	1	0	0	1	0	1	1	0	0	0	0	0	0	0	0	0	0	0
GS062	Canasta	1992	GS062	1	1	0	0	0	1	0	0	0	0	0	0	0	0	0	0	0	1	0	1	0	0	1	0	1	1	0	1	0	0	1	0	0	0	0	0	0	0	0	0	0
GS100	Cork	1992	GS100	1	0	1	1	1	1	0	1	1	0	0	0	0	1	1	0	0	1	0	1	0	0	1	0	1	1	0	0.5	0	0	1	0	0	0	0	0	0	0	0	0	0
GS151	Franklin	1992	GS151	1	1	0	0	0	1	0	0	0	0	0	0	0	0	0	0	0	1	1	1	1	0	1	0	0	0	0	1	0	0	1	0	0	0	0	0	0	0	0	0	0
GS186	Jive	1992	GS186	1	1	0	0	0	1	0	0	0	0	0	0	0	0	1	0	1	0	1	0	1	1	0	1	0	0	1	0	1	1	0	0	0	1	0	0	0	0	0	0	0
GS264	Optic	1992	GS264	1	1	0	0	0	1	0	0	0	0	0	0	0	1	1	0	1	0	1	0	1	1	0	1	0	0	1	0	1	1	0	0	0	0	0	0	0	0	0	0	0
GS307	Reggae	1992	GS307	1	1	0	0	0	1	0	0	0	0	0	0	0	1	1	0	1	0	1	0	1	1	0	1	0	0	1	0	1	1	0	0	0	0	0	0	0	0	0	0	0
GS316	Riviera	1992	GS316	1	0	1	1	1	0	1	1	1	0	1	1	0	1	1	0	1	0	1	1	1	0	1	0	0	0	0	0	0	0	0	0	0	0	0	0	0	0	0	0	0
GS386	Trebon	1992	GS386	1	0	1	1	1	0	1	1	1	0	1	1	0	1	0	0	1	0	1	0	1	1	0	1	0	0	1	0	1	1	0	0	1	1	1	1	1	1	1	1	1
GS406	W8257	1992	GS406	0	0	1	1	1	1	0	1	1	0	0	0	0	1	0	0	1	0	1	0	1	1	0	1	0	0	1	0	1	1	0	1	0	0	0	0	0	0	0	0	0
GS407	W8276	1992	GS407	0	0	1	1	1	0	1	1	1	0	1	1	0	1	0	0	1	0	1	0	1	1	0	1	0	0	1	0	1	1	0	1	1	1	1	1	1	1	1	1	1
GS082	Chieftain	1993	GS082	1	1	0	0	0	1	0	0	0	0	0	0	0	0	0	0	1	0	1	0	1	1	0	1	0	0	1	0	1	1	0	0	0	0	0	0	0	0	0	0	0
GS087	Clarity	1993	GS087	1	0	1	1	1	0	1	1	1	1	1	1	1	0	0	0	0	1	0	1	0	0	1	0	1	1	0	1	0	0	1	0	0	0	0	0	0	0	0	0	0
GS205	Laird	1993	GS205	1	1	0	0	0	1	0	0	0	0	0	0	0	1	1	0	1	0	1	0	1	1	0	1	0	0	1	0	1	1	0	0	0	0	0	0	0	0	0	0	0
GS235	Melitta	1993	GS235	1	1	0	0	0	1	0	0	0	0	0	0	0	1	0	0	1	0	1	0	1	1	0	1	0	0	1	0	1	1	0	0	0	0	0	0	0	0	0	0	0
GS238	Mentor	1993	GS238	1	0	1	1	1	0	1	1	1	1	1	1	1	1	0	0	1	0	1	0	1	1	0	1	0	0	1	0	1	1	0	0	1	1	1	1	0.5	1	1	1	1
GS240	Mikado	1993	GS240	1	1	0	0	0	1	0	0	0	0	0	0	0	1	0	0	1	0	1	0	1	1	0	1	0	0	1	0	1	1	0	0	0	0	1	0	0	0	0	0	0
GS263	Onyx	1993	GS263	1	1	0	0	0	1	0	0	0	0	0	0	0	1	0	0	1	0	1	0	1	1	0	1	0	0	1	0	1	1	0	0	0	0	0	0	0	0	0	0	0
GS284	Pitcher	1993	GS284	1	0	1	1	1	1	0	1	1	0	0	0	0	0	1	0	1	0	1	0	1	1	0	1	0	0	1	0	1	1	0	0	0	0	0	0	0	0	0	0	0
GS287	Polygena	1993	GS287	1	1	0	0	0	1	0	0	0	0	0	0	0	1	1	0	1	0	1	0	1	1	0	1	0	0	1	0	1	1	0	0	0	0	0	0	0	0	0	0	0
GS293	Primera	1993	GS293	1	0	1	1	1	1	0	1	1	0	1	1	0	1	0	0	1	0	1	0	1	1	0	1	0	0	1	0	1	1	0	0	0	0	0	0	0	0	0	0	0
GS302	Ragtime	1993	GS302	1	0	1	1	1	0	1	1	1	0	1	1	0	0	1	1	1	0	1	0	1	1	0	1	0	0	1	0	1	1	0	0	0	0	0	0	0	0	0	0	0
GS370	Tankard	1993	GS370	1	1	0	0	0	1	0	0	0	0	0	0	0	1	1	0	1	0	1	0	1	1	0	1	0	0	1	0	1	1	0	0	0	0	0	0	0	0	0	0	0
GS372	Tardus	1993	GS372	1	0	1	1	1	1	0	1	1	0	1	1	0	1	1	0	1	0	1	0	1	1	0	1	0	0	1	0	1	1	0	0	1	1	1	1	0.5	1	1	1	1
GS387	Trinidad	1993	GS387	1	0	1	1	1	0	1	1	1	0	1	1	0	1	0	1	1	0	1	0	1	1	0	1	0	0	1	0	1	1	0	0	0	0	0	0	0	0	0	0	0
GS388	Trinity	1993	GS388	1	1	0	0	0	1	0	0	0	0	0	0	0	1	1	0	1	0	1	0	1	1	0	1	0	0	1	0	1	1	0	0	0	0	0	0	0	0	0	0	0
GS415	Wren	1993	GS415	1	0	1	1	1	0	1	1	1	0	1	1	0	1	0	0	1	0	1	0	1	1	0	1	0	0	1	0	1	1	0	0	0	0	0	0	0	0	0	0	0
GS079	Charm	1994	GS079	1	1	0	0	0	1	0	0	0	0	0	0	0	0	0	0	1	0	1	0	1	1	0	1	0	0	1	0	1	1	0	0	0	0	0	0	0	0	0	0	0
GS114	Crusader	1994	GS114	1	1	0	0	0	1	0	0	0	0	0	0	0	1	0	0	1	0	1	0	1	1	0	1	0	0	1	0	1	1	0	0	0	0	0	0	0	0	0	0	0
GS131	Draught	1994	GS131	1	0	1	1	1	1	0	1	1	0	0	0	0	0	1	0	1	0	1	0	1	1	0	1	0	0	1	0	1	1	0	0	0	0	0	0	0	0	0	0	0
GS171	Henni	1994	GS171	1	0	1	1	1	0	1	1	1	1	1	1	1	1	1	0	1	0	1	0	1	1	0	1	0	0	1	0	1	1	0	0	0	0	0	0	0	0	0	0	0
GS173	Hopper	1994	GS173	1	1	0	0	0	1	0	0	0	0	0	0	0	0	1	0	1	0	1	0	1	1	0	1	0	0	1	0	1	1	0	0	0	0	0	0	0	0	0	0	0
GS175	Host	1994	GS175	1	0	1	1	1	1	0	1	1	0	0	0	0	0	1	0	1	0	1	0	1	1	0	1	0	0	1	0	1	1	0	0	0	0	0	0	0	0	0	0	0
GS206	Landlord	1994	GS206	1	1	0	0	0	1	0	0	0	0	0	0	0	0	1	0	1	0	1	0	1	1	0	1	0	0	1	0	1	1	0	0	0	0	0	0	0	0	0	0	0
GS300	Quartet	1994	GS300	1	1	0	0	0	1	0	0	0	0	0	0	0	1	1	0	1	0	1	0	1	1	0	1	0	0	1	0	1	1	0	0	0	0	0	0	0	0	0	0	0
GS303	Rainbow	1994	GS303	1	1	0	0	0	1	0	0	0	0	0	0	0	0	0	0	1	0	1	0	1	1	0	1	0	0	1	0	1	1	0	0	1	1	1	1	1	1	1	1	1
GS379	Tirup	1994	GS379	1	0	1	1	1	0	1	1	1	0	1	1	0	1	0	0	1	0	1	0	1	1	0	1	0	0	1	0	1	1	0	0	1	1	1	1	0.5	1	1	1	1
GS382	Toddy	1994	GS382	1	1	0	0	0	1	0	0	0	0	0	0	0	1	1	0	1	0	1	0	1	1	0	1	0	0	1	0	1	1	0	0	0	0	0	0	0	0	0	0	0
GS391	Trosa	1994	GS391	1	0	1	1	1	0	1	1	1	0	1	1	0	1	0	0	1	0	1	0	1	1	0	1	0	0	1	0	1	1	0	0	1	1	1	1	0.5	1	1	1	1
GS026	Ardila	1995	GS026	1	1	0	0	0	1	0	0	0	0	0	0	0	1	0	0	1	0	1	0	1	1	0	1	0	0	1	0	1	1	0	0	0	0	0	0	0	0	0	0	0
GS074	Chalice	1995	GS074	1	0	1	1	1	1	0	1	1	0	0	0	0	0	1	0	1	0	1	0	1	1	0	1	0	0	1	0	1	1	0	0	0	0	0	0	0	0	0	0	0
GS132	Dray	1995	GS132	1	0	1	1	1	1	0	1	1	0	1	1	0	1	1	0	1	0	1	0	1	1	0	1	0	0	1	0	1	1	0	0	0	0	0	0	0	0	0	0	0
GS136	Extract	1995	GS136	1	1	0	0	0	1	0	0	0	0	0	0	0	0	1	0	1	0	1	0	1	1	0	1	0	0	1	0	1	1	0	0	0	0	0	0	0	0	0	0	0
GS142	Ferment	1995	GS142	1	1	0	0	0	1	0	0	0	0	0	0	0	1	1	0	1	0	1	0	1	1	0	1	0	0	1	0	1	1	0	0	0	0	0	0	0	0	0	0	0
GS150	Fractal	1995	GS150	1	0	1	1	1	1	0	1	1	0	0	0	0	1	1	0	1	0	1	0	1	1	0	1	0	0	1	0	1	1	0	0	0	0	0	0	0	0	0	0	0
GS216	Linus	1995	GS216	0	0	1	1	1	0	1	1	1	0	1	1	0	1	0	0	1	0	1	0	1	1	0	1	0	0	0.5	0	1	1	0	1	1	1	1	1	1	1	1	1	0
GS218	Livet	1995	GS218	1	0	1	1	1	1	0	1	1	0	0	0	0	0	1	0	1	0	1	0	1	1	0	1	0	0	1	0	1	1	0	0	0	0	0	0	0	0	0	0	0
GS222	Madras	1995	GS222	1	1	0	0	0	1	0	0	0	0	0	0	0	1	0	0	0	1	0	1	0	0	1	0	1	1	0	1	0	0	1	0	0	0	0	0	0	0	0	0	0
GS315	Ricarda	1995	GS315	1	1	0	0	0	1	0	0	0	0	0	0	0	0	1	0	1	0	1	0	1	1	0	1	0	0	1	0	1	1	0	0	0	0	0	0	0	0	0	0	0
GS325	Scarlett	1995	GS325	0	1	0	0	0	1	0	0	0	0	0	0	0	1	0	0	0	1	0	1	0	0	1	0	1	1	0	1	0	0	1	0	0	0	0	0	0	0	0	0	0
GS344	Spey	1995	GS344	1	1	0	0	0	1	0	0	0	0	0	0	0	0	0	0	1	0	1	0	1	1	0	1	0	0	1	0	1	1	0	0	0	0	0	0	0	0	0	0	0
GS004	Acapella	1996	GS004	1	0	1	1	1	0	1	1	1	0	1	1	0	0	0	0	1	0	1	0	1	1	0	1	0	0	1	0	1	1	0	0	0	0	0	0	0	0	0	0	0
GS030	Aspen	1996	GS030	1	0	1	1	1	1	0	1	1	0	0	0	0	1	1	0	1	0	1	0	1	1	0	1	0	0	1	0	1	1	0	0	0	0	0	0	0	0	0	0	0
GS067	Cecilia	1996	GS067	1	0	1	1	1	0	1	1	1	0	1	1	0	0	0	0	1	0	1	0	1	1	0	1	0	0	1	0	1	1	0	0	1	1	1	1	0.5	1	1	1	1
GS072	Century	1996	GS072	1	1	0	0	0	1	0	0	0	0	0	0	0	1	0	0	1	0	1	0	1	1	0	1	0	0	1	0	1	1	0	0	0	0	0	0	0	0	0	0	0
GS121	Decanter	1996	GS121	1	1	0	0	0	1	0	0	0	0	0	0	0	1	1	0	1	0	1	0	1	1	0	1	0	0	1	0	1	1	0	0	0	0	0	0	0	0	0	0	0
GS174	Horizon	1996	GS174	1	0	1	1	1	1	0	1	1	0	0	0	0	1	1	0	1	0	1	0	1	1	0	1	0	0	1	0	1	1	0	0	0	0	0	0	0	0	0	0	0
GS215	Linden	1996	GS215	1	1	0	0	0	1	0	0	0	0	0	0	0	0	1	0	1	0	1	0	1	1	0	1	0	0	1	0	1	1	0	0	0	0	0	0	0	0	0	0	0
GS288	Pongo	1996	GS288	1	0	1	1	1	0	1	1	1	0	1	1	0	1	0	0	1	0	1	0	1	1	0	1	0	0	1	0	1	1	0	0	1	1	1	1	1	1	1	1	1
GS320	Sabel	1996	GS320	1	0	1	1	1	1	0	1	1	0	0	0	0	0	1	0	1	0	1	0	1	1	0	1	0	0	1	0	1	1	0	0	0	0	0	0	0	0	0	0	0
GS346	Spiral	1996	GS346	1	0	1	1	1	0	1	1	1	0	1	1	0	1	1	0	1	0	1	0	1	1	0	1	0	0	1	0	1	1	0	0	0	0	0	0	0	0	0	0	0
GS348	Splash	1996	GS348	1	1	0	0	0	1	0	0	0	0	0	0	0	0	0	0	1	0	1	0	1	1	0	1	0	0	1	0	1	1	0	0	0	0	0	0	0	0	0	0	0
GS351	Static	1996	GS351	1	1	0	0	0	1	0	0	0	0	0	0	0	0	1	0	1	0	1	0	1	1	0	1	0	0	1	0	1	1	0	0	0	0	0	0	0	0	0	0	0
GS376	Thistle	1996	GS376	1	1	0	0	0	1	0	0	0	0	0	0	0	1	1	0	1	0	1	0	1	1	0	1	0	0	1	0	1	1	0	0	0	0	0	0	0	0	0	0	0
GS023	Annabell	1997	GS023	1	0	1	1	1	0	1	1	1	1	1	1	1	0	1	1	1	0	1	0	1	1	0	1	0	0	1	0	1	1	0	0	0	0	0	0	0	0	0	0	0
GS041	Barke	1997	GS041	1	1	0	0	0	1	0	0	0	0	0	0	0	1	1	0	1	0	1	0	1	1	0	1	0	0	1	0	1	1	0	0	0	0	0	0	0	0	0	0	0
GS046	Berwick	1997	GS046	1	1	0	0	0	1	0	0	0	0	0	0	0	1	1	0	1	0	1	0	1	1	0	1	0	0	1	0	1	1	0	0	0	0	0	0	0	0	0	0	0
GS080	Chaser	1997	GS080	1	1	0	0	0	1	0	0	0	0	0	0	0	0	1	0	1	0	1	0	1	1	0	1	0	0	1	0	1	1	0	0	0	0	0	0	0	0	0	0	0
GS083	Chime	1997	GS083	1	1	0	0	0	1	0	0	0	0	0	0	0	1	0	0	0	1	0	1	0	0	1	0	1	1	0	1	0	0	1	0	0	0	0	0	0	0	0	0	0
GS086	Cindy	1997	GS086	0	1	0	0	0	1	0	0	0	0	0	0	0	1	0	0	0	1	0	1	0	0	1	0	1	1	0	1	0	0	1	1	1	0	0	0	0	0	0	0	0
GS091	Colada	1997	GS091	1	1	0	0	0	1	0	0	0	0	0	0	0	0	1	0	1	0	1	0	1	1	0	1	0	0	1	0	1	1	0	0	0	0	0	0	0	0	0	0	0
GS149	Foxtrot	1997	GS149	1	1	0	0	0	1	0	0	0	0	0	0	0	1	1	0	1	0	1	0	1	1	0	1	0	0	1	0	1	1	0	0	0	0	0	0	0	0	0	0	0
GS267	Otira	1997	GS267	1	0	1	1	1	0	1	1	1	1	1	1	1	1	1	0	1	0	1	0	1	1	0	1	0	0	1	0	1	1	0	0	0	0	0	0	0	0	0	0	0
GS289	Potter	1997	GS289	1	1	0	0	0	1	0	0	0	0	0	0	0	0	0	0	1	0	1	0	1	1	0	1	0	0	1	0	1	1	0	0	1	1	1	1	0.5	1	1	1	1
GS322	Saloon	1997	GS322	1	0	1	1	1	1	0	1	1	0	0	0	0	1	1	0	1	0	1	0	1	1	0	1	0	0	1	0	1	1	0	0	0	0	0	0	0	0	0	0	0
GS350	Starlight	1997	GS350	1	1	0	0	0	1	0	0	0	0	0	0	0	0	1	0	1	0	1	0	1	1	0	1	0	0	1	0	1	1	0	0	0	0	0	0	0	0	0	0	0
GS374	Tavern	1997	GS374	1	1	0	0	0	1	0	0	0	0	0	0	0	0	1	0	1	0	1	0	1	1	0	1	0	0	1	0	1	1	0	0	0	0	0	0	0	0	0	0	0
GS011	Agenda	1998	GS011	1	0	1	1	1	0	1	1	1	0	1	1	0	1	0	0	1	0	1	0	1	1	0	1	0	0	1	0	1	1	0	0	0	0	0	0	0	0	0	0	0
GS012	Akita	1998	GS012	1	1	0	0	0	1	0	0	0	0	0	0	0	1	0	0	1	0	1	0	1	1	0	1	0	0	1	0	1	1	0	0	0	0	0	0	0	0	0	0	0
GS013	Alabama	1998	GS013	1	1	0	0	0	1	0	0	0	0	0	0	0	1	1	0	0	1	1	1	1	0	1	0	0	0	0	1	0	0	1	0	0	0	0	0	0	0	0	0	0
GS015	Alliot	1998	GS015	1	1	0	0	0	1	0	0	0	0	0	0	0	1	1	0	0	1	0	1	0	0	1	0	0.5	1	0	1	0	0	1	0	0	0	0	0	0	0	0	0	0
GS020	Amphora	1998	GS020	1	1	0	0	0	1	0	0	0	0	0	0	0	1	1	0	1	0	1	0	1	1	0	1	0	0	1	0	1	1	0	0	0	0	0	0	0	0	0	0	0
GS031	Astoria	1998	GS031	1	0	1	1	1	0	1	0	0	0	0	0	0	0	0	0	1	0	1	0	1	1	0	1	0	0	1	0	1	1	0	0	0	0	0	0	0	0	0	0	0
GS036	Avec	1998	GS036	1	1	0	0	0	1	0	0	0	0	0	0	0	0	0	0	1	0	1	0	1	1	0	1	0	0	1	0	1	1	0	0	0	0	0	0	0	0	0	0	0
GS039	Azure	1998	GS039	0	1	0	0	0	1	0	0	0	0	0	0	0	1	0	0	1	0	1	0	1	1	0	1	0	0	1	0	1	1	0	0	0	0	0	0	0	0	0	0	0
GS055	Brise	1998	GS055	1	1	0	0	0	1	0	0	0	0	0	0	0	0	1	0	1	0	1	0	1	1	0	1	0	0	1	0	1	1	0	0	0	0	0	0	0	0	0	0	0
GS069	Cellar	1998	GS069	1	1	0	0	0	1	0	0	0	0	0	0	0	0	1	0	1	0	1	0	1	1	0	1	0	0	1	0	1	1	0	0	0	0	0	0	0	0	0	0	0
GS104	County	1998	GS104	1	1	0	0	0	1	0	0	0	0	0	0	0	0	1	0	1	0	1	0	1	1	0	1	0	0	1	0	1	1	0	0	0	0	0	0	0	0	0	0	0
GS126	Dew	1998	GS126	1	1	0	0	0	1	0	0	0	0	0	0	0	1	0	0	1	0	1	0	1	1	0	1	0	0	1	0	1	1	0	0	0	0	0	0	0	0	0	0	0
GS145	Fontana	1998	GS145	1	0	1	1	1	1	0	1	1	0	1	1	0	1	1	0	1	0	1	0	1	1	0	1	0	0	1	0	1	1	0	0	0	0	0	0	0	0	0	0	0
GS251	Neruda	1998	GS251	1	1	0	0	0	1	0	0	0	0	0	0	0	1	1	0	1	0	1	0	1	1	0	1	0	0	1	0	1	1	0	0	0	0	0	0	0	0	0	0	0
GS255	NSL 95-1257	1998	GS255	1	1	0	0	0	1	0	0	0	0	0	0	0	1	0	0	1	0	1	0	1	1	0	1	0	0	1	0	1	1	0	0	0	0	0	0	0	0	0	0	0
GS256	NSL 97-4552	1998	GS256	1	1	0	0	0	1	0	0	0	0	0	0	0	1	1	0	1	0	1	0	1	1	0	1	0	0	1	0	1	1	0	0	0	0	0	0	0	0	0	0	0
GS257	NSL 97-4579	1998	GS257	0	1	0	0	0	1	0	0	0	0	0	0	0	1	0	0	1	0	1	0	1	1	0	1	0	0	1	0	1	1	0	0	0	0	0	0	1	0	0	0	0
GS280	Pewter	1998	GS280	1	1	0	0	0	1	0	0	0	0	0	0	0	0	1	0	1	0	1	0	1	1	0	1	0	0	1	0	1	1	0	0	0	0	0	0	0	0	0	0	0
GS292	Prestige	1998	GS292	1	0	1	1	1	1	0	1	1	0	0	0	0	1	1	0	0	1	0	1	0	0	1	0	1	1	0	0.5	0	0	1	0	0	0	0	0	0	0	0	0	0
GS297	Protege	1998	GS297	0	0	1	1	1	0	1	1	1	0	1	1	0	1	1	0	1	0	1	0	1	1	0	1	0	0	1	0	1	1	0	0	0	0	0	0	0	0	0	0	0
GS377	Thrift	1998	GS377	1	0	1	1	1	0	1	1	1	0	1	1	0	1	1	0	1	0	1	1	1	0	1	0	0	0	0	0	0	0	0	0	0	0	0	0	0	0	0	0	0
GS403	Viskosa	1998	GS403	1	0	1	1	1	0	1	1	1	1	1	1	1	1	1	0	1	0	1	0	1	1	0	1	0	0	1	0	1	1	0	0	0	0	0	0	0	0	0	0	0
GS010	Adonis	1999	GS010	1	1	0	0	0	1	0	0	0	0	0	0	0	1	1	0	1	0	1	0	1	1	0	1	0	0	1	0	1	1	0	0	0	0	0	0	0	0	0	0	0
GS022	Anais	1999	GS022	1	1	0	0	0	1	0	0	0	0	0	0	0	1	0	0	1	0	1	0	1	1	0	1	0	0	1	0	1	1	0	0	0	0	0	0	0	0	0	0	0
GS050	Braemar	1999	GS050	1	1	0	0	0	1	0	0	0	0	0	0	0	1	1	0	1	0	1	0	1	1	0	1	0	0	1	0	1	1	0	0	0	0	0	0	0	0	0	0	0
GS068	Celebra	1999	GS068	1	1	0	0	0	1	0	0	0	0	0	0	0	1	1	0	1	0	1	0	1	1	0	1	0	0	1	0	1	1	0	0	0	0	0	0	0	0	0	0	0
GS165	Harriot	1999	GS165	1	0	1	1	1	0	1	1	1	1	1	1	1	0	0	1	1	0	1	0	1	1	0	1	0	0	1	0	1	1	0	0	0	0	0	0	0	0	0	0	0
GS258	NSL 98-5065	1999	GS258	1	1	0	0	0	1	0	0	0	0	0	0	0	1	1	0	1	0	1	0	1	1	0	1	0	0	1	0	1	1	0	0	0	0	0	0	0	0	0	0	0
GS318	Roxana	1999	GS318	1	1	0	0	0	1	0	0	0	0	0	0	0	1	0	0	1	0	1	0	1	1	0	1	0	0	1	0	1	1	0	0	0	0	0	0	0	0	0	0	0
GS321	Sacha	1999	GS321	1	1	0	0	0	1	0	0	0	0	0	0	0	1	1	0	1	0	1	0	1	1	0	1	0	0	1	0	1	1	0	0	0	0	0	0	0	0	0	0	0
GS345	Spike	1999	GS345	1	1	0	0	0	1	0	0	0	0	0	0	0	1	0	0	1	0	1	0	1	1	0	1	0	0	1	0	1	1	0	0	0	0	0	0	0	0	0	0	0
GS347	Spire	1999	GS347	1	1	0	0	0	1	0	0	0	0	0	0	0	1	0	0	1	0	1	0	1	1	0	1	0	0	1	0	1	1	0	0	0	0	0	0	0	0	0	0	0
GS367	Tabora	1999	GS367	1	1	0	0	0	1	0	0	0	0	0	0	0	0	1	0	0	1	0	1	0	0	1	0	1	1	0	1	0	0	1	0	0	0	0	0	0	0	0	0	0
GS368	Talbot	1999	GS368	0	0	1	1	1	1	0	1	1	0	0	0	0	0	0.5	0	1	0	1	0	1	1	0	1	0	0	1	0	1	1	0	0	0	0	0	0	0	0	0	0	0
GS400	Vegas	1999	GS400	1	1	0	0	0	1	0	0	0	0	0	0	0	1	1	0	1	0	1	0	1	1	0	1	0	0	1	0	1	1	0	0	0	0	0	0	0	0	0	0	0
GS410	Weitor	1999	GS410	1	0	1	1	1	0	1	1	1	1	1	1	1	1	0	0	1	0	1	0	1	1	0	1	0	0	1	0	1	1	0	0	1	1	1	1	1	1	1	1	1
GS414	Widre	1999	GS414	1	0	1	1	1	0	1	1	1	1	1	1	1	1	0	0	1	0	1	0	1	1	0	1	0	0	1	0	1	1	0	0	1	1	1	1	1	1	1	1	1
GS003	A 96-103	2000	GS003	0	1	0	0	0	1	0	0	0	0	0	0	0	1	1	0	1	0	1	0	1	1	0	1	0	0	1	0	1	1	0	0	0	0	0	0	0	0	0	0	0
GS052	Brazil	2000	GS052	1	0	1	1	1	0	1	1	1	1	1	1	1	1	0	0	1	0	1	0	1	1	0	1	0	0	1	0	1	1	0	0	1	1	1	1	0.5	1	1	1	0
GS061	Campala	2000	GS061	1	1	0	0	0	1	0	0	0	0	0	0	0	0	0	1	1	0	1	0	1	1	0	1	0	0	1	0	1	1	0	0	1	1	1	1	0.5	1	1	1	1
GS065	Catalina	2000	GS065	1	0	1	1	1	1	0	1	1	0	0	0	0	0	1	0	1	0	1	0	1	1	0	1	0	0	1	0	1	1	0	0	0	0	0	0	0	0	0	0	0
GS088	Class	2000	GS088	1	0	1	1	1	1	0	1	1	0	0	0	0	1	1	0	0	1	0	1	0	0	1	0	1	1	0	0.5	0	0	1	0	0	0	0	0	0	0	0	0	0
GS089	Cocktail	2000	GS089	1	1	0	0	0	1	0	0	0	0	0	0	0	1	1	0	1	0	1	0	1	1	0	1	0	0	1	0	1	1	0	0	0	0	0	0	0	0	0	0	0
GS092	Colston	2000	GS092	1	1	0	0	0	1	0	0	0	0	0	0	0	1	1	0	1	0	1	0	1	1	0	1	0	0	1	0	1	1	0	0	0	0	0	0	0	0	0	0	0
GS143	Flagon 2RSB	2000	GS143	0	1	0	0	0	1	0	0	0	0	0	0	0	0	1	0	1	0	1	0	1	1	0	1	0	0	1	0	1	1	0	0	0	0	0	0	0	0	0	0	0
GS157	Global	2000	GS157	1	0	1	1	1	0	1	1	1	1	1	1	1	1	1	0	1	0	1	0	1	1	0	1	0	0	1	0	1	1	0	0	1	1	1	1	1	1	1	1	1
GS191	Kirsty	2000	GS191	1	0	1	1	1	0	1	1	1	1	1	1	1	0	1	1	1	0	1	0	1	1	0	1	0	0	1	0	1	1	0	0	0	0	0	0	0	0	0	0	0
GS234	Maypole	2000	GS234	1	1	0	0	0	1	0	0	0	0	0	0	0	1	1	0	0	1	0	1	0	0	1	0	1	1	0	0.5	0	0	1	0	0	0	0	0	0	0	0	0	0
GS253	Nimbus	2000	GS253	1	1	0	0	0	1	0	0	0	0	0	0	0	1	1	0	1	0	1	0	1	1	0	1	0	0	1	0	1	1	0	0	0	0	0	0	0	0	0	0	0
GS254	Novello	2000	GS254	1	0	1	1	1	1	0	1	1	0	1	1	0	0	1	0	1	0	1	0	1	1	0	1	0	0	1	0	1	1	0	0	0	0	0	0	0	0	0	0	0
GS275	Patron	2000	GS275	0	1	0	0	0	1	0	0	0	0	0	0	0	1	1	0	1	0	1	0	1	1	0	1	0	0	1	0	1	1	0	0	0	0	0	0	0	0	0	0	0
GS304	Rakaia	2000	GS304	1	1	0	0	0	1	0	0	0	0	0	0	0	1	1	0	1	0	1	0	1	1	0	1	0	0	1	0	1	1	0	0	0	0	0	0	0	0	0	0	0
GS305	Rangoon	2000	GS305	1	1	0	0	0	1	0	0	0	0	0	0	0	1	1	0	1	0	1	0	1	1	0	1	0	0	1	0	1	1	0	0	0	0	0	0	0	0	0	0	0
GS328	Sebastian	2000	GS328	1	0	1	1	1	0	1	1	1	1	1	1	1	1	1	0	1	0	1	0	1	1	0	1	0	0	1	0	1	1	0	0	0	0	0	0	0	0	0	0	0
GS356	SW Stella	2000	GS356	1	0	1	1	1	1	0	1	1	0	1	1	0	0	1	0	1	0	1	0	1	1	0	1	0	0	1	0	1	1	0	0	0	0	0	0	0	0	0	0	0
GS390	Troon	2000	GS390	1	0	1	1	1	0	1	1	1	0	1	1	0	1	1	0	1	0	1	0	1	1	0	1	0	0	1	0	1	1	0	0	0	0	0	0	0	0	0	0	0
GS405	Vortex	2000	GS405	1	0	1	1	1	1	0	1	1	0	0	0	0	0	1	0	1	0	1	0	1	1	0	1	0	0	1	0	1	1	0	0	0	0	0	0	0	0	0	0	0
GS019	Amourette	2001	GS019	1	1	0	0	0	1	0	0	0	0	0	0	0	0	1	0	1	0	1	0	1	1	0	1	0	0	1	0	1	1	0	0	0	0	0	0	0	0	0	0	0
GS033	Athena	2001	GS033	1	0	1	1	1	0	1	1	1	1	1	1	1	0	1	1	1	0	1	0	1	1	0	1	0	0	1	0	1	1	0	0	1	1	1	1	0.5	1	1	1	1
GS047	Beryllium	2001	GS047	1	1	0	0	0	1	0	0	0	0	0	0	0	1	1	0	1	0	1	0	1	1	0	1	0	0	1	0	1	1	0	0	0	0	0	0	0	0	0	0	0
GS063	Carafe	2001	GS063	1	1	0	0	0	1	0	0	0	0	0	0	0	1	1	0	1	0	1	0	1	1	0	1	0	0	1	0	1	1	0	0	0	0	0	0	0	0	0	0	0
GS129	Doyen	2001	GS129	1	1	0	0	0	1	0	0	0	0	0	0	0	0	1	0	1	0	1	0	1	1	0	1	0	0	1	0	1	1	0	0	0	0	0	0	0	0	0	0	0
GS133	Drum	2001	GS133	1	1	0	0	0	1	0	0	0	0	0	0	0	1	1	0	1	0	1	0	1	1	0	1	0	0	1	0	1	1	0	0	0	0	0	0	0	0	0	0	0
GS141	Feltwell	2001	GS141	1	0	1	1	1	1	0	1	1	0	0	0	0	1	1	0	1	0	1	0	1	1	0	1	0	0	1	0	1	1	0	0	0	0	0	0	0	0	0	0	0
GS144	Flick Sejet	2001	GS144	0	0	1	1	1	0	1	1	1	1	1	1	1	0	1	1	1	0	1	0	1	1	0	1	0	0	1	0	1	1	0	1	0	0	0	0	0	0	0	0	0
GS161	Granta	2001	GS161	1	1	0	0	0	1	0	0	0	0	0	0	0	0	1	0	1	0	1	0	1	1	0	1	0	0	1	0	1	1	0	0	0	0	0	0	0	0	0	0	0
GS178	Indola	2001	GS178	1	1	0	0	0	1	0	0	0	0	0	0	0	1	0	0	1	0	1	0	1	1	0	1	0	0	1	0	1	1	0	0	0	0	0	0	0	0	0	0	0
GS185	Jersey	2001	GS185	0	1	0	0	0	1	0	0	0	0	0	0	0	1	0.5	0	1	0	1	0	1	1	0	1	0	0	1	0	1	0.5	0	0	0	0	0	0	0	0	0	0	0
GS219	Lucifer	2001	GS219	0	1	0	0	0	1	0	0	0	0	0	0	0	1	0	0	1	0	1	0	1	1	0	1	0	0	1	0	1	1	0	1	1	1	1	1	1	1	1	1	1
GS220	Macarena	2001	GS220	1	1	0	0	0	1	0	0	0	0	0	0	0	1	1	0	1	0	1	0	1	1	0	1	0	0	1	0	1	1	0	0	0	0	0	0	0	0	0	0	0
GS259	NSL 99-5363	2001	GS259	1	0	1	1	1	1	0	1	1	0	0	0	0	1	1	0	1	0	1	0	1	1	0	1	0	0	1	0	1	1	0	0	0	0	0	0	0	0	0	0	0
GS279	Perth	2001	GS279	1	1	0	0	0	1	0	0	0	0	0	0	0	0	1	0	1	0	1	0	1	1	0	1	0	0	1	0	1	1	0	0	0	0	0	0	0	0	0	0	0
GS306	Rebecca	2001	GS306	1	0	1	1	1	0	1	1	1	1	1	1	1	1	1	0	1	0	1	0	1	1	0	1	0	0	1	0	1	1	0	0	0	0	0	0	0	0	0	0	0
GS338	Skagen	2001	GS338	1	1	0	0	0	1	0	0	0	0	0	0	0	0	1	0	1	0	1	0	1	1	0	1	0	0	1	0	1	1	0	0	0	0	0	0	0	0	0	0	0
GS380	Toby	2001	GS380	1	1	0	0	0	1	0	0	0	0	0	0	0	0	0.5	0	1	0	1	0	1	1	0	1	0	0	1	0	1	1	0	0	0	0	0	0	0	0	0	0	0
GS401	Velvet	2001	GS401	1	1	0	0	0	1	0	0	0	0	0	0	0	1	1	0	1	0	1	0	1	1	0	1	0	0	1	0	1	1	0	0	0	0	0	0	0	0	0	0	0
GS064	Carvilla	2002	GS064	0	0	1	1	1	1	0	1	1	0	0	0	0	0	1	0	0	1	0	1	0	0	1	0	1	1	0	0.5	0	0	1	0	0	0	0	0	0	0	0	0	0
GS105	CPBT B67	2002	GS105	1	1	0	0	0	1	0	0	0	0	0	0	0	1	0.5	0	1	0	1	0	1	1	0	N	0	0	1	0	1	1	0	0	0	0	0	0	0	0	0	0	0
GS217	Lithium	2002	GS217	1	0	1	1	1	1	0	1	1	0	1	1	0	1	0	1	1	0	1	0	1	1	0	1	0	0	1	0	1	1	0	0	1	1	1	1	1	1	1	1	1
GS221	Macaw	2002	GS221	1	0	1	1	1	1	0	1	1	0	0	0	0	1	1	0	1	0	1	0	1	1	0	1	0	0	1	0	1	1	0	0	0	0	0	0	0	0	0	0	0
GS232	Matinee	2002	GS232	0	1	0	0	0	1	0	0	0	0	0	0	0	1	0.5	0	1	0	1	0	1	1	0	1	0	0	1	0	1	1	0	0	0	0	0	0	0	0	0	0	0
GS242	Minstrel	2002	GS242	1	1	0	0	0	1	0	0	0	0	0	0	0	0	1	0	1	0	1	0	1	1	0	1	0	0	1	0	1	1	0	0	0	0	0	0	0	0	0	0	0
GS252	NFC Tipple	2002	GS252	0	0	1	1	1	1	0	1	1	0	0	0	0	1	1	0	0	1	0	1	0	0	1	0	1	1	0	0.5	0	0	1	0	0	0	0	0	0	0	0	0	0
GS270	Oxbridge	2002	GS270	1	1	0	0	0	1	0	0	0	0	0	0	0	1	1	0	1	0	1	0	1	1	0	1	0	0	1	0	1	1	0	0	0	0	0	0	0	0	0	0	0
GS290	Power	2002	GS290	1	0	1	1	1	0	1	1	1	1	1	1	1	0	1	0	1	0	1	0	1	1	0	1	0	0	1	0	1	1	0	0	1	0	0	0	0	0	0	0	0
GS354	SW Macsena	2002	GS354	1	1	0	0	0	1	0	0	0	0	0	0	0	0	0	0	1	0	1	0	1	1	0	1	0	0	1	0	1	1	0	0	0	0	0	0	0	0	0	0	0
GS355	SW Scania	2002	GS355	1	0	1	1	1	1	0	1	1	0	0	0	0	0	1	0	1	0	1	0	1	1	0	1	0	0	1	0	1	1	0	0	1	1	1	1	0.5	1	1	1	1
GS378	Timori	2002	GS378	0	0	1	1	1	0	1	1	1	0	1	1	0	1	1	0	1	0	1	0	1	1	0	1	0	0	1	0	1	1	0	0	0	0	0	0	0	0	0	0	0
GS381	Tocada	2002	GS381	1	0	1	1	1	0	1	1	1	1	1	1	1	1	1	0	1	0	1	0	1	1	0	1	0	0	1	0	1	1	0	0	0	0	0	0	0	0	0	0	0
GS385	Toucan	2002	GS385	1	1	0	0	0	1	0	0	0	0	0	0	0	0	1	0	1	0	1	0	1	1	0	1	0	0	1	0	1	1	0	0	0	0	0	0	0	0	0	0	0
GS398	Ursa	2002	GS398	1	0	1	1	1	0	1	1	1	1	1	1	1	1	1	0	1	0	1	0	1	1	0	1	0	0	1	0	1	1	0	0	0	0	0	0	0	0	0	0	0
GS408	Waggon	2002	GS408	1	0	1	1	1	0	1	1	1	1	1	1	1	1	1	0	1	0	1	0	1	1	0	1	0	0	1	0	1	1	0	0	0	0	0	0	0	0	0	0	0
GS412	Westminster	2002	GS412	0	1	0	0	0	1	0	0	0	0	0	0	0	1	1	0	1	0	1	0	1	1	0	1	0	0	1	0	1	1	0	0	0	0	0	0	0	0	0	0	0
GS413	Wicket	2002	GS413	1	0	1	1	1	1	0	1	1	0	0	0	0	1	1	0	0	1	0	1	0	0	1	0	1	1	0	0.5	0	0	1	0	0	0	0	0	0	0	0	0	0
GS001	995964	2003	GS001	0	1	0	0	0	1	0	0	0	0	0	0	0	1	1	0	1	0	1	0	1	1	0	N	0	0	1	0	1	1	0	0	0	0	0	0	0	0	0	0	0
GS002	20157 A	2003	GS002	1	1	0	0	0	1	0	0	0	0	0	0	0	0	0	0	0	1	0	1	0	0	1	0	1	1	0	0.5	0	0	1	0	0	0	0	0	0	0	0	0	0
GS016	Aluminium	2003	GS016	1	0	1	1	1	0	1	1	1	1	1	1	1	0	1	0	1	0	1	0	1	1	0	1	0	0	1	0	1	1	0	0	0	0	0	0	0	0	0	0	0
GS024	Appaloosa	2003	GS024	1	0	1	1	1	0	1	1	1	1	1	1	1	0	1	0	1	0	1	0	1	1	0	1	0	0	1	0	1	1	0	0	0	0	0	0	0	0	0	0	0
GS042	Beatrix	2003	GS042	0	1	0	0	0	1	0	0	0	0	0	0	0	1	1	0	1	0	1	0	1	1	0	1	0	0	1	0	1	1	0	0	0	0	0	0	0	0	0	0	0
GS071	Centurion	2003	GS071	1	1	0	0	0	1	0	0	0	0	0	0	0	0	1	0	0	1	0	1	0	0	1	0	1	1	0	0.5	0	0	1	0	0	0	0	0	0	0	0	0	0
GS102	Corsica	2003	GS102	1	1	0	0	0	1	0	0	0	0	0	0	0	1	0	0	1	0	1	0	1	1	0	1	0	0	1	0	1	1	0	0	1	1	1	1	0.5	1	1	1	1
GS109	Cribbage	2003	GS109	1	1	0	0	0	1	0	0	0	0	0	0	0	1	1	0	1	0	1	0	1	1	0	1	0	0	1	0	1	1	0	0	0	0	0	0	0	0	0	0	0
GS177	Hydra	2003	GS177	1	1	0	0	0	1	0	0	0	0	0	0	0	0	1	0	1	0	1	0	1	1	0	1	0	0	1	0	1	1	0	0	0	0	0	0	0	0	0	0	0
GS188	Kassima	2003	GS188	1	1	0	0	0	1	0	0	0	0	0	0	0	1	1	0	1	0	1	0	1	1	0	1	0	0	1	0	1	1	0	0	0	0	0	0	0	0	0	0	0
GS273	Paramount	2003	GS273	1	0	1	1	1	1	0	1	1	0	0	0	0	1	1	0	0	1	0	1	0	0	1	0	1	1	0	0.5	0	0	1	0	0	0	0	0	0	0	0	0	0
GS285	Poker	2003	GS285	1	1	0	0	0	1	0	0	0	0	0	0	0	1	1	0	1	0	1	0	1	1	0	1	0	0	1	0	1	1	0	0	0	0	0	0	0	0	0	0	0
GS286	Polanski	2003	GS286	0	1	0	0	0	1	0	0	0	0	0	0	0	0	1	0	1	0	1	0	1	1	0	1	0	0	1	0	1	1	0	1	0	0	0	0	0	0	0	0	0
GS299	Putney	2003	GS299	0	1	0	0	0	1	0	0	0	0	0	0	0	0	1	0	1	0	1	0	1	1	0	1	0	0	1	0	1	1	0	0	0	0	0	0	0	0	0	0	0
GS319	Rummy	2003	GS319	1	1	0	0	0	1	0	0	0	0	0	0	0	1	1	0	1	0	1	0	1	1	0	1	0	0	1	0	1	1	0	0	0	0	0	0	0	0	0	0	0
GS337	Silicon	2003	GS337	1	0	1	1	1	0	1	1	1	0	1	1	0	1	0	0	1	0	1	0	1	1	0	1	0	0	1	0	1	1	0	0	1	1	1	1	0.5	1	1	1	0
GS339	Skittle	2003	GS339	1	0	1	1	1	1	0	1	1	0	0	0	0	0	1	0	1	0	1	0	1	1	0	1	0	0	1	0	1	1	0	0	0	0	0	0	0	0	0	0	0
GS353	SW 2808	2003	GS353	1	1	0	0	0	1	0	0	0	0	0	0	0	1	0	0	1	0	1	0	1	1	0	1	0	0	1	0	1	1	0	0	1	1	1	1	0.5	1	1	1	1
GS393	Tucson	2003	GS393	1	1	0	0	0	1	0	0	0	0	0	0	0	1	1	0	1	0	1	0	1	1	0	1	0	0	1	0	1	1	0	0	0	0	0	0	0	0	0	0	0
GS394	Turnberry	2003	GS394	1	0	1	1	1	1	0	1	1	0	0	0	0	1	1	0	1	0	1	0	1	1	0	1	0	0	1	0	1	1	0	0	0	0	0	0	0	0	0	0	0
GS409	Waltz	2003	GS409	0	0	1	1	1	0	1	1	1	1	1	1	1	1	1	0	1	0	1	0	1	1	0	1	0	0	1	0	1	1	0	1	0	0	0	0	0	0	0	0	0
GS008	Acrobat	2004	GS008	1	0	1	1	1	1	0	1	1	0	0	0	0	1	1	0	1	0	1	0	1	1	0	1	0	0	1	0	1	1	0	0	0	0	0	0	0	0	0	0	0
GS021	Anaconda	2004	GS021	1	0	1	1	1	0	1	1	1	0	1	1	0	1	1	0	1	0	1	0	1	1	0	1	0	0	1	0	1	1	0	0	0	0	0	0	0	0	0	0	0
GS045	Berlioz	2004	GS045	0	1	0	0	0	1	0	0	0	0	0	0	0	0	1	0	1	0	1	0	1	1	0	1	0	0	1	0	1	1	0	0	0	0	0	0	0	0	0	0	0
GS059	Calico	2004	GS059	1	0	1	1	1	1	0	1	1	0	0	0	0	1	1	0	1	0	1	0	1	1	0	1	0	0	1	0	1	1	0	0	0	0	0	0	0	0	0	0	0
GS106	CPBT B76	2004	GS106	1	0	1	1	1	1	0.5	1	1	0	0	0	0	1	1	0	1	0	1	0	1	1	0	1	0	0	1	0	1	1	0	0	0.5	0	0	0	0	0	0	0	0
GS163	Gundel	2004	GS163	1	0	1	1	1	0	1	1	1	1	1	1	1	1	0	0	1	0	1	0	1	1	0	1	0	0	1	0	1	1	0	0	0	0	0	0	0	0	0	0	0
GS182	Isabella	2004	GS182	1	0	1	1	1	0	1	1	1	1	1	1	1	0	1	0	1	0	1	0	1	1	0	1	0	0	1	0	1	1	0	0	1	0	0	0	0	0	0	0	0
GS245	Monika	2004	GS245	1	1	0	0	0	1	0	0	0	0	0	0	0	0	1	0	1	0	1	0	1	1	0	1	0	0	1	0	1	1	0	0	0	0	0	0	0	0	0	0	0
GS278	Penthouse	2004	GS278	1	0	1	1	1	0	1	1	1	1	1	1	1	1	1	0	0	1	0	1	0	0	1	0	1	1	0	0.5	0	0	1	0	0	0	0	0	0	0	0	0	0
GS291	Prague	2004	GS291	1	1	0	0	0	1	0	0	0	0	0	0	0	1	1	0	1	0	1	0	1	1	0	1	0	0	1	0	1	1	0	0	0	1	0	0	0	0	0	0	0
GS298	Publican	2004	GS298	1	0	1	1	1	0	1	1	1	1	1	1	1	1	1	0	1	0	1	0	1	1	0	1	0	0	1	0	1	1	0	0	0	0	0	0	0	0	0	0	0
GS301	Quench	2004	GS301	1	0	1	1	1	0	1	1	1	1	1	1	1	1	1	0	1	0	1	0	1	1	0	1	0	0	1	0	1	1	0	0	0	0	0	0	0	0	0	0	0
GS324	Scandium	2004	GS324	1	0	1	1	1	0	1	1	1	1	1	1	1	1	1	0	1	0	1	0	1	1	0	1	0	0	1	0	1	1	0	0	0	0	0	0	0	0	0	0	0
GS330	Shakira	2004	GS330	1	0	1	1	1	0	1	1	1	0	1	1	0	1	1	0	1	0	1	0	1	1	0	1	0	0	1	0	1	1	0	0	0	0	0	0	0	0	0	0	0
GS349	Spotlight	2004	GS349	1	1	0	0	0	1	0	0	0	0	0	0	0	1	1	0	1	0	1	0	1	1	0	1	0	0	1	0	1	1	0	0	0	0	0	0	0	0	0	0	0
GS371	Taphouse	2004	GS371	1	1	0	0	0	1	0	0	0	0	0	0	0	1	1	0	1	0	1	0	1	1	0	1	0	0	1	0	1	1	0	0	0	0	0	0	0	0	0	0	0
GS383	Token	2004	GS383	1	0	1	1	1	1	0	1	1	0	0	0	0	1	1	0	1	0	1	0	1	1	0	1	0	0	1	0	1	1	0	0	0	0	0	0	0	0	0	0	0
GS404	Vivendi	2004	GS404	1	0	1	1	1	0	1	1	1	1	1	1	1	1	0	0	1	0	1	0	1	1	0	1	0	0	1	0	1	1	0	0	0	0	0	0	0	0	0	0	0
GS029	ASB 04-18	2005	GS029	1	1	0	0	0	1	0	0	0	0	0	0	0	0	0.5	0	1	0	1	0	1	0.5	0	1	0	0	1	0	1	1	0	0	0	0	0	0	0	0	0	0	0
GS038	Azalea	2005	GS038	1	0	1	1	1	1	0	1	1	0	0	0	0	1	1	0	1	0	1	0	1	1	0	1	0	0	1	0	1	1	0	0	0	0	0	0	0	0	0	0	0
GS040	Balalaika	2005	GS040	0	1	0	0	0	1	0	0	0	0	0	0	0	1	0	0	1	0	1	0	1	1	0	1	0	0	1	0	1	1	0	0	0	0	0	0	0	0	0	0	0
GS043	Belgravia	2005	GS043	1	1	0	0	0	1	0	0	0	0	0	0	0	1	1	0	1	0	1	0	1	1	0	1	0	0	1	0	1	1	0	0	0	0	0	0	0	0	0	0	0
GS096	Connexion	2005	GS096	0	1	0	0	0	1	0	0	0	0	0	0	0	1	1	0	1	0	1	0	1	1	0	1	0	0	1	0	1	1	0	0	0	0	0	0	0	0	0	0	0
GS138	Fairytale	2005	GS138	1	1	0	0	0	1	0	0	0	0	0	0	0	1	1	0	1	0	1	0	1	1	0	1	0	0	1	0	1	1	0	0	0	0	0	0	0	0	0	0	0
GS179	Ingmar	2005	GS179	1	0	1	1	1	0	1	1	1	1	1	1	1	1	1	0	1	0	1	0	1	1	0	1	0	0	1	0	1	1	0	0	0	0	0	0	0	0	0	0	0
GS184	JB Maltasia	2005	GS184	1	1	0	0	0	1	0	0	0	0	0	0	0	1	1	0	1	0	1	0	1	1	0	1	0	0	1	0	1	1	0	0	0	0	0	0	0	0	0	0	0
GS187	Jolika	2005	GS187	1	0	1	1	1	0	1	1	1	1	1	1	1	1	1	0	1	0	1	0	1	1	0	1	0	0	1	0	1	1	0	0	0	0	0	0	0	0	0	0	0
GS193	Knightsbridge	2005	GS193	1	1	0	0	0	1	0	0	0	0	0	0	0	1	1	0	1	0	1	0	1	1	0	1	0	0	1	0	1	1	0	0	0	0	0	0	0	0	0	0	0
GS225	Maltby	2005	GS225	0	1	0	0	0	1	0	0	0	0	0	0	0	1	1	0	0	1	0	1	0	0	1	0	1	1	0	0.5	0	0	1	0	0	0	0	0	0	0	0	0	0
GS327	Scout	2005	GS327	0	0	1	1	1	0	1	1	1	1	1	1	1	1	0.5	0	1	0	1	0	1	1	0	1	0	0	1	0	1	1	0	0	0	0	0	0	0	0	0	0	0
GS340	Snakebite	2005	GS340	0	1	0	0	0	1	0	0	0	0	0	0	0	1	1	0	1	0	1	0	1	1	0	1	0	0	1	0	1	1	0	0	0	0	0	0	0	0	0	0	0
GS357	Sweeney	2005	GS357	0	0	1	1	1	1	0	1	1	0	0	0	0	1	1	0	0	1	0	1	0	0	1	0	1	1	0	0.5	0	0	1	0	0	0	0	0	0	0	0	0	0
GS369	Tamise	2005	GS369	0	1	0	0	0	1	0	0	0	0	0	0	0	0	1	0	1	0	1	0	1	1	0	1	0	0	1	0	1	1	0	0	0	0	0	0	0	0	0	0	0
GS057	Butler	2006	GS057	0	1	0	0	0	1	0	0	0	0	0	0	0	1	1	0	0	1	0	1	0	0	1	0	1	1	0	0.5	0	0	1	0	0	0	0	0	0	0	0	0	0
GS084	Chrom	2006	GS084	0	1	0	0	0	1	0	0	0	0	0	0	0	1	1	0	1	0	1	0	1	1	0	1	0	0	1	0	1	1	0	0	0	0	0	0	0	0	0	0	0
GS094	Concerto	2006	GS094	1	1	0	0	0	1	0	0	0	0	0	0	0	1	1	0	1	0	1	0	1	1	0	1	0	0	1	0	1	1	0	0	0	0	0	0	0	0	0	0	0
GS095	Conchita	2006	GS095	0	0	1	1	1	0	1	1	1	1	1	1	1	1	1	0	1	0	1	0	1	1	0	1	0	0	1	0	1	1	0	0	0	0	0	0	0	0	0	0	0
GS112	Cropton	2006	GS112	1	0	K	1	1	0	1	1	1	1	1	1	1	1	0.5	0	1	0	1	0	1	0.5	0	N	0	0	1	0	1	1	0	0	0	0	0	0	0	0	0	0	0
GS119	Darkwing	2006	GS119	1	0	1	1	1	0	1	1	1	1	1	1	1	0	1	1	1	0	1	0	1	1	0	N	0	0	1	0	1	1	0	0	0	0	0	0	0	0	0	0	0
GS120	Davos	2006	GS120	0	0	1	1	1	1	0	1	1	0	0	0	0	1	1	0	1	0	1	0	1	1	0	1	0	0	1	0	1	1	0	0	0	0	0	0	0	0	0	0	0
GS147	Forensic	2006	GS147	0	1	0	0	0	1	0	0	0	0	0	0	0	1	1	0	1	0	1	0	1	1	0	1	0	0	1	0	1	1	0	0	0	0	0	0	0	0	0	0	0
GS183	Jargon	2006	GS183	0	0	1	1	1	0	1	1	1	0	1	1	0	0	0	0	1	0	1	0	1	1	0	1	0	0	1	0	1	1	0	0	1	1	1	1	1	1	1	1	1
GS281	Pinball	2006	GS281	0	1	0	0	0	1	0	0	0	0	0	0	0	1	1	0	1	0	1	0	1	1	0	1	0	0	1	0	1	1	0	0	0	0	0	0	0	0	0	0	1
GS395	Twister	2006	GS395	0	1	0	0	0	1	0	0	0	0	0	0	0	1	1	0	1	0	1	0	1	1	0	1	0	0	1	0	1	1	0	0	0	0	0	0	0	0	0	0	0
GS397	Typhoon	2006	GS397	0	1	0	0	0	1	0	0	0	0	0	0	0	1	1	0	0	1	0	1	0	0	1	0	1	1	0	0.5	0	0	1	0	0	0	0	0	0	0	0	0	0
GS402	Virgil	2006	GS402	0	1	0	0	0	1	0	0	0	0	0	0	0	1	0	0	1	0	1	0	1	1	0	1	0	0	1	0	1	1	0	0	0	0	0	0	0	0	0	0	0
GS044	Benchmark	2007	GS044	0	1	0	0	0	1	0	0	0	0	0	0	0	1	1	0	1	0	1	0	1	1	0	1	0	0	1	0	1	1	0	0	0	0	0	0	0	0	0	0	0
GS058	Cairn	2007	GS058	1	0	1	1	1	0	1	1	1	1	1	1	1	1	1	0	1	0	1	0	1	1	0	1	0	0	1	0	1	1	0	0	0	0	0	0	0	0	0	0	0
GS090	Cognac	2007	GS090	0	0	1	1	1	1	0	1	1	0	0	0	0	0	1	0	0	1	0	1	0	0	1	0	1	1	0	0.5	0	0	1	0	0	0	0	0	0	0	0	0	0
GS152	Garner	2007	GS152	0	0	1	1	1	0	1	1	1	1	1	1	1	1	1	0	1	0	1	0	1	1	0	1	0	0	1	0	1	1	0	0	0	0	0	0	0	0	0	0	0
GS243	Mirage	2007	GS243	0	1	0	0	0	1	0	0	0	0	0	0	0	1	1	0	1	0	1	0	1	1	0	1	0	0	1	0	1	1	0	0	0	0	0	0	0	0	0	0	0
GS296	Propino	2007	GS296	0	0	1	1	1	0	1	1	1	1	1	1	1	1	1	0	1	0	1	0	1	1	0	1	0	0	1	0	1	1	0	0	0	0	0	0	0	0	0	0	0
GS392	Troubadour	2007	GS392	0	0	1	1	1	0	1	1	1	1	1	1	1	0	0.5	0	1	0	1	0	1	1	0	1	0	0	1	0	1	1	0	0	0	0	0	0	0	0	0	0	0
GS417	Yard	2007	GS417	1	0	1	1	1	0	1	1	1	1	1	1	1	1	1	0	0	1	0	1	0	0	1	0	1	1	0	0.5	0	0	1	0.5	0	0	0	0	0	0	0	0	0
GS070	Central	2008	GS070	0	0	1	1	1	0	1	1	1	0	1	1	0	1	1	0	1	0	1	0	1	1	0	1	0	0	1	0	1	1	0	0	0	0	0	0	0	0	0	0	0
GS075	Chance	2008	GS075	0	0	1	1	1	1	0	1	1	0	0	0	0	1	1	0	1	0	1	0	1	1	0	1	0	0	1	0	1	1	0	0	0	0	0	0	0	0	0	0	0
GS081	Checkmate	2008	GS081	0	0	1	1	1	0	1	1	1	1	1	1	1	1	1	0	1	0	1	0	1	1	0	1	0	0	1	0	1	1	0	0	0	0	0	0	0	0	0	0	0
GS146	Force AFP2399	2008	GS146	0	0	1	1	1	0	1	1	1	1	1	1	1	1	1	0	0	1	0	1	0	0	1	0	1	1	0	0.5	0	0	1	0	0	0	0	0	0	0	0	0	0
GS176	Husky AFP2429	2008	GS176	1	0	1	1	1	0	1	1	1	1	1	1	1	1	1	0	1	0	1	0	1	1	0	1	0	0	1	0	1	1	0	0	0	0	0	0	0	0	0	0	0
GS229	Marionette	2008	GS229	0	1	0	0	0	1	0	0	0	0	0	0	0	1	1	0	1	0	1	0	1	1	0	1	0	0	1	0	1	1	0	0	1	0	0	0	0	0	0	0	0
GS247	Moonshine 2RSB	2008	GS247	0	1	0	0	0	1	0	0	0	0	0	0	0	1	1	0	1	0	1	0	1	1	0	1	0	0	1	0	1	1	0	0	0	0	0	0	0	0	0	0	0
GS248	Muirhead	2008	GS248	0	1	0	0	0	1	0	0	0	0	0	0	0	1	1	0	1	0	1	0	1	1	0	1	0	0	1	0	1	1	0	0	0	0	0	0	0	0	0	0	0
GS272	Panther	2008	GS272	0	0	1	1	1	0	1	1	1	1	1	1	1	1	1	0	0	1	0	1	0	0	1	0	1	1	0	0.5	0	0	1	0	0	0	0	0	0	0	0	0	0
GS352	Summit	2008	GS352	0	0	1	1	1	0	1	1	1	1	1	1	1	1	1	0	1	0	1	0	1	1	0	1	0	0	1	0	1	1	0	0	0	0	0	0	0	0	0	0	0
GS365	SY Taberna	2008	GS365	0	0	1	1	1	0	1	1	1	1	1	1	1	1	1	0	1	0	1	0	1	1	0	1	0	0	1	0	1	1	0	0	0	0	0	0	0	0	0	0	0
GS411	Western	2008	GS411	1	0	1	1	1	0	1	1	1	1	1	1	1	1	1	0	1	0	1	0	1	1	0	1	0	0	1	0	1	1	0	0.5	0	0	0	0	0	0	0	0	0
GS049	Bogart	2009	GS049	0	0	1	1	1	0	1	1	1	1	1	1	1	0	1	0	1	0	1	0	1	1	0	1	0	0	1	0	1	1	0	0	0	0	0	0	0	0	0	0	0
GS085	Chronicle	2009	GS085	0	1	0	0	0	1	0	0	0	0	0	0	0	1	1	0	1	0	1	0	1	1	0	1	0	0	1	0	1	1	0	0	0	0	0	0	0	0	0	0	0
GS093	Columbus	2009	GS093	1	0	1	1	1	0	1	1	1	1	1	1	1	0	1	0	1	0	1	0	1	1	0	1	0	0	1	0	1	1	0	0	1	0	0	0	0	0	0	0	0
GS115	Cupito	2009	GS115	1	0	K	1	1	0	1	1	1	1	1	1	1	1	1	0	1	0	1	0	1	1	0	N	0	0	1	0	1	1	0	0	0	0	0	0	0	0	0	0	0
GS153	Genie	2009	GS153	0	0	1	1	1	0	1	1	1	1	1	1	1	1	1	0	1	0	1	0	1	1	0	1	0	0	1	0	1	1	0	0	0	0	0	0	0	0	0	0	0
GS154	Gentle	2009	GS154	1	0	1	1	1	0	1	1	1	1	1	1	1	0	1	0	1	0	1	0	1	1	0	1	0	0	1	0	1	1	0	0	0	0	0	0	0	0	0	0	0
GS261	Odyssey	2009	GS261	0	0	1	1	1	0	1	1	1	1	1	1	1	1	1	0	1	0	1	0	1	1	0	1	0	0	1	0	1	1	0	0	0	0	0	0	0	0	0	0	0
GS269	Overture	2009	GS269	1	1	0	0	0	1	0	0	0	0	0	0	0	1	1	0	1	0	1	0	1	1	0	1	0	0	1	0	1	0.5	0	0	0	0	0	0	0	0	0	0	0
GS271	Panda 2RSB	2009	GS271	0	0	1	1	1	0	1	1	1	1	1	1	1	0	1	0	1	0	1	0	1	1	0	1	0	0	1	0	1	1	0	0	0	0	0	0	0	0	0	0	0
GS277	Penguin	2009	GS277	1	0	1	1	1	0	1	1	1	1	1	1	1	1	1	0	1	0	1	0	1	1	0	1	0	0	1	0	1	1	0	0	0	0	0	0	0	0	0	0	0
GS332	Shandy	2009	GS332	0	0	1	1	1	1	0	1	1	0	0	0	0	1	1	0	1	0	1	0	1	1	0	1	0	0	1	0	1	1	0	0	0	0	0	0	0	0	0	0	0
GS342	Soldo	2009	GS342	0	0	1	1	1	0	1	1	1	1	1	1	1	1	1	0	1	0	1	0	1	1	0	1	0	0	1	0	1	1	0	0	0	0	0	0	0	0	0	0	0
GS358	SY Aboyne	2009	GS358	0	1	0	0	0	1	0	0	0	0	0	0	0	1	1	0	1	0	1	0	1	1	0	1	0	0	1	0	1	1	0	0	0	0	0	0	0	0	0	0	0
GS359	SY Barrell	2009	GS359	0	1	0	0	0	1	0	0	0	0	0	0	0	1	1	0	1	0	1	0	1	1	0	1	0	0	1	0	1	1	0	0	0	0	0	0	0	0	0	0	0
GS362	SY Firkin	2009	GS362	0	0	1	1	1	0	1	1	1	1	1	1	1	1	1	0	1	0	1	0	1	1	0	1	0	0	1	0	1	1	0	0	0	0	0	0	0	0	0	0	0
GS366	SY Universal	2009	GS366	0	0	1	1	1	0	1	1	1	1	1	1	1	0	1	0	1	0	1	0	1	1	0	1	0	0	1	0	1	1	0	0	0	0	0	0	0	0	0	0	0
GS005	Acclaim	2010	GS005	0	0	1	1	1	0	1	1	1	1	1	1	1	1	1	0	1	0	1	0	1	1	0	1	0	0	1	0	1	1	0	0	0	0	0	0	0	0	0	0	0.5
GS066	Catamaran	2010	GS066	1	1	0	0	0	1	0	0	0	0	0	0	0	0	1	0	1	0	1	0	1	1	0	1	0	0	1	0	1	1	0	0	0	0	0	0	0	0	0	0	0
GS098	Convivial	2010	GS098	0	0	1	1	1	0	1	1	1	1	1	1	1	1	1	0	0	1	0	1	0	0	1	0	1	1	0	0.5	0	0	1	0	0	0	0	0	0	0	0	0	0
GS111	Crooner	2010	GS111	0	0	K	1	1	1	0	1	1	0	0	0	0	1	1	0	0	1	0	1	0	0	1	0	1	1	0	0.5	0	0	1	0	0	0	0	0	0	0	0	0	0
GS134	Editha	2010	GS134	0	0	1	1	1	0	1	1	1	1	1	1	1	0	0	0	1	0	1	0	1	1	0	1	0	0	1	0	1	1	0	0	0	0	0	0	0	0	0	0	0
GS139	Fealty	2010	GS139	0	0	1	1	1	0	1	1	1	1	1	1	1	1	1	0	1	0	1	0	1	1	0	1	0	0	1	0	1	1	0	1	0	0	0	0	0	0	0	0	0
GS156	Glassel	2010	GS156	1	0	1	1	1	0.5	1	1	1	1	1	1	1	1	1	0	1	0	1	0	1	1	0	0.5	0	0	1	0	1	1	0	0	0.5	0	0	0	0	0	0	0	0
GS189	Kelim	2010	GS189	0	0	1	1	1	0	1	1	1	1	1	1	1	1	1	0	1	0	1	0	1	1	0	1	0	0	1	0	1	1	0	0	0	0	0	0	0	0	0	0	0
GS200	KWS Orphelia	2010	GS200	0	0	1	1	1	0	1	1	1	1	1	1	1	1	1	0	1	0	1	0	1	1	0	1	0	0	1	0	1	1	0	0	0	0	0	0	0	0	0	0	0
GS223	Magellan	2010	GS223	0	0	1	1	1	0	1	1	1	1	1	1	1	0	1	0	1	0	1	0	1	1	0	1	0	0	1	0	1	1	0	0	0	0	0	0	0	0	0	0	0
GS239	Mickle	2010	GS239	0	0	1	1	1	0	1	1	1	1	1	1	1	1	1	0	1	0	1	0	1	1	0	1	0	0	1	0	1	1	0	0	0	0	0	0	0	0	0	0	0
GS244	Momentum	2010	GS244	0	0	1	1	1	0	1	1	1	1	1	1	1	1	1	0	1	0	1	0	1	1	0	1	0	0	1	0	1	1	0	0	0	0	0	0	0	0	0	0	0
GS246	Montoya	2010	GS246	0	0	1	1	1	0	1	1	1	1	1	1	1	1	1	0	1	0	1	0	1	1	0	1	0	0	1	0	1	1	0	0	0	0	0	0	0	0	0	0	0
GS250	Natasia	2010	GS250	0	0	1	1	1	0	1	1	1	1	1	1	1	1	1	0	1	0	1	0	1	1	0	1	0	0	1	0	1	1	0	0	0	0	0	0	0	0	0	0	0
GS282	Pinocchio	2010	GS282	0	0	1	1	1	0	1	1	1	1	1	1	1	0	1	0	1	0	1	0	1	1	0	1	0	0	1	0	1	1	0	1	0	0	0	0	0	0	0	0	0
GS295	Prodigal	2010	GS295	0	1	0	0	0	1	0	0	0	0	0	0	0	1	1	0	1	0	1	0	1	1	0	1	0	0	1	0	1	1	0	0	1	1	1	1	1	1	1	1	1
GS313	Rhyncostar	2010	GS313	0	0	1	1	1	0	1	1	1	1	1	1	1	1	1	0	1	0	1	0	1	1	0	1	0	0	1	0	1	1	0	0	0	0	0	0	0	0	0	0	0
GS323	Sanette	2010	GS323	0	0	1	1	1	0	1	1	1	1	1	1	1	1	1	0	1	0	0	1	0	0	1	0	1	1	0	0.5	0	0	1	0	0	0	0	0	0	0	0	0	0
GS333	Shannon	2010	GS333	0	0	1	1	1	0	1	1	1	1	1	1	1	1	1	0	1	0	1	0	1	1	0	1	0	0	1	0	1	1	0	0	0	0	0	0	0	0	0	0	0
GS343	Sparkle	2010	GS343	0	0	1	1	1	0	1	1	1	1	1	1	1	1	1	0	1	0	1	0	1	1	0	1	0	0	1	0	1	1	0	0	0	0	0	0	0	0	0	0	0
GS007	Acoustic	2011	GS007	0	0	1	1	1	0	1	1	1	1	1	1	1	1	1	0	1	0	1	0	1	1	0	1	0	0	1	0	1	1	0	0	0	0	0	0	0	0	0	0	0
GS009	Acumen	2011	GS009	0	0	1	1	1	0	1	1	1	1	1	1	1	1	1	0	1	0	1	0	1	1	0	1	0	0	1	0	1	1	0	0	0	0	0	0	0	0	0	0	0
GS017	Alveston	2011	GS017	0	0	1	1	1	0	1	1	1	1	1	1	1	1	1	0	1	0	1	0	1	1	0	1	0	0	1	0	1	1	0	0	0	0	0	0	0	0	0	0	0
GS028	Artisan	2011	GS028	0	0	1	1	1	0	1	1	1	1	1	1	1	1	1	0	1	0	1	0	1	1	0	1	0	0	1	0	1	1	0	0	0	0	0	0	0	0	0	0	0
GS035	Avalon	2011	GS035	0	1	0	0	0	1	0	0	0	0	0	0	0	0	1	0	1	0	1	0	1	1	0	1	0	0	1	0	1	1	0	0	0	0	0	0	0	0	0	0	0
GS054	Brioni	2011	GS054	0	1	0	0	0	1	0	0	0	0	0	0	0	1	1	0	1	0	1	0	1	1	0	1	0	0	1	0	1	1	0	0	0	0	0	0	0	0	0	0	0
GS164	Hacker	2011	GS164	0	0	1	1	1	0	1	1	1	1	1	1	1	1	1	0	1	0	1	0	1	1	0	1	0	0	1	0	1	1	0	0	0	0	0	0	0	0	0	0	0
GS169	Hemingway	2011	GS169	0	0	1	1	1	0	1	1	1	1	1	1	1	0	1	0	1	0	1	0	1	1	0	1	0	0	1	0	1	1	0	0	0	0	0	0	0	0	0	0	0
GS190	Kerstin	2011	GS190	0	0	1	1	1	0	1	1	1	1	1	1	1	1	1	0	1	0	1	0	1	1	0	1	0	0	1	0	1	1	0	0	0	0	0	0	0	0	0	0	0
GS195	KWS Aurelia	2011	GS195	0	0	1	1	1	0	1	1	1	1	1	1	1	1	1	0	1	0	1	0	1	1	0	1	0	0	1	0	1	1	0	0	0	0	0	0	0	0	0	0	0
GS198	KWS Irina	2011	GS198	1	0	1	1	1	0	1	1	1	1	1	1	1	1	1	0	1	0	1	0	1	1	0	1	0	0	1	0	1	1	0	1	0	0	0	0	0	0	0	0	0
GS224	Malt Jagger	2011	GS224	0	0	1	1	1	0	1	1	1	1	1	1	1	1	1	0	1	0	1	0	1	1	0	1	0	0	1	0	1	1	0	0	0	0	0	0	0	0	0	0	0
GS231	Mary	2011	GS231	0	0	1	1	1	0	1	1	1	1	1	1	1	1	1	0	1	0	1	0	1	1	0	1	0	0	1	0	1	1	0	0	0	0	0	0	0	0	0	0	0
GS233	Mayflower	2011	GS233	0	0	1	1	1	0	1	1	1	1	1	1	1	1	1	0	1	0	1	0	1	1	0	1	0	0	1	0	1	1	0	0	0	0	0	0	0	0	0	0	0
GS236	Melius	2011	GS236	0	0	1	1	1	0	1	1	1	1	1	1	1	1	1	0	1	0	1	0	1	1	0	1	0	0	1	0	1	1	0	0	0	0	0	0	0	0	0	0	0
GS308	Renaissance	2011	GS308	0	0	1	1	1	0	1	1	1	1	1	1	1	1	0.5	0	1	0	1	0	1	1	0	1	0	0	1	0	1	1	0	0	0	0	0	0	0	0	0	0	0
GS329	Shada	2011	GS329	0	0	1	1	1	0	1	1	1	1	1	1	1	1	1	0	1	0	1	0	1	1	0	1	0	0	1	0	1	1	0	0	0	0	0	0	0	0	0	0	0
GS331	Shaloo	2011	GS331	0	0	1	1	1	0	1	1	1	1	1	1	1	1	1	0	1	0	1	0	1	1	0	1	0	0	1	0	1	1	0	0	0	0	0	0	0	0	0	0	0
GS027	Artemida	2012	GS027	0	1	0	0	0	1	0	0	0	0	0	0	0	1	1	0	1	0	1	0	1	1	0	1	0	0	1	0	1	1	0	1	0	0	0	0	0	0	0	0	0
GS056	Bunting	2012	GS056	0	0	1	1	1	0	1	1	1	1	1	1	1	1	0.5	0	1	0	1	0	1	1	0	1	0	0	1	0	1	1	0	0	0	0	0	0	0	0	0	0	0
GS125	Deveron	2012	GS125	0	0	1	1	1	0	1	1	1	1	1	1	1	1	1	0	1	0	1	0	1	1	0	1	0	0	1	0	1	1	0	0	0	0	0	0	0	0	0	0	0
GS130	Dragoon	2012	GS130	1	0	K	1	1	0	1	1	1	1	1	1	1	1	0.5	0	1	0	1	0	1	0.5	0	N	0	0	1	0	1	1	0	0	0	0	0	0	0	0	0	0	0
GS167	Haven	2012	GS167	0	0	1	1	1	0	1	1	1	1	1	1	1	1	1	0	1	0	1	0	1	1	0	1	0	0	1	0	1	1	0	0	0	0	0	0	0	0	0	0	0
GS181	Invictus	2012	GS181	0	0	1	1	1	0	1	1	1	1	1	1	1	1	0.5	0	1	0	1	0	1	1	0	1	0	0	1	0	1	1	0	0	0	0	0	0	0	0	0	0	0
GS202	KWS Spectra	2012	GS202	0	0	1	1	1	0	1	1	1	1	1	1	1	0	0.5	0	1	0	1	0	1	1	0	1	0	0	1	0	1	1	0	0	0	0	0	0	0	0	0	0	0
GS203	KWS Vitara	2012	GS203	0	0	1	1	1	0	1	1	1	1	1	1	1	1	0.5	0	1	0	1	0	1	1	0	1	0	0	1	0	1	1	0	0	0	0	0	0	0	0	0	0	0
GS241	Milford	2012	GS241	0	0	1	1	1	0	1	1	1	1	1	1	1	1	1	1	1	0	1	0	1	1	0	1	0	0	1	0	1	1	0	0	0	0	0	0	0	0	0	0	0
GS260	Octavia	2012	GS260	0	0	1	1	1	0	1	1	1	1	1	1	1	1	1	0	1	0	1	0	1	1	0	1	0	0	1	0	1	1	0	0	0	0	0	0	0	0	0	0	0
GS262	Olympus	2012	GS262	1	0	1	1	1	0	1	1	1	1	1	1	1	1	1	0	1	0	1	0	1	1	0	1	0	0	1	0	1	1	0	0	0	0	0	0	0	0	0	0	0
GS274	Pathfinder	2012	GS274	0	0	1	1	1	0	1	1	1	1	1	1	1	1	1	1	1	0	1	0	1	1	0	1	0	0	1	0	1	1	0	0	0	0	0	0	0	0	0	0	0
GS283	Piper	2012	GS283	0	0	1	1	1	0	1	1	1	1	1	1	1	1	1	0	1	0	1	0	1	1	0	1	0	0	1	0	1	1	0	0	0	0	0	0	0	0	0	0	0
GS310	RGT Conquest	2012	GS310	0	1	0	0	0	1	0	0	0	0	0	0	0	1	1	0	1	0	1	0	1	1	0	1	0	0	1	0	1	1	0	0	0	0	0	0	0	0	0	0	0
GS312	RGT Planet	2012	GS312	0	0	1	1	1	0	1	1	1	1	1	1	1	1	1	0	1	0	1	0	1	1	0	1	0	0	1	0	1	1	0	0	0	0	0	0	0	0	0	0	0
GS326	Scholar	2012	GS326	0	0	1	1	1	0	1	1	1	1	1	1	1	1	0.5	0	1	0	1	0	1	1	0	1	0	0	1	0	1	1	0	0	0	0	0	0	0	0	0	0	0
GS336	Sienna	2012	GS336	0	0	1	1	1	0	1	1	1	1	1	1	1	1	1	0	1	0	1	0	1	1	0	1	0	0	1	0	1	1	0	0	0	0	0	0	0	0	0	0	0
GS399	Vault	2012	GS399	0	0	1	1	1	0	1	1	1	1	1	1	1	1	1	0	1	0	1	0	1	1	0	1	0	0	1	0	1	1	0	0	0	0	0	0	0	0	0	0	0
GS077	Chantal	2013	GS077	0	0	1	1	1	0	1	1	1	1	1	1	1	1	1	0	1	0	1	0	1	1	0	1	0	0	1	0	1	1	0	1	0	0	0	0	0	0	0	0	0
GS097	Contender	2013	GS097	0	1	0	0	0	1	0	0	0	0	0	0	0	1	1	0	1	0	1	0	1	1	0	1	0	0	1	0	1	1	0	1	0	0	0	0	0	0	0	0	0
GS108	Crescendo 2RSB	2013	GS108	0	1	0	0	0	1	0	0	0	0	0	0	0	1	1	0	1	0	1	0	1	1	0	1	0	0	1	0	1	1	0	1	0	0	0	0	0	0	0	0	0
GS122	Defender	2013	GS122	0	0	1	1	1	0	1	1	1	1	1	1	1	1	1	0	1	0	1	0	1	1	0	1	0	0	1	0	1	1	0	1	0	0	0	0	0	0	0	0	0
GS137	Fairing	2013	GS137	0	0	1	1	1	0	1	1	1	0	1	1	0	1	1	0	1	0	1	0	1	1	0	1	0	0	1	0	1	1	0	1	0	0	0	0	0	0	0	0	0
GS180	Intrepid	2013	GS180	0	0	1	1	1	0	1	1	1	1	1	1	1	1	1	0	1	0	1	0	1	1	0	1	0	0	1	0	1	1	0	1	0	1	1	1	1	1	1	1	1
GS201	KWS Sassy	2013	GS201	0	0	1	1	1	0	1	1	1	1	1	1	1	1	1	0	1	0	1	0	1	1	0	1	0	0	1	0	1	1	0	1	0	0	0	0	0	0	0	0	0
GS207	Laureate	2013	GS207	0	0	1	1	1	0	1	1	1	1	1	1	1	1	1	0	1	0	1	0	1	1	0	1	0	0	1	0	1	1	0	1	0	0	0	0	0	0	0	0	0
GS265	Orbital	2013	GS265	0	0	1	1	1	0	1	1	1	1	1	1	1	1	1	0	1	0	1	0	1	1	0	1	0	0	1	0	1	1	0	1	0	0	0	0	0	0	0	0	0
GS266	Origin	2013	GS266	0	1	0	0	0	1	0	0	0	0	0	0	0	1	1	0	1	0	1	0	1	1	0	1	0	0	1	0	1	1	0	1	0	0	0	0	0	0	0	0	0
GS268	Ovation	2013	GS268	0	0	1	1	1	0	1	1	1	1	1	1	1	1	1	0	1	0	1	0	1	1	0	1	0	0	1	0	1	1	0	1	0	0	0	0	0	0	0	0	0
GS276	Paustian	2013	GS276	0	0	1	1	1	0	1	1	1	1	1	1	1	1	1	0	1	0	1	0	1	1	0	1	0	0	0.5	0	1	1	0	1	0	0	0	0	0	0	0	0	0
GS341	Snapper	2013	GS341	0	0	1	1	1	0	1	1	1	1	1	1	1	1	1	0	1	0	1	0	1	1	0	1	0	0	1	0	1	1	0	1	0	0	0	0	0	0	0	0	0
GS384	Totem AFP2782	2013	GS384	0	0	1	1	1	0	1	1	1	1	1	1	1	1	1	0	1	0	1	0	1	1	0	1	0	0	0.5	0	1	1	0	1	0	0	0	0	0	0	0	0	0
GS006	Acorn	2014	GS006	0	1	0	0	0	1	0	0	0	0	0	0	0	1	1	0	1	0	1	0	1	1	0	1	0	0	1	0	1	1	0	1	0	0	0	0	0	0	0	0	0
GS037	Avenger	2014	GS037	0	0	1	1	1	0	1	1	1	1	1	1	1	1	1	0	1	0	1	0	1	1	0	1	0	0	1	0	1	1	0	1	0	0	0	0	0	0	0	0	0
GS076	Chanson	2014	GS076	0	0	1	1	1	0	1	1	1	1	1	1	1	1	1	0	1	0	1	0	1	1	0	1	0	0	1	0	1	1	0	1	0	0	0	0	0	0	0	0	0
GS128	Dioptric	2014	GS128	0	0	1	1	1	0	1	1	1	1	1	1	1	1	1	0	1	0	1	0	1	1	0	1	0	0	1	0	1	1	0	1	0	0	0	0	0	0	0	0	0
GS196	KWS Cashmere	2014	GS196	0	0	1	1	1	0	1	1	1	1	1	1	1	1	1	0	1	0	1	0	1	1	0	1	0	0	1	0	1	1	0	1	0	0	0	0	0	0	0	0	0
GS199	KWS Loxanne	2014	GS199	0	0	1	1	1	0	1	1	1	1	1	1	1	1	1	0	1	0	1	0	1	1	0	1	0	0	1	0	1	1	0	1	0	0	0	0	0	0	0	0	0
GS212	LG Opera	2014	GS212	0	1	0	0	0	1	0	0	0	0	0	0	0	1	1	0	1	0	1	0	1	1	0	1	0	0	1	0	1	1	0	1	0	0	0	0	0	0	0	0	0
GS214	Limona	2014	GS214	0	0	1	1	1	0	1	1	1	1	1	1	1	1	1	1	1	0	1	0	1	1	0	1	0	0	1	0	1	1	0	1	0	0	0	0	0	0	0	0	0
GS317	Romilda	2014	GS317	0	0	1	1	1	0	1	1	1	1	1	1	1	1	1	0	1	0	1	0	1	1	0	1	0	0	1	0	1	1	0	1	0	0	0	0	0	0	0	0	0
GS416	Wylanda	2014	GS416	0	0	1	1	1	0	1	1	1	1	1	1	1	1	1	0	1	0	1	0	1	1	0	1	0	0	1	0	1	1	0	1	0	0	0	0	0	0	0	0	0
GS113	Crown 2RSB	2015	GS113	0	0	1	1	1	0	1	1	1	1	1	1	1	1	1	0	1	0	1	0	1	1	0	1	0	0	1	0	1	1	0	1	0	0	0	0	0	0	0	0	0
GS208	LG Diablo	2015	GS208	0	0	1	1	1	0	1	1	1	1	1	1	1	1	1	0	1	0	1	0	1	1	0	1	0	0	1	0	1	0.5	0	1	0	0	0	0	0	0	0	0	0
GS209	LG Figaro	2015	GS209	0	0	1	1	1	0	1	1	1	1	1	1	1	1	1	0	1	0	1	0	1	1	0	1	0	0	1	0	1	1	0	1	0	0	0	0	0	0	0	0	0
GS211	LG Mojito	2015	GS211	0	0	1	1	1	0	1	1	1	1	1	1	1	1	1	0	1	0	1	0	1	1	0	1	0	0	1	0	1	1	0	1	0	0	0	0	0	0	0	0	0
GS213	LG Tomahawk	2015	GS213	0	0	1	1	1	0	1	1	1	1	1	1	1	1	1	0	1	0	1	0	1	1	0	1	0	0	1	0	1	1	0	1	0	0	0	0	0	0	0	0	0
GS230	Mariposa	2015	GS230	0	0	1	1	1	0	1	1	1	1	1	1	1	1	1	0	1	0	1	0	1	1	0	1	0	0	1	0	1	1	0	1	0	0	0	0	0	0	0	0	0
GS309	RGT Asteroid	2015	GS309	0	1	0	0	0	1	0	0	0	0	0	0	0	1	1	0	1	0	1	0	1	1	0	1	0	0	1	0	1	1	0	1	0	0	0	0	0	0	0	0	0
GS103	Cosmopolitan	2016	GS103	0	0	1	1	1	0	1	1	1	1	1	1	1	1	1	0	1	0	1	0	1	1	0	1	0	0	1	0	1	1	0	1	0	0	0	0	0	0	0	0	0
GS135	Embrace	2016	GS135	0	1	0	0	0	1	0	0	0	0	0	0	0	1	1	0	1	0	1	0	1	1	0	1	0	0	1	0	1	1	0	1	0	0	0	0	0	0	0	0	0
GS162	Gulliver	2016	GS162	0	0	1	1	1	0	1	1	1	1	1	1	1	1	1	0	1	0	1	0	1	1	0	1	0	0	1	0	1	1	0	0	0	0	0	0	0	0	0	0	0
GS197	KWS Elsie	2016	GS197	0	0	1	1	1	0	1	1	1	1	1	1	1	1	1	0	1	0	1	0	1	1	0	1	0	0	1	0	1	1	0	1	0	0	0	0	0	0	0	0	0
GS210	LG Goddess	2016	GS210	0	0	1	1	1	0	1	1	1	1	1	1	1	1	1	0	1	0	1	0	1	0.5	0	1	0	0	1	0	1	1	0	1	0	0	0	0	0	0	0	0	0
GS311	RGT Orbiter	2016	GS311	0	1	0	0	0	1	0	0	0	0	0	0	0	1	1	0	1	0	1	0	1	1	0	1	0	0	1	0	1	1	0	0	0	0	0	0	0	0	0	0	0
GS360	SY Contour	2016	GS360	0	0	1	1	1	0	1	1	1	1	1	1	1	1	1	0	1	0	1	0	1	1	0	1	0	0	1	0	1	1	0	1	0	0	0	0	0	0	0	0	0
GS361	SY Dolomite	2016	GS361	0	0	1	1	1	0	1	1	1	1	1	1	1	1	1	0	1	0	1	0	1	1	0	1	0	0	1	0	1	1	0	0	0	0	0	0	0	0	0	0	0
GS363	SY Kailash	2016	GS363	0	0	1	1	1	0	1	1	1	1	1	1	1	1	1	0	1	0	1	0	1	1	0	1	0	0	1	0	1	1	0	0	0	0	0	0	0	0	0	0	0
GS364	SY Stanza	2016	GS364	0	0	1	1	1	0	1	1	1	1	1	1	1	1	1	0	1	0	1	0	1	1	0	1	0	0	1	0	1	1	0	1	0	0	0	0	0	0	0	0	0
