# Supplementary material for: Trends of genetic changes uncovered by Env- and Eigen-GWAS in wheat and barley
Source: Theor Appl Genet. 2021 Nov 15;135(2):667–78. doi: 10.1007/s00122-021-03991-z (PMC8866380; doi:10.1007/s00122-021-03991-z)
Supplement: Supplementary file 7 — Supplementary file7 (XLSX 11 KB) [file 122_2021_3991_MOESM7_ESM.xlsx]

## Sheet: Sheet1
Table S9. Percent variation explained by first ten principal components (PC1-PC10) from the four populations are shown.
PCs	PC%-UK-wheat	PC%-Brailian-wheat	PC%-Winter-barley	PC%-Spring-barley
PC1	7.65512	5.12565	6.69674	6.90983
PC2	4.64888	5.00539	5.39407	5.0396
PC3	4.13372	3.92966	4.78445	2.94953
PC4	3.49967	2.91885	3.95239	2.74496
PC5	3.36524	2.53073	3.35706	2.46084
PC6	2.32929	2.13839	2.58228	2.36993
PC7	2.01762	2.04105	2.35854	2.25962
PC8	1.92575	1.86286	2.01204	1.96937
PC9	1.80609	1.68904	1.88606	1.7319
PC10	1.6486	1.58854	1.80041	1.66215
