# Supplementary material for: Trends of genetic changes uncovered by Env- and Eigen-GWAS in wheat and barley
Source: Theor Appl Genet. 2021 Nov 15;135(2):667–78. doi: 10.1007/s00122-021-03991-z (PMC8866380; doi:10.1007/s00122-021-03991-z)
Supplement: Supplementary file 8 — Supplementary file8 (XLSX 1003 KB) [file 122_2021_3991_MOESM8_ESM.xlsx]

## Sheet: Sheet1
Table S10. Summary of the significant GWAS hits using ten PCAs in wheat. Where applicable, introgression regions are numbered following aCheng et al. 2019 and bScott et al. 2020.
Pop-name	Traits	Name	Chrom	Position	-log(p)	Effects	Region	Chrom	SNP_pos	Introa	Introb	SNP_location	Gene_id	Gene_start	Gene_end	Candidate-genes
Winter-Wheat	PC5	RAC875_c37934_225	1A	142	26.9297	-0.0483687	1A_1	1A	20977363	2		gene	TraesCS1A02G037900	20977276	20980680
Winter-Wheat	PC1	RAC875_c37934_225	1A	142	19.9867	0.0263166	1A_1	1A	20977363	2		gene	TraesCS1A02G037900	20977276	20980680
Winter-Wheat	PC3	RAC875_c37934_225	1A	142	17.7545	0.0404627	1A_1	1A	20977363	2		gene	TraesCS1A02G037900	20977276	20980680
Winter-Wheat	PC4	RAC875_c37934_225	1A	142	15.1653	-0.0353234	1A_1	1A	20977363	2		gene	TraesCS1A02G037900	20977276	20980680
Spring-Wheat	PC3	RAC875_c37934_225	1A	142	8.06055	0.0256497	1A_1	1A	20977363	2		gene	TraesCS1A02G037900	20977276	20980680
Spring-Wheat	PC4	CAP7_c2536_65	1A	142	7.02213	-0.0128121	1A_1	6B	433681681			gene	TraesCS6B02G243700	433678666	433681701
Winter-Wheat	PC7	RAC875_c37934_225	1A	142	5.18733	0.0296934	1A_1	1A	20977363	2		gene	TraesCS1A02G037900	20977276	20980680
Spring-Wheat	PC6	CAP8_rep_c7560_159	1A	216	4.04798	-0.0108754	1A_2	1B	388011591			gene	TraesCS1B02G213700	388011362	388023145
Winter-Wheat	PC1	wsnp_Ex_c8885_14842394	1A	216	5.83043	-0.00963965	1A_2	1A	352173504			gene	TraesCS1A02G195200	352173116	352180076
Winter-Wheat	PC1	Kukri_c43730_841	1A	216	5.83043	-0.00963965	1A_2	1A	353255356			gene	TraesCS1A02G195400	353251752	353256652
Winter-Wheat	PC1	Excalibur_rep_c107489_168	1A	216	5.83043	-0.00963965	1A_2	1D	283551866			gene	TraesCS1D02G200400	283550674	283552254
Winter-Wheat	PC1	RAC875_c38417_246	1A	216	5.52101	0.0093146	1A_2	1A	358761707			gene	TraesCS1A02G199600	358761380	358772026
Spring-Wheat	PC6	Excalibur_rep_c113303_500	1A	216	5.43044	-0.0132087	1A_2	1D	303336969			gene	TraesCS1D02G217900	303304896	303344768
Winter-Wheat	PC2	BS00010004_51	1A	216	5.40221	0.00642048	1A_2	1A	120010546		1	gene	TraesCS1A02G115500	120002303	120011148
Winter-Wheat	PC2	wsnp_Ex_c18196_27006489	1A	216	5.40221	0.00642048	1A_2	1A	249053380		1	gene	TraesCS1A02G144000	249042636	249057221
Winter-Wheat	PC2	wsnp_Ex_c3142_5808713	1A	216	5.40221	0.00642048	1A_2	1A	254385046		1	gene	TraesCS1A02G147500	254383244	254386910
Winter-Wheat	PC2	wsnp_Ex_c3142_5808220	1A	216	5.40221	0.00642048	1A_2	1A	254386061		1	gene	TraesCS1A02G147500	254383244	254386910
Winter-Wheat	PC2	BS00022207_51	1A	216	5.40221	0.00642048	1A_2	1A	264213803		1	gene	TraesCS1A02G152800	264213641	264217834
Winter-Wheat	PC2	BS00021895_51	1A	216	5.40221	0.00642048	1A_2	1D	213341645			gene	TraesCS1D02G153600	213326050	213342173
Winter-Wheat	PC2	Excalibur_c7692_139	1A	216	5.40221	-0.00642048	1A_2	1A	252324284		1	gene	TraesCS1A02G146000	252322646	252325156
Spring-Wheat	PC6	BS00110766_51	1A	216	5.12508	-0.0129284	1A_2	1A	377614438			gene	TraesCS1A02G214700	377613069	377615762
Spring-Wheat	PC6	wsnp_Ex_c25628_34888253	1A	216	5.12508	-0.0129284	1A_2	1A	380973276			gene	TraesCS1A02G215400	380939668	380973697
Spring-Wheat	PC6	BS00041358_51	1A	216	5.12508	-0.0129284	1A_2	1A	381822406			gene	TraesCS1A02G215900	381819326	381822599
Winter-Wheat	PC10	wsnp_Ra_rep_c74936_72685894	1A	216	5.07347	-0.0189286	1A_2	1A	353256349			gene	TraesCS1A02G195400	353251752	353256652
Winter-Wheat	PC10	wsnp_Ex_c3572_6533892	1A	216	5.07347	-0.0189286	1A_2	1A	353625879			gene	TraesCS1A02G195700	353625764	353631621
Winter-Wheat	PC2	wsnp_Ex_c3142_5808330	1A	216	4.95499	0.00613462	1A_2	1A	254385535		1	gene	TraesCS1A02G147500	254383244	254386910
Winter-Wheat	PC2	BS00022201_51	1A	216	4.79332	0.00604602	1A_2	1A	298116028			gene	TraesCS1A02G165500	298108442	298116154
Winter-Wheat	PC10	wsnp_Ex_rep_c101746_87053634	1A	216	4.77539	-0.0175961	1A_2	1A	364227542			gene	TraesCS1A02G203000	364226064	364230622
Winter-Wheat	PC2	Excalibur_c6255_1119	1A	216	4.67155	0.00600316	1A_2	1D	137440330			gene	TraesCS1D02G126300	137437189	137441962
Spring-Wheat	PC6	Excalibur_c17872_137	1A	216	4.67072	-0.0121594	1A_2	1A	355335999			upstream_2k	TraesCS1A02G197200	355334094	355336094
Spring-Wheat	PC6	wsnp_Ku_c4413_8008008	1A	216	4.60619	-0.0124094	1A_2	1A	377427867			gene	TraesCS1A02G214300	377426421	377429880
Spring-Wheat	PC6	wsnp_Ra_c4481_8119609	1A	216	4.52319	-0.0120385	1A_2	1A	377428964			gene	TraesCS1A02G214300	377426421	377429880
Winter-Wheat	PC2	Excalibur_rep_c88290_94	1A	216	4.49491	-0.00550914	1A_2	1A	298108877			upstream_2k	TraesCS1A02G165400	298107333	298109333
Winter-Wheat	PC2	CAP8_c806_297	1A	216	4.49291	-0.00553105	1A_2	1A	297380842			gene	TraesCS1A02G164600	297376881	297381017
Winter-Wheat	PC1	Excalibur_c17872_137	1A	216	4.45373	-0.00855235	1A_2	1A	355335999			upstream_2k	TraesCS1A02G197200	355334094	355336094
Spring-Wheat	PC6	Excalibur_rep_c107489_168	1A	216	4.32653	-0.0114878	1A_2	1D	283551866			gene	TraesCS1D02G200400	283550674	283552254
Spring-Wheat	PC7	wsnp_Ku_c4413_8008008	1A	216	4.3085	-0.0132301	1A_2	1A	377427867			gene	TraesCS1A02G214300	377426421	377429880
Spring-Wheat	PC3	wsnp_Ex_c4605_8239915	1A	216	4.2272	-0.00740731	1A_2	1A	370107077			gene	TraesCS1A02G208600	370102576	370108219
Spring-Wheat	PC6	RAC875_c10400_791	1A	216	4.2033	-0.0111051	1A_2	1D	300064450			gene	TraesCS1D02G215000	300062304	300066032
Spring-Wheat	PC6	Excalibur_c49588_76	1A	216	4.15788	-0.0112027	1A_2	1A	368197802			gene	TraesCS1A02G205600	368196476	368198581
Spring-Wheat	PC3	wsnp_Ex_rep_c101746_87053634	1A	216	4.13429	0.00741982	1A_2	1A	364227542			gene	TraesCS1A02G203000	364226064	364230622
Spring-Wheat	PC3	BS00021878_51	1A	216	4.12966	0.00746267	1A_2	1D	297535814			gene	TraesCS1D02G211800	297531414	297536699
Winter-Wheat	PC2	Kukri_rep_c101218_200	1A	216	4.08759	-0.00527715	1A_2	1A	108760708		1	gene	TraesCS1A02G109400	108760477	108766530
Winter-Wheat	PC2	Kukri_c26669_515	1A	216	4.08759	-0.00527715	1A_2	1A	127075701		1	gene	TraesCS1A02G118400	127075151	127077797
Winter-Wheat	PC2	wsnp_Ex_rep_c68183_66958099	1A	216	4.08759	-0.00527715	1A_2	1A	132785570		1	gene	TraesCS1A02G120200	132783825	132791382
Winter-Wheat	PC2	wsnp_Ex_c41237_48104282	1A	216	4.08759	-0.00527715	1A_2	1A	176457991		1	gene	TraesCS1A02G131600	176449533	176462644
Winter-Wheat	PC2	Ex_c3799_2429	1A	216	4.08759	-0.00527715	1A_2	1A	182176248		1	gene	TraesCS1A02G132800	182068831	182176388
Winter-Wheat	PC2	wsnp_Ex_rep_c66875_65276404	1A	216	4.08759	-0.00527715	1A_2	1A	208209636		1	gene	TraesCS1A02G135300	208208304	208219356
Winter-Wheat	PC2	RAC875_c40579_501	1A	216	4.08759	-0.00527715	1A_2	1A	238656648		1	gene	TraesCS1A02G140700	238656184	238670642
Winter-Wheat	PC2	BobWhite_c44224_71	1A	216	4.08759	-0.00527715	1A_2	1A	238680789		1	gene	TraesCS1A02G140900	238677153	238690883
Winter-Wheat	PC2	wsnp_Ex_c6826_11775106	1A	216	4.08759	-0.00527715	1A_2	1A	238680789		1	gene	TraesCS1A02G140900	238677153	238690883
Winter-Wheat	PC10	wsnp_Ex_c8885_14842394	1A	216	4.07902	-0.0199094	1A_2	1A	352173504			gene	TraesCS1A02G195200	352173116	352180076
Winter-Wheat	PC10	Kukri_c43730_841	1A	216	4.07902	-0.0199094	1A_2	1A	353255356			gene	TraesCS1A02G195400	353251752	353256652
Winter-Wheat	PC10	Excalibur_rep_c107489_168	1A	216	4.07902	-0.0199094	1A_2	1D	283551866			gene	TraesCS1D02G200400	283550674	283552254
Spring-Wheat	PC6	RAC875_c38417_246	1A	216	4.07624	0.0111458	1A_2	1A	358761707			gene	TraesCS1A02G199600	358761380	358772026
Winter-Wheat	PC6	BS00090408_51	1A	216	4.06796	-0.00880843	1A_2	1A	343681264			gene	TraesCS1A02G190200	343680837	343685974
Winter-Wheat	PC2	Excalibur_c20133_87	1A	216	4.03827	0.00542967	1A_2	1A	298037397			gene	TraesCS1A02G165300	298034053	298037445
Spring-Wheat	PC3	Ex_c6765_2118	1A	216	4.03716	-0.00712206	1A_2	1D	296361725			gene	TraesCS1D02G210300	296359185	296364567
Winter-Wheat	PC1	CAP11_c6014_160	1A	216	4.00396	-0.00726111	1A_2	1D	293525301			gene	TraesCS1D02G207100	293523905	293525500
Winter-Wheat	PC1	Kukri_c33586_75	1A	216	31.2242	0.034972	1A_2
Winter-Wheat	PC1	RAC875_c15998_53	1A	216	4.45373	0.00855235	1A_2
Winter-Wheat	PC1	wsnp_Ex_c33831_42253707	1A	216	4.45373	0.00855235	1A_2
Winter-Wheat	PC2	Excalibur_c57766_92	1A	216	5.60642	-0.00627327	1A_2
Winter-Wheat	PC2	IAAV8824	1A	216	5.60642	-0.00627327	1A_2
Winter-Wheat	PC2	BS00066549_51	1A	216	5.60642	-0.00627327	1A_2
Winter-Wheat	PC2	Ex_c14515_220	1A	216	5.40221	0.00642048	1A_2
Winter-Wheat	PC2	wsnp_Ra_c6474_11298858	1A	216	5.40221	0.00642048	1A_2
Winter-Wheat	PC2	BS00048887_51	1A	216	5.40221	0.00642048	1A_2
Winter-Wheat	PC2	BS00077504_51	1A	216	5.40221	-0.00642048	1A_2
Winter-Wheat	PC2	BS00021730_51	1A	216	5.40221	-0.00642048	1A_2
Winter-Wheat	PC2	Ex_c14515_218	1A	216	5.33687	-0.00609001	1A_2
Winter-Wheat	PC2	IACX7921	1A	216	5.13569	-0.00623251	1A_2
Winter-Wheat	PC2	Ra_c11042_1500	1A	216	5.13569	0.00623251	1A_2
Winter-Wheat	PC2	Kukri_c362_91	1A	216	4.79332	0.00604602	1A_2
Winter-Wheat	PC2	Kukri_c362_151	1A	216	4.79332	-0.00604602	1A_2
Winter-Wheat	PC2	Kukri_rep_c81206_235	1A	216	4.08759	-0.00527715	1A_2
Winter-Wheat	PC2	wsnp_Ex_c2389_4477621	1A	216	4.08759	-0.00527715	1A_2
Winter-Wheat	PC3	Kukri_c33586_75	1A	216	20.8697	0.0474514	1A_2
Winter-Wheat	PC7	Kukri_c33586_75	1A	216	4.56643	0.0301361	1A_2
Winter-Wheat	PC10	RAC875_c55052_604	1A	216	5.37585	-0.0204046	1A_2
Winter-Wheat	PC10	RAC875_c8515_653	1A	216	4.1686	-0.0176177	1A_2
Spring-Wheat	PC3	Kukri_c33586_75	1A	216	9.69526	0.030706	1A_2
Spring-Wheat	PC6	wsnp_Ex_c6817_11762714	1A	216	5.78942	-0.0134668	1A_2
Spring-Wheat	PC6	RAC875_c12808_182	1A	216	5.12508	-0.0129284	1A_2
Spring-Wheat	PC6	BS00065146_51	1A	216	4.88695	-0.0123172	1A_2
Spring-Wheat	PC6	RAC875_c8515_653	1A	216	4.80905	-0.0123011	1A_2
Spring-Wheat	PC6	wsnp_Ku_c37925_46678703	1A	216	4.65079	-0.0122352	1A_2
Spring-Wheat	PC6	RAC875_c24560_604	1A	216	4.3977	0.0118698	1A_2
Spring-Wheat	PC7	RAC875_c24560_604	1A	216	4.43496	0.0131949	1A_2
Spring-Wheat	PC7	wsnp_Ku_c37925_46678703	1A	216	4.24514	-0.0128683	1A_2
Winter-Wheat	PC4	Kukri_c33586_75	1A	216	18.1215	-0.0418204	1A_2
Winter-Wheat	PC5	Kukri_c33586_75	1A	216	28.7212	-0.0540876	1A_2
Spring-Wheat	PC6	BobWhite_c46349_402	1A	218	5.51943	-0.0140591	1A_2	1A	354938468			upstream_2k	TraesCS1A02G196500	354937526	354939526
Winter-Wheat	PC6	BobWhite_c46349_402	1A	218	4.41859	0.00925691	1A_2	1A	354938468			upstream_2k	TraesCS1A02G196500	354937526	354939526
Spring-Wheat	PC6	BobWhite_c478_1386	1A	218	4.98738	0.0142554	1A_2
Winter-Wheat	PC1	wsnp_Ku_c17726_26872129	1A	219	7.07135	-0.0108127	1A_2	1A	337656597			upstream_2k	TraesCS1A02G186300	337655149	337657149
Spring-Wheat	PC6	wsnp_Ku_c30921_40705731	1A	219	5.91573	0.0156443	1A_2	1A	303853997			gene	TraesCS1A02G170200	303853527	303858626
Spring-Wheat	PC6	IACX7695	1A	219	5.91573	-0.0156443	1A_2	1A	301897816			gene	TraesCS1A02G169300	301895909	301899325
Spring-Wheat	PC6	CAP7_c3885_73	1A	219	5.89745	-0.0154403	1A_2	1A	305327669			gene	TraesCS1A02G170700	305326594	305329046
Spring-Wheat	PC6	wsnp_Ra_c34203_42948357	1A	219	5.53897	0.0150868	1A_2	1A	304040711			gene	TraesCS1A02G170400	304036915	304047086
Spring-Wheat	PC6	wsnp_Ex_c15188_23387523	1A	219	5.53897	0.0150868	1A_2	1A	306112162			gene	TraesCS1A02G171100	306106802	306115293
Spring-Wheat	PC6	Kukri_c27717_316	1A	219	5.53897	0.0150868	1A_2	1D	238060333			gene	TraesCS1D02G166700	238059326	238060889
Spring-Wheat	PC6	wsnp_Ra_c41581_48764320	1A	219	5.53897	0.0150868	1A_2	1D	240588877			gene	TraesCS1D02G168200	240587028	240593172
Spring-Wheat	PC6	RFL_Contig5450_993	1A	219	5.53897	0.0150868	1A_2	1D	246651234			gene	TraesCS1D02G172600	246644751	246652235
Winter-Wheat	PC1	wsnp_Ex_rep_c105541_89932598	1A	219	5.51864	0.00990579	1A_2	1A	325047151			gene	TraesCS1A02G180200	325039828	325049320
Spring-Wheat	PC6	BS00022156_51	1A	219	5.45239	-0.014831	1A_2	1A	301197484			gene	TraesCS1A02G168600	301196754	301200037
Spring-Wheat	PC6	IAAV4916	1A	219	5.45239	-0.014831	1A_2	1A	301776516			gene	TraesCS1A02G168900	301776169	301779892
Spring-Wheat	PC6	IAAV3552	1A	219	5.45239	-0.014831	1A_2	1A	304037345			upstream_2k	TraesCS1A02G170300	304036570	304038570
Spring-Wheat	PC6	Tdurum_contig81558_272	1A	219	5.45239	-0.014831	1A_2	1A	308812861			upstream_2k	TraesCS1A02G173000	308811509	308813509
Spring-Wheat	PC6	Ra_c2322_174	1A	219	5.41039	0.0150174	1A_2	1A	301857714			gene	TraesCS1A02G169100	301857603	301864368
Spring-Wheat	PC6	Ra_c26970_1740	1A	219	5.41039	0.0150174	1A_2	1A	306114424			gene	TraesCS1A02G171100	306106802	306115293
Spring-Wheat	PC6	Kukri_c28532_103	1A	219	5.38978	0.0148012	1A_2	1A	304038609			gene	TraesCS1A02G170400	304036915	304047086
Spring-Wheat	PC6	BS00031200_51	1A	219	5.17127	-0.0140563	1A_2	1A	301782334			gene	TraesCS1A02G169000	301781001	301784189
Spring-Wheat	PC6	Ra_c10580_1629	1A	219	4.98738	0.0142554	1A_2	1A	307705711			gene	TraesCS1A02G172100	307700421	307707523
Spring-Wheat	PC6	RAC875_c49760_107	1A	219	4.98738	0.0142554	1A_2	1A	308210617			gene	TraesCS1A02G172300	308202620	308211209
Spring-Wheat	PC6	wsnp_RFL_Contig2808_2585736	1A	219	4.98738	0.0142554	1A_2	1D	238069536			gene	TraesCS1D02G166900	238068930	238072771
Winter-Wheat	PC2	BS00102492_51	1A	219	4.91513	-0.0061691	1A_2	1A	298116057			gene	TraesCS1A02G165500	298108442	298116154
Winter-Wheat	PC10	wsnp_Ex_c5634_9907829	1A	219	4.86087	0.0219694	1A_2	1A	320222879			gene	TraesCS1A02G177400	320222699	320224716
Winter-Wheat	PC10	wsnp_Ex_c5634_9906981	1A	219	4.86087	0.0219694	1A_2	1A	320223727			gene	TraesCS1A02G177400	320222699	320224716
Spring-Wheat	PC6	Tdurum_contig43360_1381	1A	219	4.65875	0.0135609	1A_2	1A	301197698			gene	TraesCS1A02G168600	301196754	301200037
Spring-Wheat	PC6	wsnp_Ra_c20126_29372577	1A	219	4.3453	0.0180864	1A_2	1A	114062296		1	gene	TraesCS1A02G112400	114060494	114063211
Spring-Wheat	PC3	Ku_c2898_783	1A	219	4.23674	0.0115411	1A_2	1A	182069951		1	gene	TraesCS1A02G132800	182068831	182176388
Spring-Wheat	PC3	wsnp_Ex_c1427_2736441	1A	219	4.19759	0.0116049	1A_2	1A	337008044			gene	TraesCS1A02G185900	337007361	337017141
Spring-Wheat	PC6	Excalibur_c37474_179	1A	219	6.0544	0.0157249	1A_2
Spring-Wheat	PC6	IACX10924	1A	219	5.57532	-0.0151897	1A_2
Spring-Wheat	PC6	Excalibur_c37474_242	1A	219	5.53897	0.0150868	1A_2
Spring-Wheat	PC6	RAC875_rep_c105092_114	1A	219	5.53897	0.0150868	1A_2
Spring-Wheat	PC6	Kukri_c609_328	1A	219	5.45239	-0.014831	1A_2
Spring-Wheat	PC6	RAC875_c41581_176	1A	219	5.45239	-0.014831	1A_2
Spring-Wheat	PC6	wsnp_Ex_c2178_4086161	1A	219	5.45239	-0.014831	1A_2
Spring-Wheat	PC6	Tdurum_contig43360_1592	1A	219	4.98738	-0.0142554	1A_2
Winter-Wheat	PC1	wsnp_Ex_c44049_50205904	1A	220	7.00909	0.0107626	1A_2	1A	337678166			gene	TraesCS1A02G186600	337677452	337678504
Winter-Wheat	PC1	Kukri_c32885_145	1A	220	7.00909	-0.0107626	1A_2	1D	261741614			gene	TraesCS1D02G189300	261736428	261742161
Winter-Wheat	PC1	Excalibur_c11273_284	1A	220	6.11197	0.00987718	1A_2	1A	341869554			gene	TraesCS1A02G188800	341867721	341871890
Winter-Wheat	PC1	wsnp_Ex_c3572_6531810	1A	220	6.11197	0.00987718	1A_2	1A	353628518			gene	TraesCS1A02G195700	353625764	353631621
Winter-Wheat	PC1	Excalibur_rep_c86757_244	1A	220	6.11197	-0.00987718	1A_2	1A	354950322			upstream_2k	TraesCS1A02G196700	354948394	354950394
Winter-Wheat	PC1	wsnp_Ex_c1374_2630830	1A	220	5.83043	0.00963965	1A_2	1A	352137706			gene	TraesCS1A02G195100	352136861	352140961
Winter-Wheat	PC1	CAP12_c6266_187	1A	220	5.83043	-0.00963965	1A_2	1A	354823624			gene	TraesCS1A02G196400	354823588	354824724
Spring-Wheat	PC6	IAAV749	1A	220	5.60468	-0.0132683	1A_2	1A	369089146			gene	TraesCS1A02G207100	369086426	369096987
Winter-Wheat	PC1	CAP8_c2843_226	1A	220	5.52101	0.0093146	1A_2	1A	356473906			gene	TraesCS1A02G198400	356471270	356474267
Winter-Wheat	PC1	IACX2325	1A	220	5.52101	0.0093146	1A_2	1A	356474568			gene	TraesCS1A02G198500	356474337	356476835
Winter-Wheat	PC1	CAP7_c3269_236	1A	220	5.38134	0.00912233	1A_2	1A	368198287			gene	TraesCS1A02G205600	368196476	368198581
Spring-Wheat	PC6	Kukri_c12165_1148	1A	220	5.33479	-0.0131159	1A_2	1D	298693232			gene	TraesCS1D02G213700	298692275	298696295
Spring-Wheat	PC6	RAC875_c25799_457	1A	220	5.14771	0.012813	1A_2	1A	381314821			gene	TraesCS1A02G215800	381313932	381318932
Spring-Wheat	PC6	wsnp_Ex_c3986_7217641	1A	220	5.12508	-0.0129284	1A_2	1A	385355602			gene	TraesCS1A02G217400	385354480	385359921
Winter-Wheat	PC1	wsnp_Ex_rep_c103087_88123733	1A	220	5.12428	0.00428423	1A_2	1A	369697031			gene	TraesCS1A02G208000	369694640	369698406
Spring-Wheat	PC7	RAC875_c25799_457	1A	220	4.90363	0.0138044	1A_2	1A	381314821			gene	TraesCS1A02G215800	381313932	381318932
Spring-Wheat	PC7	wsnp_Ex_c35563_43690084	1A	220	4.84462	0.0139862	1A_2	1A	377427976			gene	TraesCS1A02G214300	377426421	377429880
Spring-Wheat	PC7	wsnp_Ex_c5543_9763520	1A	220	4.84462	0.0139862	1A_2	1D	301239869			gene	TraesCS1D02G215700	301230093	301250218
Winter-Wheat	PC1	wsnp_Ex_c44049_50205457	1A	220	4.6525	-0.007899	1A_2	1A	337677633			gene	TraesCS1A02G186600	337677452	337678504
Spring-Wheat	PC6	wsnp_Ex_c13564_21327699	1A	220	4.60658	-0.0123941	1A_2	1A	350753756			gene	TraesCS1A02G193600	350752534	350763077
Spring-Wheat	PC6	wsnp_Ex_c1374_2630879	1A	220	4.60658	-0.0123941	1A_2	1A	352137657			gene	TraesCS1A02G195100	352136861	352140961
Spring-Wheat	PC6	Ex_c12763_662	1A	220	4.60658	0.0123941	1A_2	1A	352013338			gene	TraesCS1A02G195000	352013037	352016495
Spring-Wheat	PC6	Excalibur_c14943_695	1A	220	4.56418	0.0118862	1A_2	1D	289477772			gene	TraesCS1D02G204300	289476231	289482870
Spring-Wheat	PC6	Kukri_rep_c115954_137	1A	220	4.52319	-0.0120385	1A_2	1D	301241161			gene	TraesCS1D02G215700	301230093	301250218
Spring-Wheat	PC6	wsnp_Ex_c10100_16600633	1A	220	4.52319	-0.0120385	1A_2	1D	302819003			gene	TraesCS1D02G217200	302816311	302819783
Spring-Wheat	PC6	Excalibur_rep_c86757_244	1A	220	4.48832	-0.0118832	1A_2	1A	354950322			upstream_2k	TraesCS1A02G196700	354948394	354950394
Winter-Wheat	PC1	wsnp_Ex_c34260_42602746	1A	220	4.45373	0.00855235	1A_2	1A	344483109			gene	TraesCS1A02G190700	344480199	344488546
Winter-Wheat	PC1	Ex_c12763_662	1A	220	4.45373	0.00855235	1A_2	1A	352013338			gene	TraesCS1A02G195000	352013037	352016495
Winter-Wheat	PC1	wsnp_Ra_c18045_27024765	1A	220	4.45373	0.00855235	1A_2	1A	353253652			gene	TraesCS1A02G195400	353251752	353256652
Winter-Wheat	PC1	wsnp_Ex_c13564_21327699	1A	220	4.45373	-0.00855235	1A_2	1A	350753756			gene	TraesCS1A02G193600	350752534	350763077
Winter-Wheat	PC1	wsnp_Ex_c1374_2630879	1A	220	4.45373	-0.00855235	1A_2	1A	352137657			gene	TraesCS1A02G195100	352136861	352140961
Winter-Wheat	PC10	Ra_c272_1632	1A	220	4.43735	-0.0187054	1A_2	1A	337009643			gene	TraesCS1A02G185900	337007361	337017141
Spring-Wheat	PC7	Kukri_c12165_1148	1A	220	4.43002	-0.0131022	1A_2	1D	298693232			gene	TraesCS1D02G213700	298692275	298696295
Spring-Wheat	PC7	BS00094681_51	1A	220	4.41323	0.0131067	1A_2	1A	374689384			gene	TraesCS1A02G212000	374689236	374690910
Spring-Wheat	PC7	IACX293	1A	220	4.41323	0.0131067	1A_2	1A	375468835			gene	TraesCS1A02G212600	375467613	375469315
Spring-Wheat	PC6	wsnp_Ex_rep_c103087_88123733	1A	220	4.37281	0.0115122	1A_2	1A	369697031			gene	TraesCS1A02G208000	369694640	369698406
Winter-Wheat	PC1	wsnp_JD_c40990_29127031	1A	220	4.31353	0.00863599	1A_2	1A	354935012			gene	TraesCS1A02G196500	354934937	354937526
Winter-Wheat	PC10	BobWhite_c1488_504	1A	220	4.30893	0.019005	1A_2	1D	290444213			gene	TraesCS1D02G204900	290443237	290447900
Winter-Wheat	PC1	wsnp_Ra_c6182_10833256	1A	220	4.29663	0.007568	1A_2	1D	292081537			gene	TraesCS1D02G206500	292079816	292084438
Spring-Wheat	PC3	wsnp_Ra_c6182_10833256	1A	220	4.24329	-0.00738854	1A_2	1D	292081537			gene	TraesCS1D02G206500	292079816	292084438
Spring-Wheat	PC6	wsnp_Ex_c35563_43690084	1A	220	4.20513	0.0116866	1A_2	1A	377427976			gene	TraesCS1A02G214300	377426421	377429880
Spring-Wheat	PC6	wsnp_Ex_c5543_9763520	1A	220	4.20513	0.0116866	1A_2	1D	301239869			gene	TraesCS1D02G215700	301230093	301250218
Spring-Wheat	PC3	D_contig04348_649	1A	220	4.09629	0.00724522	1A_2	1D	293594119			gene	TraesCS1D02G207200	293592542	293594875
Winter-Wheat	PC10	CAP12_c6266_187	1A	220	4.07902	-0.0199094	1A_2	1A	354823624			gene	TraesCS1A02G196400	354823588	354824724
Winter-Wheat	PC10	wsnp_Ex_c1374_2630830	1A	220	4.07902	0.0199094	1A_2	1A	352137706			gene	TraesCS1A02G195100	352136861	352140961
Spring-Wheat	PC6	CAP7_c3269_236	1A	220	4.07624	0.0111458	1A_2	1A	368198287			gene	TraesCS1A02G205600	368196476	368198581
Spring-Wheat	PC6	BobWhite_c1488_504	1A	220	4.07624	0.0111458	1A_2	1D	290444213			gene	TraesCS1D02G204900	290443237	290447900
Winter-Wheat	PC1	BobWhite_c1488_504	1A	220	4.04994	0.00729793	1A_2	1D	290444213			gene	TraesCS1D02G204900	290443237	290447900
Winter-Wheat	PC1	RAC875_c68797_400	1A	220	5.83043	0.00963965	1A_2
Winter-Wheat	PC1	IAAV7131	1A	220	5.5314	0.00987484	1A_2
Winter-Wheat	PC1	wsnp_Ex_c2840_5247386	1A	220	4.66774	-0.00861554	1A_2
Winter-Wheat	PC1	Kukri_rep_c101316_375	1A	220	4.29663	0.007568	1A_2
Winter-Wheat	PC10	CAP12_c6266_298	1A	220	5.37585	-0.0204046	1A_2
Winter-Wheat	PC10	CAP12_c6266_339	1A	220	4.12991	0.020686	1A_2
Winter-Wheat	PC10	RAC875_c68797_400	1A	220	4.07902	0.0199094	1A_2
Spring-Wheat	PC3	Kukri_rep_c101316_375	1A	220	4.24329	-0.00738854	1A_2
Spring-Wheat	PC6	wsnp_Ex_c2840_5247386	1A	220	5.32648	-0.0129973	1A_2
Spring-Wheat	PC6	RAC875_c31168_238	1A	220	5.14771	0.012813	1A_2
Spring-Wheat	PC6	Excalibur_rep_c107144_405	1A	220	4.93911	-0.0128137	1A_2
Spring-Wheat	PC6	wsnp_Ku_c47386_53862969	1A	220	4.93911	-0.0128137	1A_2
Spring-Wheat	PC6	BobWhite_c12841_56	1A	220	4.3977	0.0118698	1A_2
Spring-Wheat	PC6	wsnp_Ku_c37925_46679146	1A	220	4.3977	0.0118698	1A_2
Spring-Wheat	PC7	RAC875_c31168_238	1A	220	4.90363	0.0138044	1A_2
Spring-Wheat	PC7	BobWhite_c12841_56	1A	220	4.43496	0.0131949	1A_2
Spring-Wheat	PC7	wsnp_Ku_c37925_46679146	1A	220	4.43496	0.0131949	1A_2
Spring-Wheat	PC7	Excalibur_rep_c107144_405	1A	220	4.34693	-0.013211	1A_2
Spring-Wheat	PC7	wsnp_Ku_c47386_53862969	1A	220	4.34693	-0.013211	1A_2
Winter-Wheat	PC1	RAC875_c1080_523	1A	221	31.2242	0.034972	1A_2	1D	111728087			gene	TraesCS1D02G115900	111721494	111729558
Winter-Wheat	PC5	RAC875_c1080_523	1A	221	28.7212	-0.0540876		1D	111728087			gene	TraesCS1D02G115900	111721494	111729558
Winter-Wheat	PC3	RAC875_c1080_523	1A	221	20.8697	0.0474514	1A_2	1D	111728087			gene	TraesCS1D02G115900	111721494	111729558
Winter-Wheat	PC4	RAC875_c1080_523	1A	221	18.1215	-0.0418204		1D	111728087			gene	TraesCS1D02G115900	111721494	111729558
Spring-Wheat	PC3	RAC875_c1080_523	1A	221	12.2564	0.0371729	1A_2	1D	111728087			gene	TraesCS1D02G115900	111721494	111729558
Winter-Wheat	PC1	wsnp_Ex_c34821_43076533	1A	221	7.07135	-0.0108127	1A_2	1A	337011672			gene	TraesCS1A02G185900	337007361	337017141
Winter-Wheat	PC1	wsnp_Ex_c21592_30743513	1A	221	5.83043	0.00963965	1A_2	1A	353255764			gene	TraesCS1A02G195400	353251752	353256652
Spring-Wheat	PC6	wsnp_Ex_c3565_6521098	1A	221	5.43044	-0.0132087	1A_2	1D	303336969			gene	TraesCS1D02G217900	303304896	303344768
Spring-Wheat	PC6	Excalibur_c3565_2673	1A	221	4.68622	0.0121736	1A_2	1A	380964667			gene	TraesCS1A02G215400	380939668	380973697
Winter-Wheat	PC7	RAC875_c1080_523	1A	221	4.56643	0.0301361	1A_2	1D	111728087			gene	TraesCS1D02G115900	111721494	111729558
Spring-Wheat	PC7	Kukri_rep_c106037_96	1A	221	4.4915	0.0131836	1A_2	1D	303321614			gene	TraesCS1D02G217900	303304896	303344768
Spring-Wheat	PC3	wsnp_Ex_c4605_8240189	1A	221	4.48888	-0.00760048	1A_2	1A	370106619			gene	TraesCS1A02G208600	370102576	370108219
Winter-Wheat	PC1	wsnp_Ex_c34260_42602649	1A	221	4.45373	0.00855235	1A_2	1A	344482920			gene	TraesCS1A02G190700	344480199	344488546
Winter-Wheat	PC1	wsnp_Ex_c21592_30743815	1A	221	4.45373	0.00855235	1A_2	1A	353255462			gene	TraesCS1A02G195400	353251752	353256652
Spring-Wheat	PC7	Excalibur_c3565_2673	1A	221	4.44306	0.0130776	1A_2	1A	380964667			gene	TraesCS1A02G215400	380939668	380973697
Spring-Wheat	PC6	wsnp_Ex_c34821_43076533	1A	221	4.31519	-0.0121239	1A_2	1A	337011672			gene	TraesCS1A02G185900	337007361	337017141
Winter-Wheat	PC10	wsnp_Ex_c21592_30743513	1A	221	4.07902	0.0199094	1A_2	1A	353255764			gene	TraesCS1A02G195400	353251752	353256652
Winter-Wheat	PC1	Excalibur_c15098_591	1A	221	5.83043	-0.00963965	1A_2
Winter-Wheat	PC10	Excalibur_c15098_591	1A	221	4.07902	-0.0199094	1A_2
Spring-Wheat	PC6	Excalibur_c15098_591	1A	221	4.42284	-0.0117821	1A_2
Spring-Wheat	PC6	wsnp_Ex_rep_c66562_64849366	1A	231	5.5684	-0.0134038	1A_3	1A	385899445			gene	TraesCS1A02G217900	385887492	385900007
Spring-Wheat	PC7	wsnp_Ex_c3906_7086294	1A	231	5.42893	0.0144052	1A_3	1A	368816004			gene	TraesCS1A02G206600	368807837	368816199
Spring-Wheat	PC6	Kukri_c19389_97	1A	231	4.68622	0.0121736	1A_3	1A	381274245			gene	TraesCS1A02G215600	381274139	381277555
Spring-Wheat	PC6	Ra_c11023_679	1A	231	4.56418	0.0118862	1A_3	1A	362864281			gene	TraesCS1A02G201600	362861943	362866378
Winter-Wheat	PC10	Ra_c11023_679	1A	231	4.48459	0.0195794	1A_3	1A	362864281			gene	TraesCS1A02G201600	362861943	362866378
Winter-Wheat	PC1	RAC875_c18539_1159	1A	231	4.45373	0.00855235	1A_3	1A	344294441			gene	TraesCS1A02G190500	344290258	344294613
Spring-Wheat	PC7	Kukri_c19389_97	1A	231	4.44306	0.0130776	1A_3	1A	381274245			gene	TraesCS1A02G215600	381274139	381277555
Spring-Wheat	PC6	wsnp_Ex_c3906_7086294	1A	231	4.20468	0.0113097	1A_3	1A	368816004			gene	TraesCS1A02G206600	368807837	368816199
Spring-Wheat	PC6	RAC875_c105730_397	1A	231	4.18877	-0.0110244	1A_3
Winter-Wheat	PC2	RAC875_c15975_1208	1A	315	4.23907	0.0079229	1A_4
Winter-Wheat	PC1	Excalibur_c10657_796	1B	31	4.71252	-0.00687123	1B_1	1D	2091089			gene	TraesCS1D02G004100	2087759	2094728
Winter-Wheat	PC5	Tdurum_contig28703_293	1B	35	4.46839	-0.0127081
Winter-Wheat	PC2	D_GB5Y7FA01BMOJY_241	1B	38	4.56428	0.00553096	1B_1	1D	8721371			gene	TraesCS1D02G020200	8719721	8727943
Winter-Wheat	PC2	Excalibur_c2868_1808	1B	71	4.36982	-0.00555683	1B_2
Winter-Wheat	PC2	IAAV392	1B	71	4.13827	-0.00547351	1B_2
Spring-Wheat	PC3	IAAV392	1B	71	6.51768	0.0145141	1B_2
Spring-Wheat	PC3	Excalibur_c2868_1808	1B	71	5.59821	0.013339	1B_2
Winter-Wheat	PC5	Kukri_c1312_666	1B	102	25.1059	-0.0439942		1B	11859136	4	2	gene	TraesCS1B02G024500	11857187	11860248
Winter-Wheat	PC1	Kukri_c1312_666	1B	102	17.2771	0.0230559	1B_3	1B	11859136	4	2	gene	TraesCS1B02G024500	11857187	11860248
Winter-Wheat	PC3	Kukri_c1312_666	1B	102	14.8825	0.0348827	1B_3	1B	11859136	4	2	gene	TraesCS1B02G024500	11857187	11860248
Winter-Wheat	PC4	Kukri_c1312_666	1B	102	14.4495	-0.0323814		1B	11859136	4	2	gene	TraesCS1B02G024500	11857187	11860248
Spring-Wheat	PC3	Kukri_c1312_666	1B	102	7.47158	0.0233987	1B_3	1B	11859136	4	2	gene	TraesCS1B02G024500	11857187	11860248
Winter-Wheat	PC7	Kukri_c1312_666	1B	102	4.74559	0.0268061	1B_3	1B	11859136	4	2	gene	TraesCS1B02G024500	11857187	11860248
Winter-Wheat	PC5	Tdurum_contig44219_318	1B	102	16.9433	-0.0335276		1B	15169636	4	2	gene	TraesCS1B02G030800	15165681	15176969
Winter-Wheat	PC1	Tdurum_contig44219_318	1B	102	12.685	0.0181485	1B_3	1B	15169636	4	2	gene	TraesCS1B02G030800	15165681	15176969
Winter-Wheat	PC3	Tdurum_contig44219_318	1B	102	11.6417	0.0282698	1B_3	1B	15169636	4	2	gene	TraesCS1B02G030800	15165681	15176969
Winter-Wheat	PC4	Tdurum_contig44219_318	1B	102	11.4778	-0.0264346		1B	15169636	4	2	gene	TraesCS1B02G030800	15165681	15176969
Spring-Wheat	PC3	Tdurum_contig44219_318	1B	102	4.29196	0.0141563	1B_3	1B	15169636	4	2	gene	TraesCS1B02G030800	15165681	15176969
Spring-Wheat	PC3	Excalibur_c16851_835	1B	102	5.01292	0.00910352	1B_3	1B	17383775	4	2	gene	TraesCS1B02G036500	17379054	17386839
Winter-Wheat	PC5	RAC875_c113582_346	1B	102	25.1059	0.0439942		1A	10053009			gene	TraesCS1A02G020400	10051720	10058221
Winter-Wheat	PC5	Kukri_c38845_821	1B	102	22.8426	0.040876		1D	10434061			gene	TraesCS1D02G025400	10432728	10437741
Winter-Wheat	PC5	wsnp_Ku_c28164_38103270	1B	102	21.0733	0.0390405		1D	10262580			gene	TraesCS1D02G024400	10257122	10268568
Winter-Wheat	PC1	RAC875_c113582_346	1B	102	17.2771	-0.0230559	1B_3	1A	10053009			gene	TraesCS1A02G020400	10051720	10058221
Winter-Wheat	PC1	wsnp_Ku_c28164_38103270	1B	102	16.6493	-0.0217767	1B_3	1D	10262580			gene	TraesCS1D02G024400	10257122	10268568
Winter-Wheat	PC1	Kukri_c38845_821	1B	102	16.3935	-0.0218056	1B_3	1D	10434061			gene	TraesCS1D02G025400	10432728	10437741
Winter-Wheat	PC3	RAC875_c113582_346	1B	102	14.8825	-0.0348827	1B_3	1A	10053009			gene	TraesCS1A02G020400	10051720	10058221
Winter-Wheat	PC4	RAC875_c113582_346	1B	102	14.4495	0.0323814		1A	10053009			gene	TraesCS1A02G020400	10051720	10058221
Winter-Wheat	PC4	wsnp_Ku_c28164_38103270	1B	102	14.3924	0.0310715		1D	10262580			gene	TraesCS1D02G024400	10257122	10268568
Winter-Wheat	PC4	Kukri_c38845_821	1B	102	13.5784	0.0304616		1D	10434061			gene	TraesCS1D02G025400	10432728	10437741
Winter-Wheat	PC3	wsnp_Ku_c28164_38103270	1B	102	13.3274	-0.0317687	1B_3	1D	10262580			gene	TraesCS1D02G024400	10257122	10268568
Winter-Wheat	PC3	Kukri_c38845_821	1B	102	13.1573	-0.0318456	1B_3	1D	10434061			gene	TraesCS1D02G025400	10432728	10437741
Spring-Wheat	PC3	RAC875_c113582_346	1B	102	7.47158	-0.0233987	1B_3	1A	10053009			gene	TraesCS1A02G020400	10051720	10058221
Spring-Wheat	PC4	Excalibur_c23462_677	1B	102	7.02213	-0.0128121		6B	438925650			gene	TraesCS6B02G246300	438920933	438928056
Spring-Wheat	PC4	BS00026203_51	1B	102	7.02213	0.0128121		6B	297302255			gene	TraesCS6B02G216100	297299842	297305607
Spring-Wheat	PC3	Ku_c31363_2165	1B	102	6.01883	0.019019	1B_3	1D	11548608			gene	TraesCS1D02G029400	11543975	11550887
Spring-Wheat	PC3	wsnp_Ku_c28164_38103270	1B	102	5.83777	-0.0189805	1B_3	1D	10262580			gene	TraesCS1D02G024400	10257122	10268568
Spring-Wheat	PC3	Kukri_c38845_821	1B	102	5.83777	-0.0189805	1B_3	1D	10434061			gene	TraesCS1D02G025400	10432728	10437741
Winter-Wheat	PC7	Kukri_c38845_821	1B	102	5.5291	-0.0283972	1B_3	1D	10434061			gene	TraesCS1D02G025400	10432728	10437741
Winter-Wheat	PC3	Ku_c31363_2165	1B	102	4.76532	0.0137197	1B_3	1D	11548608			gene	TraesCS1D02G029400	11543975	11550887
Winter-Wheat	PC3	IAAV3809	1B	102	4.76532	0.0137197	1B_3	1D	11623282			gene	TraesCS1D02G029500	11616634	11624592
Winter-Wheat	PC7	RAC875_c113582_346	1B	102	4.74559	-0.0268061	1B_3	1A	10053009			gene	TraesCS1A02G020400	10051720	10058221
Winter-Wheat	PC5	Ku_c31363_2165	1B	102	4.65842	-0.0133654		1D	11548608			gene	TraesCS1D02G029400	11543975	11550887
Winter-Wheat	PC5	IAAV3809	1B	102	4.65842	-0.0133654		1D	11623282			gene	TraesCS1D02G029500	11616634	11624592
Winter-Wheat	PC1	Ku_c31363_2165	1B	102	4.46893	0.00814279	1B_3	1D	11548608			gene	TraesCS1D02G029400	11543975	11550887
Winter-Wheat	PC1	IAAV3809	1B	102	4.46893	0.00814279	1B_3	1D	11623282			gene	TraesCS1D02G029500	11616634	11624592
Winter-Wheat	PC1	RFL_Contig4104_670	1B	102	5.98671	-0.0100406	1B_3
Winter-Wheat	PC3	RFL_Contig4104_670	1B	102	5.42953	-0.0154828	1B_3
Spring-Wheat	PC3	RFL_Contig4104_670	1B	102	5.83777	-0.0189805	1B_3
Spring-Wheat	PC4	Ku_c1044_1007	1B	102	7.02213	-0.0128121
Spring-Wheat	PC4	Ku_c32537_241	1B	102	7.02213	-0.0128121
Spring-Wheat	PC4	wsnp_Ex_rep_c101703_87021883	1B	102	7.02213	-0.0128121
Winter-Wheat	PC4	RFL_Contig4104_670	1B	102	4.22881	0.0127004
Winter-Wheat	PC5	RFL_Contig4104_670	1B	102	5.90052	0.015979
Winter-Wheat	PC5	BobWhite_c28295_256	1B	133	14.5505	-0.0299616		1D	9873873			gene	TraesCS1D02G023400	9871576	9875374
Winter-Wheat	PC3	BobWhite_c28295_256	1B	133	10.7916	0.0261746	1B_4	1D	9873873			gene	TraesCS1D02G023400	9871576	9875374
Winter-Wheat	PC4	BobWhite_c28295_256	1B	133	10.313	-0.0240893		1D	9873873			gene	TraesCS1D02G023400	9871576	9875374
Winter-Wheat	PC1	BobWhite_c28295_256	1B	133	10.0262	0.0155072	1B_4	1D	9873873			gene	TraesCS1D02G023400	9871576	9875374
Spring-Wheat	PC3	BobWhite_c28295_256	1B	133	4.62777	0.0155505	1B_4	1D	9873873			gene	TraesCS1D02G023400	9871576	9875374
Winter-Wheat	PC1	IAAV3128	1B	142	31.2242	0.034972	1B_4	1A	94113832			gene	TraesCS1A02G097600	94109874	94114153
Winter-Wheat	PC1	BobWhite_c15522_625	1B	142	31.2242	0.034972	1B_4	1D	66179458			gene	TraesCS1D02G083000	66177910	66180026
Winter-Wheat	PC5	IAAV3128	1B	142	28.7212	-0.0540876		1A	94113832			gene	TraesCS1A02G097600	94109874	94114153
Winter-Wheat	PC5	BobWhite_c15522_625	1B	142	28.7212	-0.0540876		1D	66179458			gene	TraesCS1D02G083000	66177910	66180026
Spring-Wheat	PC8	Excalibur_c46902_92	1B	142	4.01905	0.0168166	1B_4	1B	53251268	4	2	upstream_2k	TraesCS1B02G068600	53250520	53252520
Winter-Wheat	PC3	IAAV3128	1B	142	20.8697	0.0474514	1B_4	1A	94113832			gene	TraesCS1A02G097600	94109874	94114153
Winter-Wheat	PC3	BobWhite_c15522_625	1B	142	20.8697	0.0474514	1B_4	1D	66179458			gene	TraesCS1D02G083000	66177910	66180026
Winter-Wheat	PC4	IAAV3128	1B	142	18.1215	-0.0418204		1A	94113832			gene	TraesCS1A02G097600	94109874	94114153
Winter-Wheat	PC4	BobWhite_c15522_625	1B	142	18.1215	-0.0418204		1D	66179458			gene	TraesCS1D02G083000	66177910	66180026
Spring-Wheat	PC3	IAAV3128	1B	142	17.0239	0.0331945	1B_4	1A	94113832			gene	TraesCS1A02G097600	94109874	94114153
Spring-Wheat	PC3	BobWhite_c15522_625	1B	142	13.7662	0.0260999	1B_4	1D	66179458			gene	TraesCS1D02G083000	66177910	66180026
Winter-Wheat	PC1	BS00086667_51	1B	142	31.2242	0.034972	1B_4	1B	156595504	5	2	gene	TraesCS1B02G127700	156595104	156598937
Winter-Wheat	PC5	BS00086667_51	1B	142	28.7212	-0.0540876		1B	156595504	5	2	gene	TraesCS1B02G127700	156595104	156598937
Winter-Wheat	PC3	BS00086667_51	1B	142	20.8697	0.0474514	1B_4	1B	156595504	5	2	gene	TraesCS1B02G127700	156595104	156598937
Winter-Wheat	PC4	BS00086667_51	1B	142	18.1215	-0.0418204		1B	156595504	5	2	gene	TraesCS1B02G127700	156595104	156598937
Spring-Wheat	PC3	BS00086667_51	1B	142	12.2564	0.0371729	1B_4	1B	156595504	5	2	gene	TraesCS1B02G127700	156595104	156598937
Winter-Wheat	PC7	BS00086667_51	1B	142	4.56643	0.0301361	1B_4	1B	156595504	5	2	gene	TraesCS1B02G127700	156595104	156598937
Spring-Wheat	PC4	Jagger_c10124_91	1B	142	10.9181	-0.0158662		2D	609421976	27	6	gene	TraesCS2D02G519500	609419800	609423925
Winter-Wheat	PC7	IAAV3128	1B	142	4.56643	0.0301361	1B_4	1A	94113832			gene	TraesCS1A02G097600	94109874	94114153
Winter-Wheat	PC7	BobWhite_c15522_625	1B	142	4.56643	0.0301361	1B_4	1D	66179458			gene	TraesCS1D02G083000	66177910	66180026
Winter-Wheat	PC1	BS00087939_51	1B	142	31.2242	0.034972	1B_4
Winter-Wheat	PC3	BS00087939_51	1B	142	20.8697	0.0474514	1B_4
Winter-Wheat	PC7	BS00087939_51	1B	142	4.56643	0.0301361	1B_4
Spring-Wheat	PC3	BS00087939_51	1B	142	17.0239	0.0331945	1B_4
Winter-Wheat	PC4	BS00087939_51	1B	142	18.1215	-0.0418204
Winter-Wheat	PC5	BS00087939_51	1B	142	28.7212	-0.0540876
Winter-Wheat	PC1	Kukri_c25654_382	1B	143	31.2242	0.034972	1B_4	1A	47186193			gene	TraesCS1A02G064800	47185808	47194404
Winter-Wheat	PC1	Excalibur_c6213_689	1B	143	31.2242	0.034972	1B_4	1A	59131276			gene	TraesCS1A02G076400	59130571	59138769
Winter-Wheat	PC1	BS00084722_51	1B	143	31.2242	0.034972	1B_4	1A	77106465			gene	TraesCS1A02G088900	77103810	77107960
Winter-Wheat	PC1	RAC875_c82649_146	1B	143	31.2242	0.034972	1B_4	1A	149355091		1	gene	TraesCS1A02G125400	149352287	149356056
Winter-Wheat	PC5	IAAV3430	1B	143	24.9791	0.0487713	1B_4	1B	8676676	4	2	gene	TraesCS1B02G017800	8663173	8677747
Winter-Wheat	PC1	IAAV3430	1B	143	24.237	-0.0299949	1B_4	1B	8676676	4	2	gene	TraesCS1B02G017800	8663173	8677747
Winter-Wheat	PC3	IAAV3430	1B	143	20.3325	-0.0449823	1B_4	1B	8676676	4	2	gene	TraesCS1B02G017800	8663173	8677747
Spring-Wheat	PC4	IAAV3430	1B	143	16.0902	0.0379093	1B_4	1B	8676676	4	2	gene	TraesCS1B02G017800	8663173	8677747
Winter-Wheat	PC4	IAAV3430	1B	143	16.0902	0.0379093	1B_4	1B	8676676	4	2	gene	TraesCS1B02G017800	8663173	8677747
Spring-Wheat	PC3	IAAV3430	1B	143	10.2727	-0.0216854	1B_4	1B	8676676	4	2	gene	TraesCS1B02G017800	8663173	8677747
Winter-Wheat	PC5	BS00005004_51	1B	143	24.9791	-0.0487713	1B_4	1B	8676778	4	2	gene	TraesCS1B02G017800	8663173	8677747
Winter-Wheat	PC1	BS00005004_51	1B	143	24.237	0.0299949	1B_4	1B	8676778	4	2	gene	TraesCS1B02G017800	8663173	8677747
Winter-Wheat	PC3	BS00005004_51	1B	143	20.3325	0.0449823	1B_4	1B	8676778	4	2	gene	TraesCS1B02G017800	8663173	8677747
Winter-Wheat	PC4	BS00005004_51	1B	143	16.0902	-0.0379093	1B_4	1B	8676778	4	2	gene	TraesCS1B02G017800	8663173	8677747
Spring-Wheat	PC3	BS00005004_51	1B	143	10.2727	0.0216854	1B_4	1B	8676778	4	2	gene	TraesCS1B02G017800	8663173	8677747
Spring-Wheat	PC4	Kukri_c1312_666	1B	143	14.4495	0.0323814	1B_4	1B	11859136	4	2	gene	TraesCS1B02G024500	11857187	11860248
Winter-Wheat	PC1	Kukri_c11756_1706	1B	143	5.98671	-0.0100406	1B_4	1B	17789611	4	2	gene	TraesCS1B02G037600	17788683	17792569
Winter-Wheat	PC5	Kukri_c11756_1706	1B	143	5.90052	0.015979	1B_4	1B	17789611	4	2	gene	TraesCS1B02G037600	17788683	17792569
Spring-Wheat	PC3	Kukri_c11756_1706	1B	143	5.83777	-0.0189805	1B_4	1B	17789611	4	2	gene	TraesCS1B02G037600	17788683	17792569
Winter-Wheat	PC3	Kukri_c11756_1706	1B	143	5.42953	-0.0154828	1B_4	1B	17789611	4	2	gene	TraesCS1B02G037600	17788683	17792569
Winter-Wheat	PC4	Kukri_c11756_1706	1B	143	4.22881	0.0127004	1B_4	1B	17789611	4	2	gene	TraesCS1B02G037600	17788683	17792569
Winter-Wheat	PC1	BobWhite_c6812_144	1B	143	31.2242	0.034972	1B_4	1D	50193783			gene	TraesCS1D02G069300	50192345	50194739
Winter-Wheat	PC1	IACX7053	1B	143	31.2242	0.034972	1B_4	1D	76451701			gene	TraesCS1D02G090000	76450820	76454383
Winter-Wheat	PC1	Kukri_c7936_630	1B	143	31.2242	0.034972	1B_4	1D	106236809			gene	TraesCS1D02G110900	106234721	106238035
Winter-Wheat	PC1	RAC875_rep_c109118_164	1B	143	31.2242	0.034972	1B_4	1D	110008803			gene	TraesCS1D02G113900	110008632	110010579
Winter-Wheat	PC1	Kukri_c26731_312	1B	143	31.2242	-0.034972	1B_4	1A	48585209			gene	TraesCS1A02G065700	48575894	48591514
Winter-Wheat	PC1	Tdurum_contig14418_753	1B	143	31.2242	-0.034972	1B_4	1A	62615609			gene	TraesCS1A02G079800	62614213	62617255
Winter-Wheat	PC1	IAAV2375	1B	143	31.2242	-0.034972	1B_4	1A	91058688			gene	TraesCS1A02G095200	91052073	91058907
Winter-Wheat	PC1	Excalibur_c5775_228	1B	143	31.2242	-0.034972	1B_4	1A	105906068		1	gene	TraesCS1A02G107600	105903502	105906285
Winter-Wheat	PC1	Tdurum_contig10663_1143	1B	143	31.2242	-0.034972	1B_4	1A	107473429		1	gene	TraesCS1A02G108300	107466471	107482160
Winter-Wheat	PC1	Tdurum_contig29891_62	1B	143	31.2242	-0.034972	1B_4	1A	135969390		1	upstream_2k	TraesCS1A02G121800	135968561	135970561
Winter-Wheat	PC1	RAC875_c21367_209	1B	143	31.2242	-0.034972	1B_4	1A	154576016		1	gene	TraesCS1A02G127400	154574636	154577511
Winter-Wheat	PC5	IAAV1833	1B	143	25.1059	-0.0439942	1B_4	1B	20587666	4	2	gene	TraesCS1B02G041200	20585218	20588374
Winter-Wheat	PC1	IAAV1833	1B	143	17.2771	0.0230559	1B_4	1B	20587666	4	2	gene	TraesCS1B02G041200	20585218	20588374
Winter-Wheat	PC3	IAAV1833	1B	143	14.8825	0.0348827	1B_4	1B	20587666	4	2	gene	TraesCS1B02G041200	20585218	20588374
Winter-Wheat	PC4	IAAV1833	1B	143	14.4495	-0.0323814	1B_4	1B	20587666	4	2	gene	TraesCS1B02G041200	20585218	20588374
Winter-Wheat	PC7	IAAV1833	1B	143	4.74559	0.0268061	1B_4	1B	20587666	4	2	gene	TraesCS1B02G041200	20585218	20588374
Spring-Wheat	PC3	IAAV1833	1B	143	4.35179	0.0144794	1B_4	1B	20587666	4	2	gene	TraesCS1B02G041200	20585218	20588374
Winter-Wheat	PC3	wsnp_Ku_c8592_14575931	1B	143	4.76532	0.0137197	1B_4	1B	20594336	4	2	gene	TraesCS1B02G041300	20588785	20595873
Winter-Wheat	PC5	wsnp_Ku_c8592_14575931	1B	143	4.65842	-0.0133654	1B_4	1B	20594336	4	2	gene	TraesCS1B02G041300	20588785	20595873
Winter-Wheat	PC1	wsnp_Ku_c8592_14575931	1B	143	4.46893	0.00814279	1B_4	1B	20594336	4	2	gene	TraesCS1B02G041300	20588785	20595873
Spring-Wheat	PC3	wsnp_Ku_c8592_14575931	1B	143	4.21411	0.0149278	1B_4	1B	20594336	4	2	gene	TraesCS1B02G041300	20588785	20595873
Winter-Wheat	PC1	Tdurum_contig9874_391	1B	143	31.2242	-0.034972	1B_4	1B	32767677	4	2	gene	TraesCS1B02G052400	32761008	32769476
Winter-Wheat	PC5	Tdurum_contig9874_391	1B	143	28.7212	0.0540876	1B_4	1B	32767677	4	2	gene	TraesCS1B02G052400	32761008	32769476
Winter-Wheat	PC3	Tdurum_contig9874_391	1B	143	20.8697	-0.0474514	1B_4	1B	32767677	4	2	gene	TraesCS1B02G052400	32761008	32769476
Winter-Wheat	PC4	Tdurum_contig9874_391	1B	143	18.1215	0.0418204	1B_4	1B	32767677	4	2	gene	TraesCS1B02G052400	32761008	32769476
Spring-Wheat	PC3	Tdurum_contig9874_391	1B	143	10.4562	-0.0308656	1B_4	1B	32767677	4	2	gene	TraesCS1B02G052400	32761008	32769476
Winter-Wheat	PC7	Tdurum_contig9874_391	1B	143	4.56643	-0.0301361	1B_4	1B	32767677	4	2	gene	TraesCS1B02G052400	32761008	32769476
Winter-Wheat	PC1	BS00058711_51	1B	143	31.2242	-0.034972	1B_4	1D	63637697			gene	TraesCS1D02G081500	63636488	63639283
Winter-Wheat	PC1	BobWhite_c3068_393	1B	143	31.2242	-0.034972	1B_4	1D	80447511			gene	TraesCS1D02G094600	80443737	80447968
Winter-Wheat	PC1	BS00094759_51	1B	143	31.2242	-0.034972	1B_4	1D	86218499			gene	TraesCS1D02G099200	86217711	86220924
Winter-Wheat	PC1	BS00065311_51	1B	143	31.2242	-0.034972	1B_4	1D	136953948			upstream_2k	TraesCS1D02G125900	136952855	136954855
Winter-Wheat	PC1	Tdurum_contig27840_760	1B	143	31.2242	-0.034972	1B_4	1D	137438650			gene	TraesCS1D02G126300	137437189	137441962
Winter-Wheat	PC1	Tdurum_contig27840_304	1B	143	31.2242	-0.034972	1B_4	1D	137440187			gene	TraesCS1D02G126300	137437189	137441962
Winter-Wheat	PC5	Kukri_c25654_382	1B	143	28.7212	-0.0540876	1B_4	1A	47186193			gene	TraesCS1A02G064800	47185808	47194404
Winter-Wheat	PC5	Excalibur_c6213_689	1B	143	28.7212	-0.0540876	1B_4	1A	59131276			gene	TraesCS1A02G076400	59130571	59138769
Winter-Wheat	PC5	BS00084722_51	1B	143	28.7212	-0.0540876	1B_4	1A	77106465			gene	TraesCS1A02G088900	77103810	77107960
Winter-Wheat	PC5	RAC875_c82649_146	1B	143	28.7212	-0.0540876	1B_4	1A	149355091		1	gene	TraesCS1A02G125400	149352287	149356056
Winter-Wheat	PC5	BobWhite_c6812_144	1B	143	28.7212	-0.0540876	1B_4	1D	50193783			gene	TraesCS1D02G069300	50192345	50194739
Winter-Wheat	PC5	IACX7053	1B	143	28.7212	-0.0540876	1B_4	1D	76451701			gene	TraesCS1D02G090000	76450820	76454383
Winter-Wheat	PC5	Kukri_c7936_630	1B	143	28.7212	-0.0540876	1B_4	1D	106236809			gene	TraesCS1D02G110900	106234721	106238035
Winter-Wheat	PC5	RAC875_rep_c109118_164	1B	143	28.7212	-0.0540876	1B_4	1D	110008803			gene	TraesCS1D02G113900	110008632	110010579
Winter-Wheat	PC5	Kukri_c26731_312	1B	143	28.7212	0.0540876	1B_4	1A	48585209			gene	TraesCS1A02G065700	48575894	48591514
Winter-Wheat	PC5	Tdurum_contig14418_753	1B	143	28.7212	0.0540876	1B_4	1A	62615609			gene	TraesCS1A02G079800	62614213	62617255
Winter-Wheat	PC5	IAAV2375	1B	143	28.7212	0.0540876	1B_4	1A	91058688			gene	TraesCS1A02G095200	91052073	91058907
Winter-Wheat	PC5	Excalibur_c5775_228	1B	143	28.7212	0.0540876	1B_4	1A	105906068		1	gene	TraesCS1A02G107600	105903502	105906285
Winter-Wheat	PC5	Tdurum_contig10663_1143	1B	143	28.7212	0.0540876	1B_4	1A	107473429		1	gene	TraesCS1A02G108300	107466471	107482160
Winter-Wheat	PC5	Tdurum_contig29891_62	1B	143	28.7212	0.0540876	1B_4	1A	135969390		1	upstream_2k	TraesCS1A02G121800	135968561	135970561
Winter-Wheat	PC5	RAC875_c21367_209	1B	143	28.7212	0.0540876	1B_4	1A	154576016		1	gene	TraesCS1A02G127400	154574636	154577511
Winter-Wheat	PC1	BS00022604_51	1B	143	31.2242	-0.034972	1B_4	1B	52900698	4	2	gene	TraesCS1B02G068000	52897847	52902749
Winter-Wheat	PC5	BS00022604_51	1B	143	28.7212	0.0540876	1B_4	1B	52900698	4	2	gene	TraesCS1B02G068000	52897847	52902749
Winter-Wheat	PC3	BS00022604_51	1B	143	20.8697	-0.0474514	1B_4	1B	52900698	4	2	gene	TraesCS1B02G068000	52897847	52902749
Winter-Wheat	PC4	BS00022604_51	1B	143	18.1215	0.0418204	1B_4	1B	52900698	4	2	gene	TraesCS1B02G068000	52897847	52902749
Spring-Wheat	PC3	BS00022604_51	1B	143	16.2209	-0.0452981	1B_4	1B	52900698	4	2	gene	TraesCS1B02G068000	52897847	52902749
Winter-Wheat	PC7	BS00022604_51	1B	143	4.56643	-0.0301361	1B_4	1B	52900698	4	2	gene	TraesCS1B02G068000	52897847	52902749
Winter-Wheat	PC5	BS00058711_51	1B	143	28.7212	0.0540876	1B_4	1D	63637697			gene	TraesCS1D02G081500	63636488	63639283
Winter-Wheat	PC5	BobWhite_c3068_393	1B	143	28.7212	0.0540876	1B_4	1D	80447511			gene	TraesCS1D02G094600	80443737	80447968
Winter-Wheat	PC5	BS00094759_51	1B	143	28.7212	0.0540876	1B_4	1D	86218499			gene	TraesCS1D02G099200	86217711	86220924
Winter-Wheat	PC5	BS00065311_51	1B	143	28.7212	0.0540876	1B_4	1D	136953948			upstream_2k	TraesCS1D02G125900	136952855	136954855
Winter-Wheat	PC5	Tdurum_contig27840_760	1B	143	28.7212	0.0540876	1B_4	1D	137438650			gene	TraesCS1D02G126300	137437189	137441962
Winter-Wheat	PC5	Tdurum_contig27840_304	1B	143	28.7212	0.0540876	1B_4	1D	137440187			gene	TraesCS1D02G126300	137437189	137441962
Winter-Wheat	PC1	Excalibur_c12376_569	1B	143	26.6079	-0.0307958	1B_4	1A	1173215			gene	TraesCS1A02G002100	1170356	1177383
Winter-Wheat	PC5	Excalibur_c12376_569	1B	143	25.004	0.0480367	1B_4	1A	1173215			gene	TraesCS1A02G002100	1170356	1177383
Winter-Wheat	PC1	Kukri_c3414_114	1B	143	31.2242	0.034972	1B_4	1B	68083993	4	2	gene	TraesCS1B02G083900	68067908	68084234
Winter-Wheat	PC5	Kukri_c3414_114	1B	143	28.7212	-0.0540876	1B_4	1B	68083993	4	2	gene	TraesCS1B02G083900	68067908	68084234
Winter-Wheat	PC3	Kukri_c3414_114	1B	143	20.8697	0.0474514	1B_4	1B	68083993	4	2	gene	TraesCS1B02G083900	68067908	68084234
Winter-Wheat	PC4	Kukri_c3414_114	1B	143	18.1215	-0.0418204	1B_4	1B	68083993	4	2	gene	TraesCS1B02G083900	68067908	68084234
Spring-Wheat	PC1	Kukri_c3414_114	1B	143	6.5142	-0.0145188	1B_4	1B	68083993	4	2	gene	TraesCS1B02G083900	68067908	68084234
Winter-Wheat	PC7	Kukri_c3414_114	1B	143	4.56643	0.0301361	1B_4	1B	68083993	4	2	gene	TraesCS1B02G083900	68067908	68084234
Winter-Wheat	PC3	Kukri_c25654_382	1B	143	20.8697	0.0474514	1B_4	1A	47186193			gene	TraesCS1A02G064800	47185808	47194404
Winter-Wheat	PC3	Excalibur_c6213_689	1B	143	20.8697	0.0474514	1B_4	1A	59131276			gene	TraesCS1A02G076400	59130571	59138769
Winter-Wheat	PC3	BS00084722_51	1B	143	20.8697	0.0474514	1B_4	1A	77106465			gene	TraesCS1A02G088900	77103810	77107960
Winter-Wheat	PC3	RAC875_c82649_146	1B	143	20.8697	0.0474514	1B_4	1A	149355091		1	gene	TraesCS1A02G125400	149352287	149356056
Winter-Wheat	PC1	BS00092514_51	1B	143	31.2242	0.034972	1B_4	1B	70711284	4	2	gene	TraesCS1B02G086200	70710799	70712619
Winter-Wheat	PC5	BS00092514_51	1B	143	28.7212	-0.0540876	1B_4	1B	70711284	4	2	gene	TraesCS1B02G086200	70710799	70712619
Winter-Wheat	PC3	BS00092514_51	1B	143	20.8697	0.0474514	1B_4	1B	70711284	4	2	gene	TraesCS1B02G086200	70710799	70712619
Winter-Wheat	PC4	BS00092514_51	1B	143	18.1215	-0.0418204	1B_4	1B	70711284	4	2	gene	TraesCS1B02G086200	70710799	70712619
Spring-Wheat	PC3	BS00092514_51	1B	143	12.2564	0.0371729	1B_4	1B	70711284	4	2	gene	TraesCS1B02G086200	70710799	70712619
Winter-Wheat	PC7	BS00092514_51	1B	143	4.56643	0.0301361	1B_4	1B	70711284	4	2	gene	TraesCS1B02G086200	70710799	70712619
Winter-Wheat	PC3	BobWhite_c6812_144	1B	143	20.8697	0.0474514	1B_4	1D	50193783			gene	TraesCS1D02G069300	50192345	50194739
Winter-Wheat	PC3	IACX7053	1B	143	20.8697	0.0474514	1B_4	1D	76451701			gene	TraesCS1D02G090000	76450820	76454383
Winter-Wheat	PC3	Kukri_c7936_630	1B	143	20.8697	0.0474514	1B_4	1D	106236809			gene	TraesCS1D02G110900	106234721	106238035
Winter-Wheat	PC3	RAC875_rep_c109118_164	1B	143	20.8697	0.0474514	1B_4	1D	110008803			gene	TraesCS1D02G113900	110008632	110010579
Winter-Wheat	PC3	Kukri_c26731_312	1B	143	20.8697	-0.0474514	1B_4	1A	48585209			gene	TraesCS1A02G065700	48575894	48591514
Winter-Wheat	PC3	Tdurum_contig14418_753	1B	143	20.8697	-0.0474514	1B_4	1A	62615609			gene	TraesCS1A02G079800	62614213	62617255
Winter-Wheat	PC3	IAAV2375	1B	143	20.8697	-0.0474514	1B_4	1A	91058688			gene	TraesCS1A02G095200	91052073	91058907
Winter-Wheat	PC3	Excalibur_c5775_228	1B	143	20.8697	-0.0474514	1B_4	1A	105906068		1	gene	TraesCS1A02G107600	105903502	105906285
Winter-Wheat	PC3	Tdurum_contig10663_1143	1B	143	20.8697	-0.0474514	1B_4	1A	107473429		1	gene	TraesCS1A02G108300	107466471	107482160
Winter-Wheat	PC3	Tdurum_contig29891_62	1B	143	20.8697	-0.0474514	1B_4	1A	135969390		1	upstream_2k	TraesCS1A02G121800	135968561	135970561
Winter-Wheat	PC3	RAC875_c21367_209	1B	143	20.8697	-0.0474514	1B_4	1A	154576016		1	gene	TraesCS1A02G127400	154574636	154577511
Winter-Wheat	PC1	BS00004453_51	1B	143	31.2242	0.034972	1B_4	1B	91557706	4	2	gene	TraesCS1B02G090500	91551233	91558135
Winter-Wheat	PC5	BS00004453_51	1B	143	28.7212	-0.0540876	1B_4	1B	91557706	4	2	gene	TraesCS1B02G090500	91551233	91558135
Winter-Wheat	PC3	BS00004453_51	1B	143	20.8697	0.0474514	1B_4	1B	91557706	4	2	gene	TraesCS1B02G090500	91551233	91558135
Winter-Wheat	PC4	BS00004453_51	1B	143	18.1215	-0.0418204	1B_4	1B	91557706	4	2	gene	TraesCS1B02G090500	91551233	91558135
Spring-Wheat	PC3	BS00004453_51	1B	143	8.87584	0.0263552	1B_4	1B	91557706	4	2	gene	TraesCS1B02G090500	91551233	91558135
Winter-Wheat	PC7	BS00004453_51	1B	143	4.56643	0.0301361	1B_4	1B	91557706	4	2	gene	TraesCS1B02G090500	91551233	91558135
Winter-Wheat	PC1	Ra_c28610_501	1B	143	31.2242	0.034972	1B_4	1B	95232411	4	2	gene	TraesCS1B02G093700	95231286	95237020
Winter-Wheat	PC3	BS00058711_51	1B	143	20.8697	-0.0474514	1B_4	1D	63637697			gene	TraesCS1D02G081500	63636488	63639283
Winter-Wheat	PC3	BobWhite_c3068_393	1B	143	20.8697	-0.0474514	1B_4	1D	80447511			gene	TraesCS1D02G094600	80443737	80447968
Winter-Wheat	PC3	BS00094759_51	1B	143	20.8697	-0.0474514	1B_4	1D	86218499			gene	TraesCS1D02G099200	86217711	86220924
Winter-Wheat	PC3	BS00065311_51	1B	143	20.8697	-0.0474514	1B_4	1D	136953948			upstream_2k	TraesCS1D02G125900	136952855	136954855
Winter-Wheat	PC3	Tdurum_contig27840_760	1B	143	20.8697	-0.0474514	1B_4	1D	137438650			gene	TraesCS1D02G126300	137437189	137441962
Winter-Wheat	PC3	Tdurum_contig27840_304	1B	143	20.8697	-0.0474514	1B_4	1D	137440187			gene	TraesCS1D02G126300	137437189	137441962
Winter-Wheat	PC5	Ra_c28610_501	1B	143	28.7212	-0.0540876	1B_4	1B	95232411	4	2	gene	TraesCS1B02G093700	95231286	95237020
Winter-Wheat	PC3	Ra_c28610_501	1B	143	20.8697	0.0474514	1B_4	1B	95232411	4	2	gene	TraesCS1B02G093700	95231286	95237020
Winter-Wheat	PC4	Ra_c28610_501	1B	143	18.1215	-0.0418204	1B_4	1B	95232411	4	2	gene	TraesCS1B02G093700	95231286	95237020
Spring-Wheat	PC3	Ra_c28610_501	1B	143	16.2209	0.0452981	1B_4	1B	95232411	4	2	gene	TraesCS1B02G093700	95231286	95237020
Winter-Wheat	PC7	Ra_c28610_501	1B	143	4.56643	0.0301361	1B_4	1B	95232411	4	2	gene	TraesCS1B02G093700	95231286	95237020
Winter-Wheat	PC4	Kukri_c25654_382	1B	143	18.1215	-0.0418204	1B_4	1A	47186193			gene	TraesCS1A02G064800	47185808	47194404
Winter-Wheat	PC4	Excalibur_c6213_689	1B	143	18.1215	-0.0418204	1B_4	1A	59131276			gene	TraesCS1A02G076400	59130571	59138769
Winter-Wheat	PC4	BS00084722_51	1B	143	18.1215	-0.0418204	1B_4	1A	77106465			gene	TraesCS1A02G088900	77103810	77107960
Winter-Wheat	PC4	RAC875_c82649_146	1B	143	18.1215	-0.0418204	1B_4	1A	149355091		1	gene	TraesCS1A02G125400	149352287	149356056
Spring-Wheat	PC4	IAAV6464	1B	143	13.924	-0.0334734	1B_4	1B	96593056	4	2	gene	TraesCS1B02G094700	96587637	96593263
Winter-Wheat	PC4	BobWhite_c6812_144	1B	143	18.1215	-0.0418204	1B_4	1D	50193783			gene	TraesCS1D02G069300	50192345	50194739
Winter-Wheat	PC4	IACX7053	1B	143	18.1215	-0.0418204	1B_4	1D	76451701			gene	TraesCS1D02G090000	76450820	76454383
Winter-Wheat	PC4	Kukri_c7936_630	1B	143	18.1215	-0.0418204	1B_4	1D	106236809			gene	TraesCS1D02G110900	106234721	106238035
Winter-Wheat	PC4	RAC875_rep_c109118_164	1B	143	18.1215	-0.0418204	1B_4	1D	110008803			gene	TraesCS1D02G113900	110008632	110010579
Winter-Wheat	PC4	Kukri_c26731_312	1B	143	18.1215	0.0418204	1B_4	1A	48585209			gene	TraesCS1A02G065700	48575894	48591514
Winter-Wheat	PC4	Tdurum_contig14418_753	1B	143	18.1215	0.0418204	1B_4	1A	62615609			gene	TraesCS1A02G079800	62614213	62617255
Winter-Wheat	PC4	IAAV2375	1B	143	18.1215	0.0418204	1B_4	1A	91058688			gene	TraesCS1A02G095200	91052073	91058907
Winter-Wheat	PC4	Excalibur_c5775_228	1B	143	18.1215	0.0418204	1B_4	1A	105906068		1	gene	TraesCS1A02G107600	105903502	105906285
Winter-Wheat	PC4	Tdurum_contig10663_1143	1B	143	18.1215	0.0418204	1B_4	1A	107473429		1	gene	TraesCS1A02G108300	107466471	107482160
Winter-Wheat	PC4	Tdurum_contig29891_62	1B	143	18.1215	0.0418204	1B_4	1A	135969390		1	upstream_2k	TraesCS1A02G121800	135968561	135970561
Winter-Wheat	PC4	RAC875_c21367_209	1B	143	18.1215	0.0418204	1B_4	1A	154576016		1	gene	TraesCS1A02G127400	154574636	154577511
Winter-Wheat	PC1	RAC875_c10050_620	1B	143	31.2242	-0.034972	1B_4	1B	109729346	4	2	gene	TraesCS1B02G100600	109728173	109730564
Winter-Wheat	PC5	RAC875_c10050_620	1B	143	28.7212	0.0540876	1B_4	1B	109729346	4	2	gene	TraesCS1B02G100600	109728173	109730564
Winter-Wheat	PC3	RAC875_c10050_620	1B	143	20.8697	-0.0474514	1B_4	1B	109729346	4	2	gene	TraesCS1B02G100600	109728173	109730564
Winter-Wheat	PC4	RAC875_c10050_620	1B	143	18.1215	0.0418204	1B_4	1B	109729346	4	2	gene	TraesCS1B02G100600	109728173	109730564
Spring-Wheat	PC3	RAC875_c10050_620	1B	143	16.2209	-0.0452981	1B_4	1B	109729346	4	2	gene	TraesCS1B02G100600	109728173	109730564
Winter-Wheat	PC7	RAC875_c10050_620	1B	143	4.56643	-0.0301361	1B_4	1B	109729346	4	2	gene	TraesCS1B02G100600	109728173	109730564
Winter-Wheat	PC4	BS00058711_51	1B	143	18.1215	0.0418204	1B_4	1D	63637697			gene	TraesCS1D02G081500	63636488	63639283
Winter-Wheat	PC4	BobWhite_c3068_393	1B	143	18.1215	0.0418204	1B_4	1D	80447511			gene	TraesCS1D02G094600	80443737	80447968
Winter-Wheat	PC4	BS00094759_51	1B	143	18.1215	0.0418204	1B_4	1D	86218499			gene	TraesCS1D02G099200	86217711	86220924
Winter-Wheat	PC4	BS00065311_51	1B	143	18.1215	0.0418204	1B_4	1D	136953948			upstream_2k	TraesCS1D02G125900	136952855	136954855
Winter-Wheat	PC4	Tdurum_contig27840_760	1B	143	18.1215	0.0418204	1B_4	1D	137438650			gene	TraesCS1D02G126300	137437189	137441962
Winter-Wheat	PC4	Tdurum_contig27840_304	1B	143	18.1215	0.0418204	1B_4	1D	137440187			gene	TraesCS1D02G126300	137437189	137441962
Winter-Wheat	PC1	Kukri_rep_c68217_1456	1B	143	18.0628	0.0201054	1B_4	1A	86645141			gene	TraesCS1A02G093900	86644142	86649260
Winter-Wheat	PC1	Kukri_rep_c108883_577	1B	143	31.2242	0.034972	1B_4	1B	109729544	4	2	gene	TraesCS1B02G100600	109728173	109730564
Winter-Wheat	PC5	Kukri_rep_c108883_577	1B	143	28.7212	-0.0540876	1B_4	1B	109729544	4	2	gene	TraesCS1B02G100600	109728173	109730564
Winter-Wheat	PC1	BS00023056_51	1B	143	18.0628	0.0201054	1B_4	1D	49421958			gene	TraesCS1D02G067500	49418797	49422652
Winter-Wheat	PC3	Kukri_rep_c108883_577	1B	143	20.8697	0.0474514	1B_4	1B	109729544	4	2	gene	TraesCS1B02G100600	109728173	109730564
Winter-Wheat	PC4	Kukri_rep_c108883_577	1B	143	18.1215	-0.0418204	1B_4	1B	109729544	4	2	gene	TraesCS1B02G100600	109728173	109730564
Winter-Wheat	PC4	Excalibur_c12376_569	1B	143	17.8919	0.039268	1B_4	1A	1173215			gene	TraesCS1A02G002100	1170356	1177383
Spring-Wheat	PC3	Kukri_rep_c108883_577	1B	143	9.69526	0.030706	1B_4	1B	109729544	4	2	gene	TraesCS1B02G100600	109728173	109730564
Winter-Wheat	PC7	Kukri_rep_c108883_577	1B	143	4.56643	0.0301361	1B_4	1B	109729544	4	2	gene	TraesCS1B02G100600	109728173	109730564
Winter-Wheat	PC5	Kukri_rep_c68217_1456	1B	143	16.9507	-0.0312854	1B_4	1A	86645141			gene	TraesCS1A02G093900	86644142	86649260
Winter-Wheat	PC5	BS00023056_51	1B	143	16.9507	-0.0312854	1B_4	1D	49421958			gene	TraesCS1D02G067500	49418797	49422652
Winter-Wheat	PC3	Excalibur_c12376_569	1B	143	16.301	-0.0398786	1B_4	1A	1173215			gene	TraesCS1A02G002100	1170356	1177383
Spring-Wheat	PC3	Kukri_c26731_312	1B	143	16.2209	-0.0452981	1B_4	1A	48585209			gene	TraesCS1A02G065700	48575894	48591514
Spring-Wheat	PC3	Tdurum_contig14418_753	1B	143	16.2209	-0.0452981	1B_4	1A	62615609			gene	TraesCS1A02G079800	62614213	62617255
Spring-Wheat	PC3	IAAV2375	1B	143	16.2209	-0.0452981	1B_4	1A	91058688			gene	TraesCS1A02G095200	91052073	91058907
Spring-Wheat	PC3	Excalibur_c5775_228	1B	143	16.2209	-0.0452981	1B_4	1A	105906068		1	gene	TraesCS1A02G107600	105903502	105906285
Spring-Wheat	PC3	Tdurum_contig10663_1143	1B	143	16.2209	-0.0452981	1B_4	1A	107473429		1	gene	TraesCS1A02G108300	107466471	107482160
Spring-Wheat	PC3	Tdurum_contig29891_62	1B	143	16.2209	-0.0452981	1B_4	1A	135969390		1	upstream_2k	TraesCS1A02G121800	135968561	135970561
Spring-Wheat	PC3	RAC875_c21367_209	1B	143	16.2209	-0.0452981	1B_4	1A	154576016		1	gene	TraesCS1A02G127400	154574636	154577511
Spring-Wheat	PC3	BS00058711_51	1B	143	16.2209	-0.0452981	1B_4	1D	63637697			gene	TraesCS1D02G081500	63636488	63639283
Spring-Wheat	PC3	BobWhite_c3068_393	1B	143	16.2209	-0.0452981	1B_4	1D	80447511			gene	TraesCS1D02G094600	80443737	80447968
Spring-Wheat	PC3	BS00065311_51	1B	143	16.2209	-0.0452981	1B_4	1D	136953948			upstream_2k	TraesCS1D02G125900	136952855	136954855
Spring-Wheat	PC3	RAC875_rep_c109118_164	1B	143	16.2209	0.0452981	1B_4	1D	110008803			gene	TraesCS1D02G113900	110008632	110010579
Winter-Wheat	PC1	IAAV4559	1B	143	31.2242	0.034972	1B_4	1B	119099271	4	2	gene	TraesCS1B02G107100	119099065	119104244
Winter-Wheat	PC5	IAAV4559	1B	143	28.7212	-0.0540876	1B_4	1B	119099271	4	2	gene	TraesCS1B02G107100	119099065	119104244
Winter-Wheat	PC3	IAAV4559	1B	143	20.8697	0.0474514	1B_4	1B	119099271	4	2	gene	TraesCS1B02G107100	119099065	119104244
Winter-Wheat	PC4	IAAV4559	1B	143	18.1215	-0.0418204	1B_4	1B	119099271	4	2	gene	TraesCS1B02G107100	119099065	119104244
Spring-Wheat	PC3	IAAV4559	1B	143	8.87584	0.0263552	1B_4	1B	119099271	4	2	gene	TraesCS1B02G107100	119099065	119104244
Winter-Wheat	PC5	RAC875_c90431_188	1B	143	15.5439	-0.0293492	1B_4	1D	77392398			gene	TraesCS1D02G091300	77391596	77392942
Winter-Wheat	PC7	IAAV4559	1B	143	4.56643	0.0301361	1B_4	1B	119099271	4	2	gene	TraesCS1B02G107100	119099065	119104244
Winter-Wheat	PC1	RAC875_c90431_188	1B	143	15.0085	0.0179892	1B_4	1D	77392398			gene	TraesCS1D02G091300	77391596	77392942
Winter-Wheat	PC1	BS00038368_51	1B	143	31.2242	0.034972	1B_4	1B	130636853		2	gene	TraesCS1B02G112700	130636812	130643984
Spring-Wheat	PC4	wsnp_Ku_c28164_38103270	1B	143	14.3701	0.0326502	1B_4	1D	10262580			gene	TraesCS1D02G024400	10257122	10268568
Winter-Wheat	PC5	BS00038368_51	1B	143	28.7212	-0.0540876	1B_4	1B	130636853		2	gene	TraesCS1B02G112700	130636812	130643984
Winter-Wheat	PC3	BS00038368_51	1B	143	20.8697	0.0474514	1B_4	1B	130636853		2	gene	TraesCS1B02G112700	130636812	130643984
Winter-Wheat	PC4	BS00038368_51	1B	143	18.1215	-0.0418204	1B_4	1B	130636853		2	gene	TraesCS1B02G112700	130636812	130643984
Spring-Wheat	PC3	BS00038368_51	1B	143	16.2209	0.0452981	1B_4	1B	130636853		2	gene	TraesCS1B02G112700	130636812	130643984
Winter-Wheat	PC7	BS00038368_51	1B	143	4.56643	0.0301361	1B_4	1B	130636853		2	gene	TraesCS1B02G112700	130636812	130643984
Winter-Wheat	PC1	BS00087988_51	1B	143	31.2242	0.034972	1B_4	1B	132937686		2	gene	TraesCS1B02G113400	132933636	132937975
Winter-Wheat	PC5	BS00087988_51	1B	143	28.7212	-0.0540876	1B_4	1B	132937686		2	gene	TraesCS1B02G113400	132933636	132937975
Winter-Wheat	PC3	BS00087988_51	1B	143	20.8697	0.0474514	1B_4	1B	132937686		2	gene	TraesCS1B02G113400	132933636	132937975
Winter-Wheat	PC4	BS00087988_51	1B	143	18.1215	-0.0418204	1B_4	1B	132937686		2	gene	TraesCS1B02G113400	132933636	132937975
Spring-Wheat	PC3	BS00087988_51	1B	143	12.2564	0.0371729	1B_4	1B	132937686		2	gene	TraesCS1B02G113400	132933636	132937975
Winter-Wheat	PC7	BS00087988_51	1B	143	4.56643	0.0301361	1B_4	1B	132937686		2	gene	TraesCS1B02G113400	132933636	132937975
Spring-Wheat	PC3	Tdurum_contig27840_760	1B	143	13.0255	-0.0340349	1B_4	1D	137438650			gene	TraesCS1D02G126300	137437189	137441962
Spring-Wheat	PC3	Tdurum_contig27840_304	1B	143	13.0255	-0.0340349	1B_4	1D	137440187			gene	TraesCS1D02G126300	137437189	137441962
Spring-Wheat	PC4	Excalibur_c52484_106	1B	143	12.9952	-0.0242181	1B_4	1A	95821231			gene	TraesCS1A02G099300	95820621	95826073
Winter-Wheat	PC1	Excalibur_rep_c103847_565	1B	143	31.2242	-0.034972	1B_4	1B	145453691	5	2	gene	TraesCS1B02G122000	145452862	145458006
Winter-Wheat	PC5	Excalibur_rep_c103847_565	1B	143	28.7212	0.0540876	1B_4	1B	145453691	5	2	gene	TraesCS1B02G122000	145452862	145458006
Winter-Wheat	PC3	Excalibur_rep_c103847_565	1B	143	20.8697	-0.0474514	1B_4	1B	145453691	5	2	gene	TraesCS1B02G122000	145452862	145458006
Winter-Wheat	PC4	Excalibur_rep_c103847_565	1B	143	18.1215	0.0418204	1B_4	1B	145453691	5	2	gene	TraesCS1B02G122000	145452862	145458006
Spring-Wheat	PC3	Excalibur_rep_c103847_565	1B	143	16.2209	-0.0452981	1B_4	1B	145453691	5	2	gene	TraesCS1B02G122000	145452862	145458006
Winter-Wheat	PC7	Excalibur_rep_c103847_565	1B	143	4.56643	-0.0301361	1B_4	1B	145453691	5	2	gene	TraesCS1B02G122000	145452862	145458006
Spring-Wheat	PC4	Tdurum_contig13937_1782	1B	143	12.8637	-0.0314027	1B_4	1A	29191079			gene	TraesCS1A02G047200	29186383	29192077
Spring-Wheat	PC3	BS00094759_51	1B	143	12.3234	-0.035522	1B_4	1D	86218499			gene	TraesCS1D02G099200	86217711	86220924
Spring-Wheat	PC3	Kukri_c25654_382	1B	143	12.2564	0.0371729	1B_4	1A	47186193			gene	TraesCS1A02G064800	47185808	47194404
Winter-Wheat	PC1	BS00093102_51	1B	143	31.2242	-0.034972	1B_4	1B	155407575	5	2	gene	TraesCS1B02G126700	155407250	155411165
Winter-Wheat	PC5	BS00093102_51	1B	143	28.7212	0.0540876	1B_4	1B	155407575	5	2	gene	TraesCS1B02G126700	155407250	155411165
Spring-Wheat	PC4	Tdurum_contig37488_126	1B	143	12.2115	-0.0274553	1B_4	1A	41713981			gene	TraesCS1A02G060500	41712135	41714118
Spring-Wheat	PC4	BobWhite_s63351_73	1B	143	12.2115	-0.0274553	1B_4	1D	109817796			gene	TraesCS1D02G113400	109815818	109819130
Winter-Wheat	PC3	BS00093102_51	1B	143	20.8697	-0.0474514	1B_4	1B	155407575	5	2	gene	TraesCS1B02G126700	155407250	155411165
Winter-Wheat	PC4	BS00093102_51	1B	143	18.1215	0.0418204	1B_4	1B	155407575	5	2	gene	TraesCS1B02G126700	155407250	155411165
Spring-Wheat	PC3	BS00093102_51	1B	143	16.2209	-0.0452981	1B_4	1B	155407575	5	2	gene	TraesCS1B02G126700	155407250	155411165
Winter-Wheat	PC7	BS00093102_51	1B	143	4.56643	-0.0301361	1B_4	1B	155407575	5	2	gene	TraesCS1B02G126700	155407250	155411165
Spring-Wheat	PC4	RFL_Contig388_958	1B	143	11.5612	0.027214	1B_4	1D	108103440			gene	TraesCS1D02G112300	108100131	108110176
Spring-Wheat	PC4	tplb0038o14_634	1B	143	11.4778	-0.0264346	1B_4	1A	58124311			gene	TraesCS1A02G074800	58123311	58125910
Winter-Wheat	PC1	Jagger_c6107_116	1B	143	31.2242	-0.034972	1B_4	1B	166657601	5	2	gene	TraesCS1B02G132500	166657228	166659177
Winter-Wheat	PC5	Jagger_c6107_116	1B	143	28.7212	0.0540876	1B_4	1B	166657601	5	2	gene	TraesCS1B02G132500	166657228	166659177
Spring-Wheat	PC4	BobWhite_rep_c67106_132	1B	143	10.9181	-0.0158662	1B_4	2D	608761890	27	6	gene	TraesCS2D02G518700	608755165	608767526
Winter-Wheat	PC3	Jagger_c6107_116	1B	143	20.8697	-0.0474514	1B_4	1B	166657601	5	2	gene	TraesCS1B02G132500	166657228	166659177
Winter-Wheat	PC4	Jagger_c6107_116	1B	143	18.1215	0.0418204	1B_4	1B	166657601	5	2	gene	TraesCS1B02G132500	166657228	166659177
Spring-Wheat	PC3	Jagger_c6107_116	1B	143	16.2209	-0.0452981	1B_4	1B	166657601	5	2	gene	TraesCS1B02G132500	166657228	166659177
Winter-Wheat	PC7	Jagger_c6107_116	1B	143	4.56643	-0.0301361	1B_4	1B	166657601	5	2	gene	TraesCS1B02G132500	166657228	166659177
Winter-Wheat	PC1	BS00023185_51	1B	143	18.0628	0.0201054	1B_4	1B	167108667	5	2	gene	TraesCS1B02G132600	167108459	167111433
Winter-Wheat	PC5	BS00023185_51	1B	143	16.9507	-0.0312854	1B_4	1B	167108667	5	2	gene	TraesCS1B02G132600	167108459	167111433
Spring-Wheat	PC3	BS00023185_51	1B	143	9.69526	0.030706	1B_4	1B	167108667	5	2	gene	TraesCS1B02G132600	167108459	167111433
Winter-Wheat	PC3	BS00023185_51	1B	143	7.37872	0.0208542	1B_4	1B	167108667	5	2	gene	TraesCS1B02G132600	167108459	167111433
Winter-Wheat	PC4	BS00023185_51	1B	143	6.75964	-0.0187483	1B_4	1B	167108667	5	2	gene	TraesCS1B02G132600	167108459	167111433
Winter-Wheat	PC7	BS00023185_51	1B	143	4.70295	0.0237126	1B_4	1B	167108667	5	2	gene	TraesCS1B02G132600	167108459	167111433
Winter-Wheat	PC9	BS00023185_51	1B	143	4.51643	-0.0211234	1B_4	1B	167108667	5	2	gene	TraesCS1B02G132600	167108459	167111433
Spring-Wheat	PC4	IAAV1741	1B	143	9.91573	0.0145586	1B_4	7A	493097807			gene	TraesCS7A02G337000	493096018	493100498
Winter-Wheat	PC1	tplb0035p13_560	1B	143	31.2242	-0.034972	1B_4	1B	179629883	5	2	gene	TraesCS1B02G138600	179629228	179631344
Winter-Wheat	PC5	tplb0035p13_560	1B	143	28.7212	0.0540876	1B_4	1B	179629883	5	2	gene	TraesCS1B02G138600	179629228	179631344
Winter-Wheat	PC3	tplb0035p13_560	1B	143	20.8697	-0.0474514	1B_4	1B	179629883	5	2	gene	TraesCS1B02G138600	179629228	179631344
Winter-Wheat	PC4	tplb0035p13_560	1B	143	18.1215	0.0418204	1B_4	1B	179629883	5	2	gene	TraesCS1B02G138600	179629228	179631344
Spring-Wheat	PC3	tplb0035p13_560	1B	143	16.2209	-0.0452981	1B_4	1B	179629883	5	2	gene	TraesCS1B02G138600	179629228	179631344
Winter-Wheat	PC7	tplb0035p13_560	1B	143	4.56643	-0.0301361	1B_4	1B	179629883	5	2	gene	TraesCS1B02G138600	179629228	179631344
Winter-Wheat	PC1	BS00095751_51	1B	143	31.2242	-0.034972	1B_4	1B	188262383	5	2	gene	TraesCS1B02G141100	188260578	188263917
Winter-Wheat	PC5	BS00095751_51	1B	143	28.7212	0.0540876	1B_4	1B	188262383	5	2	gene	TraesCS1B02G141100	188260578	188263917
Winter-Wheat	PC3	BS00095751_51	1B	143	20.8697	-0.0474514	1B_4	1B	188262383	5	2	gene	TraesCS1B02G141100	188260578	188263917
Winter-Wheat	PC4	BS00095751_51	1B	143	18.1215	0.0418204	1B_4	1B	188262383	5	2	gene	TraesCS1B02G141100	188260578	188263917
Spring-Wheat	PC3	BS00095751_51	1B	143	16.2209	-0.0452981	1B_4	1B	188262383	5	2	gene	TraesCS1B02G141100	188260578	188263917
Winter-Wheat	PC7	BS00095751_51	1B	143	4.56643	-0.0301361	1B_4	1B	188262383	5	2	gene	TraesCS1B02G141100	188260578	188263917
Spring-Wheat	PC4	RFL_Contig4499_1817	1B	143	9.70674	0.0157026	1B_4	2B	738682913			gene	TraesCS2B02G542200	738679498	738687119
Spring-Wheat	PC3	Excalibur_c6213_689	1B	143	9.69526	0.030706	1B_4	1A	59131276			gene	TraesCS1A02G076400	59130571	59138769
Spring-Wheat	PC3	Kukri_rep_c68217_1456	1B	143	9.69526	0.030706	1B_4	1A	86645141			gene	TraesCS1A02G093900	86644142	86649260
Spring-Wheat	PC3	RAC875_c82649_146	1B	143	9.69526	0.030706	1B_4	1A	149355091		1	gene	TraesCS1A02G125400	149352287	149356056
Winter-Wheat	PC5	BobWhite_c13654_447	1B	143	24.9791	0.0487713	1B_4	1B	201757812	5	2	gene	TraesCS1B02G146000	201753838	201758189
Winter-Wheat	PC1	BobWhite_c13654_447	1B	143	24.237	-0.0299949	1B_4	1B	201757812	5	2	gene	TraesCS1B02G146000	201753838	201758189
Winter-Wheat	PC3	BobWhite_c13654_447	1B	143	20.3325	-0.0449823	1B_4	1B	201757812	5	2	gene	TraesCS1B02G146000	201753838	201758189
Spring-Wheat	PC3	BS00023056_51	1B	143	9.69526	0.030706	1B_4	1D	49421958			gene	TraesCS1D02G067500	49418797	49422652
Spring-Wheat	PC3	BobWhite_c6812_144	1B	143	9.69526	0.030706	1B_4	1D	50193783			gene	TraesCS1D02G069300	50192345	50194739
Spring-Wheat	PC3	IACX7053	1B	143	9.69526	0.030706	1B_4	1D	76451701			gene	TraesCS1D02G090000	76450820	76454383
Spring-Wheat	PC3	RAC875_c90431_188	1B	143	9.69526	0.030706	1B_4	1D	77392398			gene	TraesCS1D02G091300	77391596	77392942
Spring-Wheat	PC3	BobWhite_c13654_447	1B	143	16.2209	-0.0452981	1B_4	1B	201757812	5	2	gene	TraesCS1B02G146000	201753838	201758189
Winter-Wheat	PC4	BobWhite_c13654_447	1B	143	16.0902	0.0379093	1B_4	1B	201757812	5	2	gene	TraesCS1B02G146000	201753838	201758189
Spring-Wheat	PC4	RAC875_c12313_898	1B	143	9.62051	-0.0152009	1B_4	2D	579966532	27	6	gene	TraesCS2D02G478700	579964925	579969863
Spring-Wheat	PC4	IAAV1401	1B	143	9.62051	0.0152009	1B_4	2D	594545655	27	6	upstream_2k	TraesCS2D02G499500	594543944	594545944
Spring-Wheat	PC4	Kukri_c61874_273	1B	143	9.53487	0.0259434	1B_4	1A	583363900			gene	TraesCS1A02G431000	583363295	583365876
Spring-Wheat	PC4	Kukri_c20495_1745	1B	143	9.53487	0.0259434	1B_4	1D	485563418		3	gene	TraesCS1D02G439600	485557350	485564873
Spring-Wheat	PC4	RAC875_c24317_268	1B	143	9.53487	0.0259434	1B_4	1D	485563418		3	gene	TraesCS1D02G439600	485557350	485564873
Spring-Wheat	PC4	RAC875_c48884_374	1B	143	9.53487	0.0259434	1B_4	1D	487952328		3	gene	TraesCS1D02G445200	487950584	487955460
Winter-Wheat	PC1	IAAV6025	1B	143	24.7644	-0.0281675	1B_4	1B	211312483	5	2	gene	TraesCS1B02G147300	211311907	211326733
Winter-Wheat	PC5	IAAV6025	1B	143	20.5757	0.0414963	1B_4	1B	211312483	5	2	gene	TraesCS1B02G147300	211311907	211326733
Winter-Wheat	PC3	IAAV6025	1B	143	19.9135	-0.041427	1B_4	1B	211312483	5	2	gene	TraesCS1B02G147300	211311907	211326733
Spring-Wheat	PC3	IAAV6025	1B	143	16.2209	-0.0452981	1B_4	1B	211312483	5	2	gene	TraesCS1B02G147300	211311907	211326733
Winter-Wheat	PC4	IAAV6025	1B	143	12.1467	0.0307077	1B_4	1B	211312483	5	2	gene	TraesCS1B02G147300	211311907	211326733
Winter-Wheat	PC7	IAAV6025	1B	143	5.07919	-0.029058	1B_4	1B	211312483	5	2	gene	TraesCS1B02G147300	211311907	211326733
Winter-Wheat	PC1	IAAV4531	1B	143	24.7644	-0.0281675	1B_4	1B	211313759	5	2	gene	TraesCS1B02G147300	211311907	211326733
Winter-Wheat	PC5	IAAV4531	1B	143	20.5757	0.0414963	1B_4	1B	211313759	5	2	gene	TraesCS1B02G147300	211311907	211326733
Winter-Wheat	PC3	IAAV4531	1B	143	19.9135	-0.041427	1B_4	1B	211313759	5	2	gene	TraesCS1B02G147300	211311907	211326733
Spring-Wheat	PC3	IAAV4531	1B	143	16.2209	-0.0452981	1B_4	1B	211313759	5	2	gene	TraesCS1B02G147300	211311907	211326733
Winter-Wheat	PC4	IAAV4531	1B	143	12.1467	0.0307077	1B_4	1B	211313759	5	2	gene	TraesCS1B02G147300	211311907	211326733
Winter-Wheat	PC7	IAAV4531	1B	143	5.07919	-0.029058	1B_4	1B	211313759	5	2	gene	TraesCS1B02G147300	211311907	211326733
Spring-Wheat	PC4	Kukri_c9163_799	1B	143	9.53487	-0.0259434	1B_4	1D	485560353		3	gene	TraesCS1D02G439600	485557350	485564873
Spring-Wheat	PC3	BS00084722_51	1B	143	8.14779	0.0258249	1B_4	1A	77106465			gene	TraesCS1A02G088900	77103810	77107960
Spring-Wheat	PC4	Tdurum_contig28980_211	1B	143	8.03111	-0.0144206	1B_4	2D	608198760	27	6	gene	TraesCS2D02G517200	608196430	608200931
Spring-Wheat	PC4	BobWhite_c47831_87	1B	143	8.03111	-0.0144206	1B_4	6D	133219982			gene	TraesCS6D02G157000	133215796	133224766
Spring-Wheat	PC4	wsnp_Ex_c21783_30945248	1B	143	8.03111	0.0144206	1B_4	6D	131704718			gene	TraesCS6D02G155600	131703377	131710133
Spring-Wheat	PC4	BobWhite_c10852_309	1B	143	8.03111	0.0144206	1B_4	6D	132414128			gene	TraesCS6D02G156300	132409889	132415479
Spring-Wheat	PC4	BS00073735_51	1B	143	7.9879	-0.0117337	1B_4	2B	715310673	20		gene	TraesCS2B02G520600	715310468	715317967
Winter-Wheat	PC3	RAC875_c90431_188	1B	143	7.57438	0.0206809	1B_4	1D	77392398			gene	TraesCS1D02G091300	77391596	77392942
Winter-Wheat	PC3	Kukri_rep_c68217_1456	1B	143	7.37872	0.0208542	1B_4	1A	86645141			gene	TraesCS1A02G093900	86644142	86649260
Winter-Wheat	PC3	BS00023056_51	1B	143	7.37872	0.0208542	1B_4	1D	49421958			gene	TraesCS1D02G067500	49418797	49422652
Spring-Wheat	PC4	RAC875_c24962_1326	1B	143	7.33413	-0.0155899	1B_4	6B	229280173			gene	TraesCS6B02G194500	229277880	229284399
Spring-Wheat	PC4	RAC875_c5227_1385	1B	143	7.18638	0.0266567	1B_4	1D	282285721			gene	TraesCS1D02G199600	282280482	282289301
Spring-Wheat	PC4	Excalibur_c15870_1331	1B	143	7.02213	-0.0128121	1B_4	6B	413953629			gene	TraesCS6B02G238000	413952402	413955427
Spring-Wheat	PC4	BS00095516_51	1B	143	7.02213	-0.0128121	1B_4	6B	438628876			gene	TraesCS6B02G246000	438628689	438630966
Winter-Wheat	PC4	Kukri_rep_c68217_1456	1B	143	6.75964	-0.0187483	1B_4	1A	86645141			gene	TraesCS1A02G093900	86644142	86649260
Winter-Wheat	PC4	BS00023056_51	1B	143	6.75964	-0.0187483	1B_4	1D	49421958			gene	TraesCS1D02G067500	49418797	49422652
Spring-Wheat	PC4	BobWhite_c7577_69	1B	143	7.18638	0.0266567	1B_4	1B	378399128			gene	TraesCS1B02G208500	378397002	378399661
Spring-Wheat	PC4	BS00052089_51	1B	143	7.18638	-0.0266567	1B_4	1B	385162573			gene	TraesCS1B02G211600	385157768	385162726
Winter-Wheat	PC4	RAC875_c90431_188	1B	143	6.2597	-0.0175996	1B_4	1D	77392398			gene	TraesCS1D02G091300	77391596	77392942
Spring-Wheat	PC3	Excalibur_c12376_569	1B	143	5.57412	-0.0143977	1B_4	1A	1173215			gene	TraesCS1A02G002100	1170356	1177383
Winter-Wheat	PC7	Excalibur_c12376_569	1B	143	4.85177	-0.0296711	1B_4	1A	1173215			gene	TraesCS1A02G002100	1170356	1177383
Spring-Wheat	PC4	RAC875_c43846_154	1B	143	4.75655	0.014236	1B_4	1D	484416394		3	gene	TraesCS1D02G437100	484415545	484419706
Spring-Wheat	PC4	Kukri_c67675_174	1B	143	4.75655	0.014236	1B_4	1D	485548284		3	gene	TraesCS1D02G439300	485546946	485548946
Spring-Wheat	PC4	Kukri_rep_c69829_690	1B	143	4.75655	0.014236	1B_4	1D	488577494		3	gene	TraesCS1D02G445700	488567852	488578016
Winter-Wheat	PC7	Kukri_rep_c68217_1456	1B	143	4.70295	0.0237126	1B_4	1A	86645141			gene	TraesCS1A02G093900	86644142	86649260
Winter-Wheat	PC7	BS00023056_51	1B	143	4.70295	0.0237126	1B_4	1D	49421958			gene	TraesCS1D02G067500	49418797	49422652
Winter-Wheat	PC7	Kukri_c25654_382	1B	143	4.56643	0.0301361	1B_4	1A	47186193			gene	TraesCS1A02G064800	47185808	47194404
Winter-Wheat	PC7	Excalibur_c6213_689	1B	143	4.56643	0.0301361	1B_4	1A	59131276			gene	TraesCS1A02G076400	59130571	59138769
Winter-Wheat	PC7	BS00084722_51	1B	143	4.56643	0.0301361	1B_4	1A	77106465			gene	TraesCS1A02G088900	77103810	77107960
Winter-Wheat	PC7	RAC875_c82649_146	1B	143	4.56643	0.0301361	1B_4	1A	149355091		1	gene	TraesCS1A02G125400	149352287	149356056
Winter-Wheat	PC7	BobWhite_c6812_144	1B	143	4.56643	0.0301361	1B_4	1D	50193783			gene	TraesCS1D02G069300	50192345	50194739
Winter-Wheat	PC7	IACX7053	1B	143	4.56643	0.0301361	1B_4	1D	76451701			gene	TraesCS1D02G090000	76450820	76454383
Winter-Wheat	PC7	Kukri_c7936_630	1B	143	4.56643	0.0301361	1B_4	1D	106236809			gene	TraesCS1D02G110900	106234721	106238035
Winter-Wheat	PC7	RAC875_rep_c109118_164	1B	143	4.56643	0.0301361	1B_4	1D	110008803			gene	TraesCS1D02G113900	110008632	110010579
Winter-Wheat	PC7	Kukri_c26731_312	1B	143	4.56643	-0.0301361	1B_4	1A	48585209			gene	TraesCS1A02G065700	48575894	48591514
Winter-Wheat	PC7	Tdurum_contig14418_753	1B	143	4.56643	-0.0301361	1B_4	1A	62615609			gene	TraesCS1A02G079800	62614213	62617255
Winter-Wheat	PC7	IAAV2375	1B	143	4.56643	-0.0301361	1B_4	1A	91058688			gene	TraesCS1A02G095200	91052073	91058907
Winter-Wheat	PC7	Excalibur_c5775_228	1B	143	4.56643	-0.0301361	1B_4	1A	105906068		1	gene	TraesCS1A02G107600	105903502	105906285
Winter-Wheat	PC7	Tdurum_contig10663_1143	1B	143	4.56643	-0.0301361	1B_4	1A	107473429		1	gene	TraesCS1A02G108300	107466471	107482160
Winter-Wheat	PC7	Tdurum_contig29891_62	1B	143	4.56643	-0.0301361	1B_4	1A	135969390		1	upstream_2k	TraesCS1A02G121800	135968561	135970561
Winter-Wheat	PC7	RAC875_c21367_209	1B	143	4.56643	-0.0301361	1B_4	1A	154576016		1	gene	TraesCS1A02G127400	154574636	154577511
Winter-Wheat	PC7	BS00058711_51	1B	143	4.56643	-0.0301361	1B_4	1D	63637697			gene	TraesCS1D02G081500	63636488	63639283
Winter-Wheat	PC7	BobWhite_c3068_393	1B	143	4.56643	-0.0301361	1B_4	1D	80447511			gene	TraesCS1D02G094600	80443737	80447968
Winter-Wheat	PC7	BS00094759_51	1B	143	4.56643	-0.0301361	1B_4	1D	86218499			gene	TraesCS1D02G099200	86217711	86220924
Winter-Wheat	PC7	BS00065311_51	1B	143	4.56643	-0.0301361	1B_4	1D	136953948			upstream_2k	TraesCS1D02G125900	136952855	136954855
Winter-Wheat	PC7	Tdurum_contig27840_760	1B	143	4.56643	-0.0301361	1B_4	1D	137438650			gene	TraesCS1D02G126300	137437189	137441962
Winter-Wheat	PC7	Tdurum_contig27840_304	1B	143	4.56643	-0.0301361	1B_4	1D	137440187			gene	TraesCS1D02G126300	137437189	137441962
Winter-Wheat	PC9	Kukri_rep_c68217_1456	1B	143	4.51643	-0.0211234	1B_4	1A	86645141			gene	TraesCS1A02G093900	86644142	86649260
Winter-Wheat	PC9	BS00023056_51	1B	143	4.51643	-0.0211234	1B_4	1D	49421958			gene	TraesCS1D02G067500	49418797	49422652
Spring-Wheat	PC4	RAC875_c43846_79	1B	143	9.53487	-0.0259434	1B_4	1B	674668636			gene	TraesCS1B02G462300	674667585	674671549
Spring-Wheat	PC4	IACX7617	1B	143	9.53487	-0.0259434	1B_4	1B	676191206			gene	TraesCS1B02G465400	676187480	676193261
Spring-Wheat	PC4	BobWhite_c4482_159	1B	143	9.53487	0.0259434	1B_4	1B	679030891			gene	TraesCS1B02G470800	679030727	679033146
Spring-Wheat	PC4	Kukri_c16608_791	1B	143	9.53487	0.0259434	1B_4	1B	687795939			gene	TraesCS1B02G480400	687794252	687799812
Winter-Wheat	PC1	Excalibur_c18009_66	1B	143	31.2242	0.034972	1B_4
Winter-Wheat	PC1	IAAV8714	1B	143	31.2242	0.034972	1B_4
Winter-Wheat	PC1	RFL_Contig1736_1393	1B	143	31.2242	0.034972	1B_4
Winter-Wheat	PC1	BS00021899_51	1B	143	31.2242	0.034972	1B_4
Winter-Wheat	PC1	BS00021902_51	1B	143	31.2242	0.034972	1B_4
Winter-Wheat	PC1	BS00088256_51	1B	143	31.2242	-0.034972	1B_4
Winter-Wheat	PC1	CAP11_c3813_253	1B	143	31.2242	-0.034972	1B_4
Winter-Wheat	PC1	Excalibur_c2541_262	1B	143	31.2242	-0.034972	1B_4
Winter-Wheat	PC1	Excalibur_c31375_558	1B	143	31.2242	-0.034972	1B_4
Winter-Wheat	PC1	IACX19890	1B	143	31.2242	-0.034972	1B_4
Winter-Wheat	PC1	RAC875_s110045_62	1B	143	31.2242	-0.034972	1B_4
Winter-Wheat	PC1	BS00065401_51	1B	143	31.2242	-0.034972	1B_4
Winter-Wheat	PC1	RAC875_c30593_58	1B	143	24.7644	-0.0281675	1B_4
Winter-Wheat	PC1	BS00066398_51	1B	143	24.237	0.0299949	1B_4
Winter-Wheat	PC1	IAAV3801	1B	143	24.237	-0.0299949	1B_4
Winter-Wheat	PC1	BS00063080_51	1B	143	23.8937	0.0277609	1B_4
Winter-Wheat	PC1	BS00067709_51	1B	143	20.122	0.0249727	1B_4
Winter-Wheat	PC1	Excalibur_c25368_372	1B	143	8.55587	-0.0112404	1B_4
Winter-Wheat	PC3	Excalibur_c18009_66	1B	143	20.8697	0.0474514	1B_4
Winter-Wheat	PC3	IAAV8714	1B	143	20.8697	0.0474514	1B_4
Winter-Wheat	PC3	RFL_Contig1736_1393	1B	143	20.8697	0.0474514	1B_4
Winter-Wheat	PC3	BS00021899_51	1B	143	20.8697	0.0474514	1B_4
Winter-Wheat	PC3	BS00021902_51	1B	143	20.8697	0.0474514	1B_4
Winter-Wheat	PC3	BS00088256_51	1B	143	20.8697	-0.0474514	1B_4
Winter-Wheat	PC3	CAP11_c3813_253	1B	143	20.8697	-0.0474514	1B_4
Winter-Wheat	PC3	Excalibur_c2541_262	1B	143	20.8697	-0.0474514	1B_4
Winter-Wheat	PC3	Excalibur_c31375_558	1B	143	20.8697	-0.0474514	1B_4
Winter-Wheat	PC3	IACX19890	1B	143	20.8697	-0.0474514	1B_4
Winter-Wheat	PC3	RAC875_s110045_62	1B	143	20.8697	-0.0474514	1B_4
Winter-Wheat	PC3	BS00065401_51	1B	143	20.8697	-0.0474514	1B_4
Winter-Wheat	PC3	BS00066398_51	1B	143	20.3325	0.0449823	1B_4
Winter-Wheat	PC3	IAAV3801	1B	143	20.3325	-0.0449823	1B_4
Winter-Wheat	PC3	RAC875_c30593_58	1B	143	19.9135	-0.041427	1B_4
Winter-Wheat	PC3	BS00063080_51	1B	143	16.1909	0.0376103	1B_4
Winter-Wheat	PC3	BS00067709_51	1B	143	15.4238	0.0357725	1B_4
Winter-Wheat	PC3	Excalibur_c25368_372	1B	143	6.37583	-0.0156489	1B_4
Winter-Wheat	PC7	RAC875_c30593_58	1B	143	5.07919	-0.029058	1B_4
Winter-Wheat	PC7	Excalibur_c18009_66	1B	143	4.56643	0.0301361	1B_4
Winter-Wheat	PC7	IAAV8714	1B	143	4.56643	0.0301361	1B_4
Winter-Wheat	PC7	RFL_Contig1736_1393	1B	143	4.56643	0.0301361	1B_4
Winter-Wheat	PC7	BS00021899_51	1B	143	4.56643	0.0301361	1B_4
Winter-Wheat	PC7	BS00021902_51	1B	143	4.56643	0.0301361	1B_4
Winter-Wheat	PC7	BS00088256_51	1B	143	4.56643	-0.0301361	1B_4
Winter-Wheat	PC7	CAP11_c3813_253	1B	143	4.56643	-0.0301361	1B_4
Winter-Wheat	PC7	Excalibur_c2541_262	1B	143	4.56643	-0.0301361	1B_4
Winter-Wheat	PC7	Excalibur_c31375_558	1B	143	4.56643	-0.0301361	1B_4
Winter-Wheat	PC7	IACX19890	1B	143	4.56643	-0.0301361	1B_4
Winter-Wheat	PC7	RAC875_s110045_62	1B	143	4.56643	-0.0301361	1B_4
Winter-Wheat	PC7	BS00065401_51	1B	143	4.56643	-0.0301361	1B_4
Spring-Wheat	PC1	Excalibur_c25368_372	1B	143	5.83564	0.0121702	1B_4
Spring-Wheat	PC3	BS00088256_51	1B	143	16.2209	-0.0452981	1B_4
Spring-Wheat	PC3	CAP11_c3813_253	1B	143	16.2209	-0.0452981	1B_4
Spring-Wheat	PC3	Excalibur_c2541_262	1B	143	16.2209	-0.0452981	1B_4
Spring-Wheat	PC3	IAAV3801	1B	143	16.2209	-0.0452981	1B_4
Spring-Wheat	PC3	IACX19890	1B	143	16.2209	-0.0452981	1B_4
Spring-Wheat	PC3	RAC875_c30593_58	1B	143	16.2209	-0.0452981	1B_4
Spring-Wheat	PC3	RAC875_s110045_62	1B	143	16.2209	-0.0452981	1B_4
Spring-Wheat	PC3	BS00065401_51	1B	143	16.2209	-0.0452981	1B_4
Spring-Wheat	PC3	BS00021899_51	1B	143	16.2209	0.0452981	1B_4
Spring-Wheat	PC3	BS00021902_51	1B	143	16.2209	0.0452981	1B_4
Spring-Wheat	PC3	BS00063080_51	1B	143	16.2209	0.0452981	1B_4
Spring-Wheat	PC3	BS00066398_51	1B	143	16.2209	0.0452981	1B_4
Spring-Wheat	PC3	Excalibur_c31375_558	1B	143	14.9428	-0.0415279	1B_4
Spring-Wheat	PC3	BS00067709_51	1B	143	14.3911	0.0396634	1B_4
Spring-Wheat	PC3	Excalibur_c18009_66	1B	143	11.9559	0.0350754	1B_4
Spring-Wheat	PC3	IAAV8714	1B	143	9.69526	0.030706	1B_4
Spring-Wheat	PC3	RFL_Contig1736_1393	1B	143	9.69526	0.030706	1B_4
Spring-Wheat	PC4	IAAV3801	1B	143	16.0902	0.0379093	1B_4
Spring-Wheat	PC4	Kukri_rep_c88225_329	1B	143	16.0902	0.0379093	1B_4
Spring-Wheat	PC4	Excalibur_c30762_377	1B	143	8.08442	0.0118236	1B_4
Spring-Wheat	PC8	Excalibur_c25368_372	1B	143	6.61517	-0.0249149	1B_4
Winter-Wheat	PC4	Excalibur_c18009_66	1B	143	18.1215	-0.0418204	1B_4
Winter-Wheat	PC4	IAAV8714	1B	143	18.1215	-0.0418204	1B_4
Winter-Wheat	PC4	RFL_Contig1736_1393	1B	143	18.1215	-0.0418204	1B_4
Winter-Wheat	PC4	BS00021899_51	1B	143	18.1215	-0.0418204	1B_4
Winter-Wheat	PC4	BS00021902_51	1B	143	18.1215	-0.0418204	1B_4
Winter-Wheat	PC4	BS00088256_51	1B	143	18.1215	0.0418204	1B_4
Winter-Wheat	PC4	CAP11_c3813_253	1B	143	18.1215	0.0418204	1B_4
Winter-Wheat	PC4	Excalibur_c2541_262	1B	143	18.1215	0.0418204	1B_4
Winter-Wheat	PC4	Excalibur_c31375_558	1B	143	18.1215	0.0418204	1B_4
Winter-Wheat	PC4	IACX19890	1B	143	18.1215	0.0418204	1B_4
Winter-Wheat	PC4	RAC875_s110045_62	1B	143	18.1215	0.0418204	1B_4
Winter-Wheat	PC4	BS00065401_51	1B	143	18.1215	0.0418204	1B_4
Winter-Wheat	PC4	BS00066398_51	1B	143	16.0902	-0.0379093	1B_4
Winter-Wheat	PC4	IAAV3801	1B	143	16.0902	0.0379093	1B_4
Winter-Wheat	PC4	BS00063080_51	1B	143	15.4856	-0.0346658	1B_4
Winter-Wheat	PC4	BS00067709_51	1B	143	13.7328	-0.0318307	1B_4
Winter-Wheat	PC4	RAC875_c30593_58	1B	143	12.1467	0.0307077	1B_4
Winter-Wheat	PC4	Excalibur_c25368_372	1B	143	4.03178	0.0114577	1B_4
Winter-Wheat	PC5	Excalibur_c18009_66	1B	143	28.7212	-0.0540876	1B_4
Winter-Wheat	PC5	IAAV8714	1B	143	28.7212	-0.0540876	1B_4
Winter-Wheat	PC5	RFL_Contig1736_1393	1B	143	28.7212	-0.0540876	1B_4
Winter-Wheat	PC5	BS00021899_51	1B	143	28.7212	-0.0540876	1B_4
Winter-Wheat	PC5	BS00021902_51	1B	143	28.7212	-0.0540876	1B_4
Winter-Wheat	PC5	BS00088256_51	1B	143	28.7212	0.0540876	1B_4
Winter-Wheat	PC5	CAP11_c3813_253	1B	143	28.7212	0.0540876	1B_4
Winter-Wheat	PC5	Excalibur_c2541_262	1B	143	28.7212	0.0540876	1B_4
Winter-Wheat	PC5	Excalibur_c31375_558	1B	143	28.7212	0.0540876	1B_4
Winter-Wheat	PC5	IACX19890	1B	143	28.7212	0.0540876	1B_4
Winter-Wheat	PC5	RAC875_s110045_62	1B	143	28.7212	0.0540876	1B_4
Winter-Wheat	PC5	BS00065401_51	1B	143	28.7212	0.0540876	1B_4
Winter-Wheat	PC5	BS00063080_51	1B	143	27.1317	-0.0471451	1B_4
Winter-Wheat	PC5	BS00066398_51	1B	143	24.9791	-0.0487713	1B_4
Winter-Wheat	PC5	IAAV3801	1B	143	24.9791	0.0487713	1B_4
Winter-Wheat	PC5	RAC875_c30593_58	1B	143	20.5757	0.0414963	1B_4
Winter-Wheat	PC5	BS00067709_51	1B	143	19.9683	-0.0399117	1B_4
Winter-Wheat	PC5	Excalibur_c25368_372	1B	143	7.88423	0.0172762	1B_4
Winter-Wheat	PC1	RAC875_c51663_87	1B	165	10.6626	0.0149857	1B_5	1B	26783731	4	2	gene	TraesCS1B02G047000	26782156	26786443
Winter-Wheat	PC5	RAC875_c51663_87	1B	165	9.96625	-0.0232241	1B_5	1B	26783731	4	2	gene	TraesCS1B02G047000	26782156	26786443
Winter-Wheat	PC4	RAC875_c51663_87	1B	165	7.60784	-0.0192749	1B_5	1B	26783731	4	2	gene	TraesCS1B02G047000	26782156	26786443
Winter-Wheat	PC3	RAC875_c51663_87	1B	165	6.87129	0.0193937	1B_5	1B	26783731	4	2	gene	TraesCS1B02G047000	26782156	26786443
Spring-Wheat	PC3	RAC875_c51663_87	1B	165	5.08229	0.0163196	1B_5	1B	26783731	4	2	gene	TraesCS1B02G047000	26782156	26786443
Spring-Wheat	PC4	RAC875_rep_c70378_1464	1B	165	5.63903	-0.0122973	1B_5	6A	201552566			gene	TraesCS6A02G179300	201546668	201557908
Winter-Wheat	PC1	RAC875_c13585_778	1B	172	5.24704	0.00700519	1B_5
Spring-Wheat	PC3	RAC875_c13585_778	1B	172	7.54568	0.0229144	1B_5
Winter-Wheat	PC5	RAC875_c13585_778	1B	172	4.40418	-0.0102001	1B_5
Winter-Wheat	PC4	IACX16577	1B	183	12.9952	-0.0242181	1B_5	1D	25955587			upstream_2k	TraesCS1D02G046300	25954045	25956045
Winter-Wheat	PC1	IACX16577	1B	183	11.9283	0.0151552	1B_5	1D	25955587			upstream_2k	TraesCS1D02G046300	25954045	25956045
Winter-Wheat	PC5	IACX16577	1B	183	9.62476	-0.0218036	1B_5	1D	25955587			upstream_2k	TraesCS1D02G046300	25954045	25956045
Winter-Wheat	PC5	RAC875_c8271_1469	1B	183	5.88725	-0.00990977	1B_5	1D	36534932			gene	TraesCS1D02G055100	36533301	36538909
Winter-Wheat	PC5	Kukri_c18006_1568	1B	183	5.78731	-0.0103064	1B_5	1A	35933242			gene	TraesCS1A02G054300	35931964	35936127
Winter-Wheat	PC5	RAC875_c8271_887	1B	183	5.78731	-0.0103064	1B_5	1D	36535514			gene	TraesCS1D02G055100	36533301	36538909
Winter-Wheat	PC5	RAC875_c8271_1352	1B	183	5.78731	0.0103064	1B_5	1A	35933475			gene	TraesCS1A02G054300	35931964	35936127
Winter-Wheat	PC3	IACX16577	1B	183	5.54925	0.0165233	1B_5	1D	25955587			upstream_2k	TraesCS1D02G046300	25954045	25956045
Winter-Wheat	PC1	BobWhite_c26045_230	1B	183	5.82224	0.00714423	1B_5
Winter-Wheat	PC5	IAAV8952	1B	183	7.50526	0.0129617	1B_5
Winter-Wheat	PC5	BS00065844_51	1B	183	4.44937	-0.00895117	1B_5
Winter-Wheat	PC5	Kukri_c8533_1398	1B	185	5.59286	0.0096529	1B_5	1D	31429580			gene	TraesCS1D02G051300	31421662	31431937
Winter-Wheat	PC5	BS00022255_51	1B	185	6.26582	-0.00857296	1B_5
Spring-Wheat	PC1	Excalibur_c17202_1833	1B	186	5.23451	-0.00927246	1B_5	1B	58325006	4	2	gene	TraesCS1B02G075200	58321321	58325069
Winter-Wheat	PC5	Excalibur_c17202_1833	1B	186	4.83394	-0.00826671	1B_5	1B	58325006	4	2	gene	TraesCS1B02G075200	58321321	58325069
Spring-Wheat	PC1	CAP8_rep_c9642_82	1B	186	5.79249	-0.00992717	1B_5	1A	37481346			gene	TraesCS1A02G057200	37478206	37481881
Winter-Wheat	PC5	CAP8_rep_c9642_82	1B	186	4.88729	-0.00821358	1B_5	1A	37481346			gene	TraesCS1A02G057200	37478206	37481881
Spring-Wheat	PC1	RAC875_c826_839	1B	186	4.62278	-0.00833417	1B_5	1D	39946461			gene	TraesCS1D02G059700	39943215	39948696
Spring-Wheat	PC1	wsnp_Ku_c4911_8795151	1B	186	5.10516	-0.00890549	1B_5
Spring-Wheat	PC8	wsnp_Ku_c4911_8795151	1B	186	5.03806	0.0169255	1B_5
Spring-Wheat	PC8	wsnp_Ex_c2111_3963339	1B	186	4.79912	-0.0166867	1B_5
Winter-Wheat	PC4	BS00110546_51	1B	187	4.18005	-0.0132222	1B_5
Winter-Wheat	PC1	BS00022902_51	1B	192	5.1668	0.00623089	1B_5	1B	67540776	4	2	gene	TraesCS1B02G083500	67533790	67540920
Winter-Wheat	PC5	BS00022902_51	1B	192	4.74407	-0.00953522	1B_5	1B	67540776	4	2	gene	TraesCS1B02G083500	67533790	67540920
Spring-Wheat	PC1	BS00022902_51	1B	192	4.74088	-0.00862797	1B_5	1B	67540776	4	2	gene	TraesCS1B02G083500	67533790	67540920
Winter-Wheat	PC1	Kukri_c5861_360	1B	192	5.32978	-0.00665867	1B_5	1B	70327929	4	2	gene	TraesCS1B02G085800	70309552	70330349
Winter-Wheat	PC5	Kukri_c5861_360	1B	192	5.10081	0.0104265	1B_5	1B	70327929	4	2	gene	TraesCS1B02G085800	70309552	70330349
Spring-Wheat	PC1	Kukri_c5861_360	1B	192	5.05719	0.00907488	1B_5	1B	70327929	4	2	gene	TraesCS1B02G085800	70309552	70330349
Winter-Wheat	PC1	BS00062723_51	1B	195	31.2242	0.034972	1B_5	1A	58704168			gene	TraesCS1A02G075600	58701490	58716429
Winter-Wheat	PC1	tplb0026b15_350	1B	195	31.2242	0.034972	1B_5	1A	73352076			gene	TraesCS1A02G087100	73352034	73356144
Winter-Wheat	PC1	BS00110181_51	1B	195	31.2242	0.034972	1B_5	1A	82531597			gene	TraesCS1A02G091200	82530925	82535170
Winter-Wheat	PC1	Kukri_c34436_560	1B	195	31.2242	0.034972	1B_5	1A	101323580		1	gene	TraesCS1A02G105300	101320830	101324110
Winter-Wheat	PC1	Kukri_c26168_423	1B	195	26.6079	-0.0307958	1B_5	1B	1417761	4	2	gene	TraesCS1B02G001500	1416127	1418511
Winter-Wheat	PC5	Kukri_c26168_423	1B	195	25.004	0.0480367	1B_5	1B	1417761	4	2	gene	TraesCS1B02G001500	1416127	1418511
Winter-Wheat	PC4	Kukri_c26168_423	1B	195	17.8919	0.039268	1B_5	1B	1417761	4	2	gene	TraesCS1B02G001500	1416127	1418511
Spring-Wheat	PC4	Kukri_c26168_423	1B	195	17.2528	-0.0383892	1B_5	1B	1417761	4	2	gene	TraesCS1B02G001500	1416127	1418511
Winter-Wheat	PC3	Kukri_c26168_423	1B	195	16.301	-0.0398786	1B_5	1B	1417761	4	2	gene	TraesCS1B02G001500	1416127	1418511
Spring-Wheat	PC3	Kukri_c26168_423	1B	195	5.57412	-0.0143977	1B_5	1B	1417761	4	2	gene	TraesCS1B02G001500	1416127	1418511
Winter-Wheat	PC7	Kukri_c26168_423	1B	195	4.85177	-0.0296711	1B_5	1B	1417761	4	2	gene	TraesCS1B02G001500	1416127	1418511
Spring-Wheat	PC4	BS00005004_51	1B	195	16.0902	-0.0379093	1B_5	1B	8676778	4	2	gene	TraesCS1B02G017800	8663173	8677747
Winter-Wheat	PC1	Kukri_c38845_430	1B	195	31.2242	0.034972	1B_5	1D	10435147			gene	TraesCS1D02G025400	10432728	10437741
Winter-Wheat	PC1	IACX6862	1B	195	31.2242	0.034972	1B_5	1D	19185711			gene	TraesCS1D02G039900	19184952	19185867
Winter-Wheat	PC1	BS00099165_51	1B	195	31.2242	0.034972	1B_5	1D	38655689			gene	TraesCS1D02G058600	38655263	38656433
Winter-Wheat	PC1	JD_c10917_341	1B	195	31.2242	0.034972	1B_5	1D	48398748			gene	TraesCS1D02G066700	48380218	48401734
Winter-Wheat	PC1	IACX16878	1B	195	31.2242	0.034972	1B_5	1D	58573002			gene	TraesCS1D02G076300	58571140	58576488
Winter-Wheat	PC1	BS00065314_51	1B	195	31.2242	0.034972	1B_5	1D	69181804			upstream_2k	TraesCS1D02G084900	69180792	69182792
Winter-Wheat	PC1	Ku_c13532_1753	1B	195	31.2242	0.034972	1B_5	1D	75666036			gene	TraesCS1D02G089500	75665765	75671565
Winter-Wheat	PC1	IAAV8409	1B	195	31.2242	0.034972	1B_5	1D	85197323			gene	TraesCS1D02G098500	85195335	85202425
Winter-Wheat	PC1	RAC875_c11123_186	1B	195	31.2242	0.034972	1B_5	1D	125866069			gene	TraesCS1D02G123700	125864428	125868292
Winter-Wheat	PC1	Excalibur_rep_c113275_136	1B	195	31.2242	0.034972	1B_5	1D	133569939			gene	TraesCS1D02G125300	133564089	133570094
Winter-Wheat	PC1	RAC875_c3656_1229	1B	195	31.2242	0.034972	1B_5	1D	143958285			gene	TraesCS1D02G130400	143950271	143960512
Winter-Wheat	PC1	IAAV4676	1B	195	31.2242	0.034972	1B_5	1D	154021977			gene	TraesCS1D02G131600	154007616	154022637
Winter-Wheat	PC1	Kukri_c51925_654	1B	195	31.2242	0.034972	1B_5	7B	259607544			gene	TraesCS7B02G178600	259607482	259609475
Winter-Wheat	PC1	BS00109971_51	1B	195	31.2242	-0.034972	1B_5	1A	47213343			upstream_2k	TraesCS1A02G065000	47211960	47213960
Winter-Wheat	PC1	Tdurum_contig11824_281	1B	195	31.2242	-0.034972	1B_5	1A	57306498			gene	TraesCS1A02G073400	57302734	57307922
Winter-Wheat	PC1	Kukri_c8943_1381	1B	195	31.2242	-0.034972	1B_5	1A	113878583		1	gene	TraesCS1A02G112200	113877741	113880731
Winter-Wheat	PC1	JD_c11817_592	1B	195	31.2242	-0.034972	1B_5	1A	118815055		1	gene	TraesCS1A02G114600	118809204	118815557
Winter-Wheat	PC1	BS00088671_51	1B	195	31.2242	-0.034972	1B_5	1A	132483911		1	gene	TraesCS1A02G120100	132481070	132485645
Winter-Wheat	PC1	BS00067169_51	1B	195	31.2242	0.034972	1B_5	1B	33066918	4	2	gene	TraesCS1B02G052700	33065679	33067109
Winter-Wheat	PC5	BS00067169_51	1B	195	28.7212	-0.0540876	1B_5	1B	33066918	4	2	gene	TraesCS1B02G052700	33065679	33067109
Winter-Wheat	PC1	Kukri_c30371_173	1B	195	31.2242	-0.034972	1B_5	1D	54912819			gene	TraesCS1D02G073600	54912289	54920787
Winter-Wheat	PC1	Kukri_c18081_1280	1B	195	31.2242	-0.034972	1B_5	1D	62158650			gene	TraesCS1D02G079400	62110497	62158844
Winter-Wheat	PC1	Ex_c3312_446	1B	195	31.2242	-0.034972	1B_5	1D	77364028			gene	TraesCS1D02G090900	77361141	77364554
Winter-Wheat	PC1	IAAV7602	1B	195	31.2242	-0.034972	1B_5	1D	85186660			gene	TraesCS1D02G098400	85186309	85192352
Winter-Wheat	PC1	BS00004316_51	1B	195	31.2242	-0.034972	1B_5	1D	85197019			gene	TraesCS1D02G098500	85195335	85202425
Winter-Wheat	PC1	BS00064750_51	1B	195	31.2242	-0.034972	1B_5	1D	101288808			gene	TraesCS1D02G108700	101281795	101293180
Winter-Wheat	PC1	RAC875_c37857_158	1B	195	31.2242	-0.034972	1B_5	1D	130613368			gene	TraesCS1D02G124700	130607697	130614654
Winter-Wheat	PC5	BS00062723_51	1B	195	28.7212	-0.0540876	1B_5	1A	58704168			gene	TraesCS1A02G075600	58701490	58716429
Winter-Wheat	PC5	tplb0026b15_350	1B	195	28.7212	-0.0540876	1B_5	1A	73352076			gene	TraesCS1A02G087100	73352034	73356144
Winter-Wheat	PC5	BS00110181_51	1B	195	28.7212	-0.0540876	1B_5	1A	82531597			gene	TraesCS1A02G091200	82530925	82535170
Winter-Wheat	PC5	Kukri_c34436_560	1B	195	28.7212	-0.0540876	1B_5	1A	101323580		1	gene	TraesCS1A02G105300	101320830	101324110
Winter-Wheat	PC3	BS00067169_51	1B	195	20.8697	0.0474514	1B_5	1B	33066918	4	2	gene	TraesCS1B02G052700	33065679	33067109
Winter-Wheat	PC4	BS00067169_51	1B	195	18.1215	-0.0418204	1B_5	1B	33066918	4	2	gene	TraesCS1B02G052700	33065679	33067109
Spring-Wheat	PC3	BS00067169_51	1B	195	6.19197	0.0213426	1B_5	1B	33066918	4	2	gene	TraesCS1B02G052700	33065679	33067109
Winter-Wheat	PC7	BS00067169_51	1B	195	4.56643	0.0301361	1B_5	1B	33066918	4	2	gene	TraesCS1B02G052700	33065679	33067109
Winter-Wheat	PC1	CAP12_c2714_164	1B	195	21.3729	0.026843	1B_5	1B	39852685	4	2	gene	TraesCS1B02G057800	39847538	39853507
Winter-Wheat	PC5	CAP12_c2714_164	1B	195	20.5879	-0.0423131	1B_5	1B	39852685	4	2	gene	TraesCS1B02G057800	39847538	39853507
Winter-Wheat	PC3	CAP12_c2714_164	1B	195	16.4637	0.0385848	1B_5	1B	39852685	4	2	gene	TraesCS1B02G057800	39847538	39853507
Winter-Wheat	PC4	CAP12_c2714_164	1B	195	12.9609	-0.0323308	1B_5	1B	39852685	4	2	gene	TraesCS1B02G057800	39847538	39853507
Spring-Wheat	PC3	CAP12_c2714_164	1B	195	9.69526	0.030706	1B_5	1B	39852685	4	2	gene	TraesCS1B02G057800	39847538	39853507
Winter-Wheat	PC5	BS00064929_51	1B	195	14.1036	-0.0250614	1B_5	1B	42014857	4	2	gene	TraesCS1B02G059500	42012149	42016299
Winter-Wheat	PC1	BS00064929_51	1B	195	10.558	0.0135218	1B_5	1B	42014857	4	2	gene	TraesCS1B02G059500	42012149	42016299
Spring-Wheat	PC3	BS00064929_51	1B	195	9.69526	0.030706	1B_5	1B	42014857	4	2	gene	TraesCS1B02G059500	42012149	42016299
Winter-Wheat	PC3	BS00064929_51	1B	195	5.3806	0.0154164	1B_5	1B	42014857	4	2	gene	TraesCS1B02G059500	42012149	42016299
Winter-Wheat	PC9	BS00064929_51	1B	195	4.9365	-0.0194324	1B_5	1B	42014857	4	2	gene	TraesCS1B02G059500	42012149	42016299
Winter-Wheat	PC4	BS00064929_51	1B	195	4.17975	-0.0126257	1B_5	1B	42014857	4	2	gene	TraesCS1B02G059500	42012149	42016299
Winter-Wheat	PC7	BS00064929_51	1B	195	4.11149	0.0193865	1B_5	1B	42014857	4	2	gene	TraesCS1B02G059500	42012149	42016299
Winter-Wheat	PC1	IAAV7845	1B	195	21.3729	0.026843	1B_5	1B	45737800	4	2	gene	TraesCS1B02G061200	45737202	45742703
Winter-Wheat	PC5	IAAV7845	1B	195	20.5879	-0.0423131	1B_5	1B	45737800	4	2	gene	TraesCS1B02G061200	45737202	45742703
Winter-Wheat	PC3	IAAV7845	1B	195	16.4637	0.0385848	1B_5	1B	45737800	4	2	gene	TraesCS1B02G061200	45737202	45742703
Winter-Wheat	PC5	Kukri_c38845_430	1B	195	28.7212	-0.0540876	1B_5	1D	10435147			gene	TraesCS1D02G025400	10432728	10437741
Winter-Wheat	PC5	IACX6862	1B	195	28.7212	-0.0540876	1B_5	1D	19185711			gene	TraesCS1D02G039900	19184952	19185867
Winter-Wheat	PC5	BS00099165_51	1B	195	28.7212	-0.0540876	1B_5	1D	38655689			gene	TraesCS1D02G058600	38655263	38656433
Winter-Wheat	PC5	JD_c10917_341	1B	195	28.7212	-0.0540876	1B_5	1D	48398748			gene	TraesCS1D02G066700	48380218	48401734
Winter-Wheat	PC5	IACX16878	1B	195	28.7212	-0.0540876	1B_5	1D	58573002			gene	TraesCS1D02G076300	58571140	58576488
Winter-Wheat	PC5	BS00065314_51	1B	195	28.7212	-0.0540876	1B_5	1D	69181804			upstream_2k	TraesCS1D02G084900	69180792	69182792
Winter-Wheat	PC5	Ku_c13532_1753	1B	195	28.7212	-0.0540876	1B_5	1D	75666036			gene	TraesCS1D02G089500	75665765	75671565
Winter-Wheat	PC5	IAAV8409	1B	195	28.7212	-0.0540876	1B_5	1D	85197323			gene	TraesCS1D02G098500	85195335	85202425
Winter-Wheat	PC5	RAC875_c11123_186	1B	195	28.7212	-0.0540876	1B_5	1D	125866069			gene	TraesCS1D02G123700	125864428	125868292
Winter-Wheat	PC5	Excalibur_rep_c113275_136	1B	195	28.7212	-0.0540876	1B_5	1D	133569939			gene	TraesCS1D02G125300	133564089	133570094
Winter-Wheat	PC5	RAC875_c3656_1229	1B	195	28.7212	-0.0540876	1B_5	1D	143958285			gene	TraesCS1D02G130400	143950271	143960512
Winter-Wheat	PC5	IAAV4676	1B	195	28.7212	-0.0540876	1B_5	1D	154021977			gene	TraesCS1D02G131600	154007616	154022637
Winter-Wheat	PC5	Kukri_c51925_654	1B	195	28.7212	-0.0540876	1B_5	7B	259607544			gene	TraesCS7B02G178600	259607482	259609475
Winter-Wheat	PC5	BS00109971_51	1B	195	28.7212	0.0540876	1B_5	1A	47213343			upstream_2k	TraesCS1A02G065000	47211960	47213960
Winter-Wheat	PC5	Tdurum_contig11824_281	1B	195	28.7212	0.0540876	1B_5	1A	57306498			gene	TraesCS1A02G073400	57302734	57307922
Winter-Wheat	PC5	Kukri_c8943_1381	1B	195	28.7212	0.0540876	1B_5	1A	113878583		1	gene	TraesCS1A02G112200	113877741	113880731
Winter-Wheat	PC5	JD_c11817_592	1B	195	28.7212	0.0540876	1B_5	1A	118815055		1	gene	TraesCS1A02G114600	118809204	118815557
Winter-Wheat	PC5	BS00088671_51	1B	195	28.7212	0.0540876	1B_5	1A	132483911		1	gene	TraesCS1A02G120100	132481070	132485645
Winter-Wheat	PC4	IAAV7845	1B	195	12.9609	-0.0323308	1B_5	1B	45737800	4	2	gene	TraesCS1B02G061200	45737202	45742703
Spring-Wheat	PC3	IAAV7845	1B	195	9.69526	0.030706	1B_5	1B	45737800	4	2	gene	TraesCS1B02G061200	45737202	45742703
Winter-Wheat	PC1	BS00087133_51	1B	195	31.2242	-0.034972	1B_5	1B	52900668	4	2	gene	TraesCS1B02G068000	52897847	52902749
Winter-Wheat	PC5	BS00087133_51	1B	195	28.7212	0.0540876	1B_5	1B	52900668	4	2	gene	TraesCS1B02G068000	52897847	52902749
Winter-Wheat	PC3	BS00087133_51	1B	195	20.8697	-0.0474514	1B_5	1B	52900668	4	2	gene	TraesCS1B02G068000	52897847	52902749
Winter-Wheat	PC4	BS00087133_51	1B	195	18.1215	0.0418204	1B_5	1B	52900668	4	2	gene	TraesCS1B02G068000	52897847	52902749
Spring-Wheat	PC3	BS00087133_51	1B	195	16.2209	-0.0452981	1B_5	1B	52900668	4	2	gene	TraesCS1B02G068000	52897847	52902749
Winter-Wheat	PC7	BS00087133_51	1B	195	4.56643	-0.0301361	1B_5	1B	52900668	4	2	gene	TraesCS1B02G068000	52897847	52902749
Winter-Wheat	PC5	Kukri_c23300_267	1B	195	6.49545	0.00908853	1B_5	1B	56879637	4	2	gene	TraesCS1B02G071700	56879308	56883044
Winter-Wheat	PC5	Kukri_c30371_173	1B	195	28.7212	0.0540876	1B_5	1D	54912819			gene	TraesCS1D02G073600	54912289	54920787
Winter-Wheat	PC5	Kukri_c18081_1280	1B	195	28.7212	0.0540876	1B_5	1D	62158650			gene	TraesCS1D02G079400	62110497	62158844
Winter-Wheat	PC5	Ex_c3312_446	1B	195	28.7212	0.0540876	1B_5	1D	77364028			gene	TraesCS1D02G090900	77361141	77364554
Winter-Wheat	PC5	IAAV7602	1B	195	28.7212	0.0540876	1B_5	1D	85186660			gene	TraesCS1D02G098400	85186309	85192352
Winter-Wheat	PC5	BS00004316_51	1B	195	28.7212	0.0540876	1B_5	1D	85197019			gene	TraesCS1D02G098500	85195335	85202425
Winter-Wheat	PC5	BS00064750_51	1B	195	28.7212	0.0540876	1B_5	1D	101288808			gene	TraesCS1D02G108700	101281795	101293180
Winter-Wheat	PC5	RAC875_c37857_158	1B	195	28.7212	0.0540876	1B_5	1D	130613368			gene	TraesCS1D02G124700	130607697	130614654
Winter-Wheat	PC1	IAAV1624	1B	195	28.2899	0.0314773	1B_5	1D	21888389			gene	TraesCS1D02G043000	21885424	21888853
Winter-Wheat	PC5	tplb0055p02_1074	1B	195	26.9297	0.0483687	1B_5	1D	17168306			gene	TraesCS1D02G036700	17167872	17169801
Winter-Wheat	PC5	IAAV1624	1B	195	22.6481	-0.0456796	1B_5	1D	21888389			gene	TraesCS1D02G043000	21885424	21888853
Winter-Wheat	PC1	Jagger_c5906_333	1B	195	31.2242	-0.034972	1B_5	1B	69542873	4	2	gene	TraesCS1B02G084700	69540171	69543479
Winter-Wheat	PC5	Jagger_c5906_333	1B	195	28.7212	0.0540876	1B_5	1B	69542873	4	2	gene	TraesCS1B02G084700	69540171	69543479
Winter-Wheat	PC3	Jagger_c5906_333	1B	195	20.8697	-0.0474514	1B_5	1B	69542873	4	2	gene	TraesCS1B02G084700	69540171	69543479
Winter-Wheat	PC4	Jagger_c5906_333	1B	195	18.1215	0.0418204	1B_5	1B	69542873	4	2	gene	TraesCS1B02G084700	69540171	69543479
Spring-Wheat	PC3	Jagger_c5906_333	1B	195	16.2209	-0.0452981	1B_5	1B	69542873	4	2	gene	TraesCS1B02G084700	69540171	69543479
Winter-Wheat	PC1	Tdurum_contig13937_1782	1B	195	21.3729	0.026843	1B_5	1A	29191079			gene	TraesCS1A02G047200	29186383	29192077
Winter-Wheat	PC7	Jagger_c5906_333	1B	195	4.56643	-0.0301361	1B_5	1B	69542873	4	2	gene	TraesCS1B02G084700	69540171	69543479
Winter-Wheat	PC1	Tdurum_contig11164_316	1B	195	31.2242	-0.034972	1B_5	1B	69563471	4	2	gene	TraesCS1B02G084900	69563212	69571328
Winter-Wheat	PC3	BS00062723_51	1B	195	20.8697	0.0474514	1B_5	1A	58704168			gene	TraesCS1A02G075600	58701490	58716429
Winter-Wheat	PC3	tplb0026b15_350	1B	195	20.8697	0.0474514	1B_5	1A	73352076			gene	TraesCS1A02G087100	73352034	73356144
Winter-Wheat	PC3	BS00110181_51	1B	195	20.8697	0.0474514	1B_5	1A	82531597			gene	TraesCS1A02G091200	82530925	82535170
Winter-Wheat	PC3	Kukri_c34436_560	1B	195	20.8697	0.0474514	1B_5	1A	101323580		1	gene	TraesCS1A02G105300	101320830	101324110
Winter-Wheat	PC5	Tdurum_contig11164_316	1B	195	28.7212	0.0540876	1B_5	1B	69563471	4	2	gene	TraesCS1B02G084900	69563212	69571328
Winter-Wheat	PC3	Tdurum_contig11164_316	1B	195	20.8697	-0.0474514	1B_5	1B	69563471	4	2	gene	TraesCS1B02G084900	69563212	69571328
Winter-Wheat	PC4	Tdurum_contig11164_316	1B	195	18.1215	0.0418204	1B_5	1B	69563471	4	2	gene	TraesCS1B02G084900	69563212	69571328
Spring-Wheat	PC3	Tdurum_contig11164_316	1B	195	16.2209	-0.0452981	1B_5	1B	69563471	4	2	gene	TraesCS1B02G084900	69563212	69571328
Winter-Wheat	PC7	Tdurum_contig11164_316	1B	195	4.56643	-0.0301361	1B_5	1B	69563471	4	2	gene	TraesCS1B02G084900	69563212	69571328
Winter-Wheat	PC1	BS00031056_51	1B	195	31.2242	-0.034972	1B_5	1B	90710854	4	2	gene	TraesCS1B02G089900	90710074	90713901
Winter-Wheat	PC5	BS00031056_51	1B	195	28.7212	0.0540876	1B_5	1B	90710854	4	2	gene	TraesCS1B02G089900	90710074	90713901
Winter-Wheat	PC3	BS00031056_51	1B	195	20.8697	-0.0474514	1B_5	1B	90710854	4	2	gene	TraesCS1B02G089900	90710074	90713901
Winter-Wheat	PC4	BS00031056_51	1B	195	18.1215	0.0418204	1B_5	1B	90710854	4	2	gene	TraesCS1B02G089900	90710074	90713901
Spring-Wheat	PC3	BS00031056_51	1B	195	16.2209	-0.0452981	1B_5	1B	90710854	4	2	gene	TraesCS1B02G089900	90710074	90713901
Winter-Wheat	PC7	BS00031056_51	1B	195	4.56643	-0.0301361	1B_5	1B	90710854	4	2	gene	TraesCS1B02G089900	90710074	90713901
Winter-Wheat	PC3	Kukri_c38845_430	1B	195	20.8697	0.0474514	1B_5	1D	10435147			gene	TraesCS1D02G025400	10432728	10437741
Winter-Wheat	PC3	IACX6862	1B	195	20.8697	0.0474514	1B_5	1D	19185711			gene	TraesCS1D02G039900	19184952	19185867
Winter-Wheat	PC3	BS00099165_51	1B	195	20.8697	0.0474514	1B_5	1D	38655689			gene	TraesCS1D02G058600	38655263	38656433
Winter-Wheat	PC3	JD_c10917_341	1B	195	20.8697	0.0474514	1B_5	1D	48398748			gene	TraesCS1D02G066700	48380218	48401734
Winter-Wheat	PC3	IACX16878	1B	195	20.8697	0.0474514	1B_5	1D	58573002			gene	TraesCS1D02G076300	58571140	58576488
Winter-Wheat	PC3	BS00065314_51	1B	195	20.8697	0.0474514	1B_5	1D	69181804			upstream_2k	TraesCS1D02G084900	69180792	69182792
Winter-Wheat	PC3	Ku_c13532_1753	1B	195	20.8697	0.0474514	1B_5	1D	75666036			gene	TraesCS1D02G089500	75665765	75671565
Winter-Wheat	PC3	IAAV8409	1B	195	20.8697	0.0474514	1B_5	1D	85197323			gene	TraesCS1D02G098500	85195335	85202425
Winter-Wheat	PC3	RAC875_c11123_186	1B	195	20.8697	0.0474514	1B_5	1D	125866069			gene	TraesCS1D02G123700	125864428	125868292
Winter-Wheat	PC3	Excalibur_rep_c113275_136	1B	195	20.8697	0.0474514	1B_5	1D	133569939			gene	TraesCS1D02G125300	133564089	133570094
Winter-Wheat	PC3	RAC875_c3656_1229	1B	195	20.8697	0.0474514	1B_5	1D	143958285			gene	TraesCS1D02G130400	143950271	143960512
Winter-Wheat	PC3	IAAV4676	1B	195	20.8697	0.0474514	1B_5	1D	154021977			gene	TraesCS1D02G131600	154007616	154022637
Winter-Wheat	PC3	Kukri_c51925_654	1B	195	20.8697	0.0474514	1B_5	7B	259607544			gene	TraesCS7B02G178600	259607482	259609475
Winter-Wheat	PC3	BS00109971_51	1B	195	20.8697	-0.0474514	1B_5	1A	47213343			upstream_2k	TraesCS1A02G065000	47211960	47213960
Winter-Wheat	PC3	Tdurum_contig11824_281	1B	195	20.8697	-0.0474514	1B_5	1A	57306498			gene	TraesCS1A02G073400	57302734	57307922
Winter-Wheat	PC3	Kukri_c8943_1381	1B	195	20.8697	-0.0474514	1B_5	1A	113878583		1	gene	TraesCS1A02G112200	113877741	113880731
Winter-Wheat	PC3	JD_c11817_592	1B	195	20.8697	-0.0474514	1B_5	1A	118815055		1	gene	TraesCS1A02G114600	118809204	118815557
Winter-Wheat	PC3	BS00088671_51	1B	195	20.8697	-0.0474514	1B_5	1A	132483911		1	gene	TraesCS1A02G120100	132481070	132485645
Spring-Wheat	PC4	Excalibur_c20610_251	1B	195	16.0902	-0.0379093	1B_5	1B	94226841	4	2	gene	TraesCS1B02G092400	94225420	94227131
Winter-Wheat	PC3	Kukri_c30371_173	1B	195	20.8697	-0.0474514	1B_5	1D	54912819			gene	TraesCS1D02G073600	54912289	54920787
Winter-Wheat	PC3	Kukri_c18081_1280	1B	195	20.8697	-0.0474514	1B_5	1D	62158650			gene	TraesCS1D02G079400	62110497	62158844
Winter-Wheat	PC3	Ex_c3312_446	1B	195	20.8697	-0.0474514	1B_5	1D	77364028			gene	TraesCS1D02G090900	77361141	77364554
Winter-Wheat	PC3	IAAV7602	1B	195	20.8697	-0.0474514	1B_5	1D	85186660			gene	TraesCS1D02G098400	85186309	85192352
Winter-Wheat	PC3	BS00004316_51	1B	195	20.8697	-0.0474514	1B_5	1D	85197019			gene	TraesCS1D02G098500	85195335	85202425
Winter-Wheat	PC3	BS00064750_51	1B	195	20.8697	-0.0474514	1B_5	1D	101288808			gene	TraesCS1D02G108700	101281795	101293180
Winter-Wheat	PC3	RAC875_c37857_158	1B	195	20.8697	-0.0474514	1B_5	1D	130613368			gene	TraesCS1D02G124700	130607697	130614654
Winter-Wheat	PC5	Tdurum_contig13937_1782	1B	195	20.5879	-0.0423131	1B_5	1A	29191079			gene	TraesCS1A02G047200	29186383	29192077
Spring-Wheat	PC3	JD_c11817_592	1B	195	20.2993	-0.0372428	1B_5	1A	118815055		1	gene	TraesCS1A02G114600	118809204	118815557
Winter-Wheat	PC1	RAC875_c63067_283	1B	195	18.0628	0.0201054	1B_5	1B	95655004	4	2	gene	TraesCS1B02G094200	95651459	95668065
Winter-Wheat	PC5	RAC875_c63067_283	1B	195	16.9507	-0.0312854	1B_5	1B	95655004	4	2	gene	TraesCS1B02G094200	95651459	95668065
Winter-Wheat	PC3	RAC875_c63067_283	1B	195	7.37872	0.0208542	1B_5	1B	95655004	4	2	gene	TraesCS1B02G094200	95651459	95668065
Winter-Wheat	PC4	RAC875_c63067_283	1B	195	6.75964	-0.0187483	1B_5	1B	95655004	4	2	gene	TraesCS1B02G094200	95651459	95668065
Winter-Wheat	PC7	RAC875_c63067_283	1B	195	4.70295	0.0237126	1B_5	1B	95655004	4	2	gene	TraesCS1B02G094200	95651459	95668065
Winter-Wheat	PC9	RAC875_c63067_283	1B	195	4.51643	-0.0211234	1B_5	1B	95655004	4	2	gene	TraesCS1B02G094200	95651459	95668065
Winter-Wheat	PC1	tplb0055p02_1074	1B	195	19.9867	-0.0263166	1B_5	1D	17168306			gene	TraesCS1D02G036700	17167872	17169801
Winter-Wheat	PC1	IAAV1312	1B	195	19.6457	-0.0214894	1B_5	1A	27249709			gene	TraesCS1A02G045700	27249156	27253937
Winter-Wheat	PC5	RAC875_c90431_275	1B	195	18.737	-0.0394822	1B_5	1D	77392485			gene	TraesCS1D02G091300	77391596	77392942
Spring-Wheat	PC3	Excalibur_c18735_1380	1B	195	18.6342	-0.0340574	1B_5	1D	150933630			gene	TraesCS1D02G131300	150930208	150953005
Winter-Wheat	PC1	BS00036866_51	1B	195	18.4747	0.0211791	1B_5	1D	73723350			gene	TraesCS1D02G088200	73714959	73723894
Spring-Wheat	PC3	RAC875_c3656_1229	1B	195	18.2502	0.0325042	1B_5	1D	143958285			gene	TraesCS1D02G130400	143950271	143960512
Winter-Wheat	PC4	BS00062723_51	1B	195	18.1215	-0.0418204	1B_5	1A	58704168			gene	TraesCS1A02G075600	58701490	58716429
Winter-Wheat	PC4	tplb0026b15_350	1B	195	18.1215	-0.0418204	1B_5	1A	73352076			gene	TraesCS1A02G087100	73352034	73356144
Winter-Wheat	PC4	BS00110181_51	1B	195	18.1215	-0.0418204	1B_5	1A	82531597			gene	TraesCS1A02G091200	82530925	82535170
Winter-Wheat	PC4	Kukri_c34436_560	1B	195	18.1215	-0.0418204	1B_5	1A	101323580		1	gene	TraesCS1A02G105300	101320830	101324110
Winter-Wheat	PC1	BS00022736_51	1B	195	31.2242	-0.034972	1B_5	1B	98722333	4	2	gene	TraesCS1B02G095200	98721871	98725633
Winter-Wheat	PC5	BS00022736_51	1B	195	28.7212	0.0540876	1B_5	1B	98722333	4	2	gene	TraesCS1B02G095200	98721871	98725633
Winter-Wheat	PC3	BS00022736_51	1B	195	20.8697	-0.0474514	1B_5	1B	98722333	4	2	gene	TraesCS1B02G095200	98721871	98725633
Spring-Wheat	PC3	BS00022736_51	1B	195	20.2993	-0.0372428	1B_5	1B	98722333	4	2	gene	TraesCS1B02G095200	98721871	98725633
Winter-Wheat	PC4	BS00022736_51	1B	195	18.1215	0.0418204	1B_5	1B	98722333	4	2	gene	TraesCS1B02G095200	98721871	98725633
Winter-Wheat	PC7	BS00022736_51	1B	195	4.56643	-0.0301361	1B_5	1B	98722333	4	2	gene	TraesCS1B02G095200	98721871	98725633
Winter-Wheat	PC5	BS00095478_51	1B	195	21.8066	-0.0434526	1B_5	1B	106790959	4	2	gene	TraesCS1B02G099200	106790751	106793020
Winter-Wheat	PC1	BS00095478_51	1B	195	11.6636	0.02003	1B_5	1B	106790959	4	2	gene	TraesCS1B02G099200	106790751	106793020
Winter-Wheat	PC4	Kukri_c38845_430	1B	195	18.1215	-0.0418204	1B_5	1D	10435147			gene	TraesCS1D02G025400	10432728	10437741
Winter-Wheat	PC4	IACX6862	1B	195	18.1215	-0.0418204	1B_5	1D	19185711			gene	TraesCS1D02G039900	19184952	19185867
Winter-Wheat	PC4	BS00099165_51	1B	195	18.1215	-0.0418204	1B_5	1D	38655689			gene	TraesCS1D02G058600	38655263	38656433
Winter-Wheat	PC4	JD_c10917_341	1B	195	18.1215	-0.0418204	1B_5	1D	48398748			gene	TraesCS1D02G066700	48380218	48401734
Winter-Wheat	PC4	IACX16878	1B	195	18.1215	-0.0418204	1B_5	1D	58573002			gene	TraesCS1D02G076300	58571140	58576488
Winter-Wheat	PC4	BS00065314_51	1B	195	18.1215	-0.0418204	1B_5	1D	69181804			upstream_2k	TraesCS1D02G084900	69180792	69182792
Winter-Wheat	PC4	Ku_c13532_1753	1B	195	18.1215	-0.0418204	1B_5	1D	75666036			gene	TraesCS1D02G089500	75665765	75671565
Winter-Wheat	PC4	IAAV8409	1B	195	18.1215	-0.0418204	1B_5	1D	85197323			gene	TraesCS1D02G098500	85195335	85202425
Winter-Wheat	PC4	RAC875_c11123_186	1B	195	18.1215	-0.0418204	1B_5	1D	125866069			gene	TraesCS1D02G123700	125864428	125868292
Winter-Wheat	PC4	Excalibur_rep_c113275_136	1B	195	18.1215	-0.0418204	1B_5	1D	133569939			gene	TraesCS1D02G125300	133564089	133570094
Winter-Wheat	PC4	RAC875_c3656_1229	1B	195	18.1215	-0.0418204	1B_5	1D	143958285			gene	TraesCS1D02G130400	143950271	143960512
Winter-Wheat	PC4	IAAV4676	1B	195	18.1215	-0.0418204	1B_5	1D	154021977			gene	TraesCS1D02G131600	154007616	154022637
Winter-Wheat	PC4	Kukri_c51925_654	1B	195	18.1215	-0.0418204	1B_5	7B	259607544			gene	TraesCS7B02G178600	259607482	259609475
Winter-Wheat	PC4	BS00109971_51	1B	195	18.1215	0.0418204	1B_5	1A	47213343			upstream_2k	TraesCS1A02G065000	47211960	47213960
Winter-Wheat	PC4	Tdurum_contig11824_281	1B	195	18.1215	0.0418204	1B_5	1A	57306498			gene	TraesCS1A02G073400	57302734	57307922
Winter-Wheat	PC4	Kukri_c8943_1381	1B	195	18.1215	0.0418204	1B_5	1A	113878583		1	gene	TraesCS1A02G112200	113877741	113880731
Winter-Wheat	PC4	JD_c11817_592	1B	195	18.1215	0.0418204	1B_5	1A	118815055		1	gene	TraesCS1A02G114600	118809204	118815557
Winter-Wheat	PC4	BS00088671_51	1B	195	18.1215	0.0418204	1B_5	1A	132483911		1	gene	TraesCS1A02G120100	132481070	132485645
Winter-Wheat	PC3	BS00095478_51	1B	195	8.40193	0.0275393	1B_5	1B	106790959	4	2	gene	TraesCS1B02G099200	106790751	106793020
Winter-Wheat	PC6	BS00095478_51	1B	195	4.63674	-0.0252459	1B_5	1B	106790959	4	2	gene	TraesCS1B02G099200	106790751	106793020
Winter-Wheat	PC2	BS00095478_51	1B	195	4.58693	0.0153279	1B_5	1B	106790959	4	2	gene	TraesCS1B02G099200	106790751	106793020
Winter-Wheat	PC1	RAC875_c46581_420	1B	195	31.2242	0.034972	1B_5	1B	107133549	4	2	gene	TraesCS1B02G099600	107132569	107136943
Winter-Wheat	PC5	RAC875_c46581_420	1B	195	28.7212	-0.0540876	1B_5	1B	107133549	4	2	gene	TraesCS1B02G099600	107132569	107136943
Winter-Wheat	PC3	RAC875_c46581_420	1B	195	20.8697	0.0474514	1B_5	1B	107133549	4	2	gene	TraesCS1B02G099600	107132569	107136943
Winter-Wheat	PC4	RAC875_c46581_420	1B	195	18.1215	-0.0418204	1B_5	1B	107133549	4	2	gene	TraesCS1B02G099600	107132569	107136943
Spring-Wheat	PC3	RAC875_c46581_420	1B	195	16.2209	0.0452981	1B_5	1B	107133549	4	2	gene	TraesCS1B02G099600	107132569	107136943
Winter-Wheat	PC7	RAC875_c46581_420	1B	195	4.56643	0.0301361	1B_5	1B	107133549	4	2	gene	TraesCS1B02G099600	107132569	107136943
Winter-Wheat	PC4	Kukri_c30371_173	1B	195	18.1215	0.0418204	1B_5	1D	54912819			gene	TraesCS1D02G073600	54912289	54920787
Winter-Wheat	PC4	Kukri_c18081_1280	1B	195	18.1215	0.0418204	1B_5	1D	62158650			gene	TraesCS1D02G079400	62110497	62158844
Winter-Wheat	PC4	Ex_c3312_446	1B	195	18.1215	0.0418204	1B_5	1D	77364028			gene	TraesCS1D02G090900	77361141	77364554
Winter-Wheat	PC4	IAAV7602	1B	195	18.1215	0.0418204	1B_5	1D	85186660			gene	TraesCS1D02G098400	85186309	85192352
Winter-Wheat	PC4	BS00004316_51	1B	195	18.1215	0.0418204	1B_5	1D	85197019			gene	TraesCS1D02G098500	85195335	85202425
Winter-Wheat	PC4	BS00064750_51	1B	195	18.1215	0.0418204	1B_5	1D	101288808			gene	TraesCS1D02G108700	101281795	101293180
Winter-Wheat	PC4	RAC875_c37857_158	1B	195	18.1215	0.0418204	1B_5	1D	130613368			gene	TraesCS1D02G124700	130607697	130614654
Winter-Wheat	PC3	tplb0055p02_1074	1B	195	17.7545	-0.0404627	1B_5	1D	17168306			gene	TraesCS1D02G036700	17167872	17169801
Winter-Wheat	PC3	IAAV1624	1B	195	17.7264	0.0412928	1B_5	1D	21888389			gene	TraesCS1D02G043000	21885424	21888853
Winter-Wheat	PC4	IAAV1624	1B	195	17.2528	-0.0383892	1B_5	1D	21888389			gene	TraesCS1D02G043000	21885424	21888853
Winter-Wheat	PC1	IACX20130	1B	195	31.2242	0.034972	1B_5	1B	111368261	4	2	gene	TraesCS1B02G101700	111367935	111372368
Winter-Wheat	PC5	IACX20130	1B	195	28.7212	-0.0540876	1B_5	1B	111368261	4	2	gene	TraesCS1B02G101700	111367935	111372368
Winter-Wheat	PC3	IACX20130	1B	195	20.8697	0.0474514	1B_5	1B	111368261	4	2	gene	TraesCS1B02G101700	111367935	111372368
Winter-Wheat	PC4	IACX20130	1B	195	18.1215	-0.0418204	1B_5	1B	111368261	4	2	gene	TraesCS1B02G101700	111367935	111372368
Spring-Wheat	PC3	JD_c10917_341	1B	195	17.0239	0.0331945	1B_5	1D	48398748			gene	TraesCS1D02G066700	48380218	48401734
Spring-Wheat	PC3	IAAV8409	1B	195	17.0239	0.0331945	1B_5	1D	85197323			gene	TraesCS1D02G098500	85195335	85202425
Spring-Wheat	PC3	IAAV4676	1B	195	17.0239	0.0331945	1B_5	1D	154021977			gene	TraesCS1D02G131600	154007616	154022637
Spring-Wheat	PC3	IACX20130	1B	195	9.69526	0.030706	1B_5	1B	111368261	4	2	gene	TraesCS1B02G101700	111367935	111372368
Winter-Wheat	PC7	IACX20130	1B	195	4.56643	0.0301361	1B_5	1B	111368261	4	2	gene	TraesCS1B02G101700	111367935	111372368
Winter-Wheat	PC1	Tdurum_contig30712_430	1B	195	31.2242	0.034972	1B_5	1B	111368423	4	2	gene	TraesCS1B02G101700	111367935	111372368
Winter-Wheat	PC5	Tdurum_contig30712_430	1B	195	28.7212	-0.0540876	1B_5	1B	111368423	4	2	gene	TraesCS1B02G101700	111367935	111372368
Winter-Wheat	PC3	Tdurum_contig13937_1782	1B	195	16.4637	0.0385848	1B_5	1A	29191079			gene	TraesCS1A02G047200	29186383	29192077
Winter-Wheat	PC3	Tdurum_contig30712_430	1B	195	20.8697	0.0474514	1B_5	1B	111368423	4	2	gene	TraesCS1B02G101700	111367935	111372368
Winter-Wheat	PC4	Tdurum_contig30712_430	1B	195	18.1215	-0.0418204	1B_5	1B	111368423	4	2	gene	TraesCS1B02G101700	111367935	111372368
Winter-Wheat	PC7	Tdurum_contig30712_430	1B	195	4.56643	0.0301361	1B_5	1B	111368423	4	2	gene	TraesCS1B02G101700	111367935	111372368
Spring-Wheat	PC3	BS00109971_51	1B	195	16.2209	-0.0452981	1B_5	1A	47213343			upstream_2k	TraesCS1A02G065000	47211960	47213960
Spring-Wheat	PC3	Tdurum_contig11824_281	1B	195	16.2209	-0.0452981	1B_5	1A	57306498			gene	TraesCS1A02G073400	57302734	57307922
Spring-Wheat	PC3	Kukri_c8943_1381	1B	195	16.2209	-0.0452981	1B_5	1A	113878583		1	gene	TraesCS1A02G112200	113877741	113880731
Winter-Wheat	PC5	Ku_c3695_1696	1B	195	24.9791	0.0487713	1B_5	1B	117188767	4	2	gene	TraesCS1B02G105300	117179450	117189109
Winter-Wheat	PC1	Ku_c3695_1696	1B	195	24.237	-0.0299949	1B_5	1B	117188767	4	2	gene	TraesCS1B02G105300	117179450	117189109
Winter-Wheat	PC3	Ku_c3695_1696	1B	195	20.3325	-0.0449823	1B_5	1B	117188767	4	2	gene	TraesCS1B02G105300	117179450	117189109
Spring-Wheat	PC4	Ku_c3695_1696	1B	195	16.0902	0.0379093	1B_5	1B	117188767	4	2	gene	TraesCS1B02G105300	117179450	117189109
Winter-Wheat	PC4	Ku_c3695_1696	1B	195	16.0902	0.0379093	1B_5	1B	117188767	4	2	gene	TraesCS1B02G105300	117179450	117189109
Spring-Wheat	PC3	Ku_c3695_1696	1B	195	5.25606	-0.0166922	1B_5	1B	117188767	4	2	gene	TraesCS1B02G105300	117179450	117189109
Spring-Wheat	PC3	Kukri_c30371_173	1B	195	16.2209	-0.0452981	1B_5	1D	54912819			gene	TraesCS1D02G073600	54912289	54920787
Spring-Wheat	PC3	Kukri_c18081_1280	1B	195	16.2209	-0.0452981	1B_5	1D	62158650			gene	TraesCS1D02G079400	62110497	62158844
Spring-Wheat	PC3	Ex_c3312_446	1B	195	16.2209	-0.0452981	1B_5	1D	77364028			gene	TraesCS1D02G090900	77361141	77364554
Spring-Wheat	PC3	IAAV7602	1B	195	16.2209	-0.0452981	1B_5	1D	85186660			gene	TraesCS1D02G098400	85186309	85192352
Spring-Wheat	PC3	BS00004316_51	1B	195	16.2209	-0.0452981	1B_5	1D	85197019			gene	TraesCS1D02G098500	85195335	85202425
Spring-Wheat	PC3	BS00064750_51	1B	195	16.2209	-0.0452981	1B_5	1D	101288808			gene	TraesCS1D02G108700	101281795	101293180
Spring-Wheat	PC3	RAC875_c37857_158	1B	195	16.2209	-0.0452981	1B_5	1D	130613368			gene	TraesCS1D02G124700	130607697	130614654
Winter-Wheat	PC1	Tdurum_contig12173_284	1B	195	31.2242	0.034972	1B_5	1B	117392227	4	2	gene	TraesCS1B02G105700	117385818	117393319
Winter-Wheat	PC5	Tdurum_contig12173_284	1B	195	28.7212	-0.0540876	1B_5	1B	117392227	4	2	gene	TraesCS1B02G105700	117385818	117393319
Winter-Wheat	PC3	Tdurum_contig12173_284	1B	195	20.8697	0.0474514	1B_5	1B	117392227	4	2	gene	TraesCS1B02G105700	117385818	117393319
Winter-Wheat	PC4	Tdurum_contig12173_284	1B	195	18.1215	-0.0418204	1B_5	1B	117392227	4	2	gene	TraesCS1B02G105700	117385818	117393319
Spring-Wheat	PC3	Tdurum_contig12173_284	1B	195	9.69526	0.030706	1B_5	1B	117392227	4	2	gene	TraesCS1B02G105700	117385818	117393319
Winter-Wheat	PC7	Tdurum_contig12173_284	1B	195	4.56643	0.0301361	1B_5	1B	117392227	4	2	gene	TraesCS1B02G105700	117385818	117393319
Spring-Wheat	PC3	IAAV1624	1B	195	16.2209	0.0452981	1B_5	1D	21888389			gene	TraesCS1D02G043000	21885424	21888853
Spring-Wheat	PC3	BS00099165_51	1B	195	16.2209	0.0452981	1B_5	1D	38655689			gene	TraesCS1D02G058600	38655263	38656433
Spring-Wheat	PC3	BS00065314_51	1B	195	16.2209	0.0452981	1B_5	1D	69181804			upstream_2k	TraesCS1D02G084900	69180792	69182792
Spring-Wheat	PC3	BS00036866_51	1B	195	16.2209	0.0452981	1B_5	1D	73723350			gene	TraesCS1D02G088200	73714959	73723894
Spring-Wheat	PC4	Ku_c11706_149	1B	195	13.827	0.0304564	1B_5	1B	119049270	4	2	gene	TraesCS1B02G107000	119040341	119049411
Spring-Wheat	PC4	BS00110545_51	1B	195	15.4856	-0.0346658	1B_5	1D	93103181			gene	TraesCS1D02G103500	93102756	93105441
Spring-Wheat	PC4	RAC875_c37934_225	1B	195	15.1653	0.0353234	1B_5	1A	20977363	2		gene	TraesCS1A02G037900	20977276	20980680
Winter-Wheat	PC4	tplb0055p02_1074	1B	195	15.1653	0.0353234	1B_5	1D	17168306			gene	TraesCS1D02G036700	17167872	17169801
Winter-Wheat	PC5	BS00036866_51	1B	195	14.9619	-0.030698	1B_5	1D	73723350			gene	TraesCS1D02G088200	73714959	73723894
Spring-Wheat	PC3	tplb0055p02_1074	1B	195	14.4293	-0.0414012	1B_5	1D	17168306			gene	TraesCS1D02G036700	17167872	17169801
Winter-Wheat	PC5	BS00073034_51	1B	195	21.4412	0.039732	1B_5	1B	136645760		2	gene	TraesCS1B02G116000	136644980	136646541
Spring-Wheat	PC3	BS00073034_51	1B	195	16.2209	-0.0452981	1B_5	1B	136645760		2	gene	TraesCS1B02G116000	136644980	136646541
Winter-Wheat	PC1	BS00073034_51	1B	195	13.6556	-0.0199643	1B_5	1B	136645760		2	gene	TraesCS1B02G116000	136644980	136646541
Winter-Wheat	PC2	BS00073034_51	1B	195	6.0866	-0.0164884	1B_5	1B	136645760		2	gene	TraesCS1B02G116000	136644980	136646541
Winter-Wheat	PC3	BS00073034_51	1B	195	5.29243	-0.0198334	1B_5	1B	136645760		2	gene	TraesCS1B02G116000	136644980	136646541
Winter-Wheat	PC6	BS00073034_51	1B	195	5.13344	0.0246082	1B_5	1B	136645760		2	gene	TraesCS1B02G116000	136644980	136646541
Spring-Wheat	PC4	JD_c4432_1913	1B	195	13.7328	-0.0318307	1B_5	1A	98242794			gene	TraesCS1A02G102300	98242495	98247975
Winter-Wheat	PC1	BS00040342_51	1B	195	31.2242	0.034972	1B_5	1B	139671172	5	2	gene	TraesCS1B02G119000	139670889	139674918
Winter-Wheat	PC5	BS00040342_51	1B	195	28.7212	-0.0540876	1B_5	1B	139671172	5	2	gene	TraesCS1B02G119000	139670889	139674918
Winter-Wheat	PC3	BS00040342_51	1B	195	20.8697	0.0474514	1B_5	1B	139671172	5	2	gene	TraesCS1B02G119000	139670889	139674918
Winter-Wheat	PC4	BS00040342_51	1B	195	18.1215	-0.0418204	1B_5	1B	139671172	5	2	gene	TraesCS1B02G119000	139670889	139674918
Spring-Wheat	PC3	BS00040342_51	1B	195	12.2564	0.0371729	1B_5	1B	139671172	5	2	gene	TraesCS1B02G119000	139670889	139674918
Winter-Wheat	PC7	BS00040342_51	1B	195	4.56643	0.0301361	1B_5	1B	139671172	5	2	gene	TraesCS1B02G119000	139670889	139674918
Winter-Wheat	PC1	BS00098306_51	1B	195	31.2242	0.034972	1B_5	1B	140295811	5	2	gene	TraesCS1B02G119100	140295644	140300604
Winter-Wheat	PC5	BS00098306_51	1B	195	28.7212	-0.0540876	1B_5	1B	140295811	5	2	gene	TraesCS1B02G119100	140295644	140300604
Winter-Wheat	PC3	BS00098306_51	1B	195	20.8697	0.0474514	1B_5	1B	140295811	5	2	gene	TraesCS1B02G119100	140295644	140300604
Winter-Wheat	PC4	BS00098306_51	1B	195	18.1215	-0.0418204	1B_5	1B	140295811	5	2	gene	TraesCS1B02G119100	140295644	140300604
Spring-Wheat	PC3	BS00098306_51	1B	195	9.69526	0.030706	1B_5	1B	140295811	5	2	gene	TraesCS1B02G119100	140295644	140300604
Winter-Wheat	PC7	BS00098306_51	1B	195	4.56643	0.0301361	1B_5	1B	140295811	5	2	gene	TraesCS1B02G119100	140295644	140300604
Winter-Wheat	PC5	IAAV1312	1B	195	13.2465	0.0285035	1B_5	1A	27249709			gene	TraesCS1A02G045700	27249156	27253937
Spring-Wheat	PC4	Kukri_c38845_821	1B	195	13.1642	0.0293377	1B_5	1D	10434061			gene	TraesCS1D02G025400	10432728	10437741
Spring-Wheat	PC3	BS00088671_51	1B	195	13.0079	-0.0364705	1B_5	1A	132483911		1	gene	TraesCS1A02G120100	132481070	132485645
Winter-Wheat	PC4	Tdurum_contig13937_1782	1B	195	12.9609	-0.0323308	1B_5	1A	29191079			gene	TraesCS1A02G047200	29186383	29192077
Winter-Wheat	PC1	BS00022507_51	1B	195	31.2242	0.034972	1B_5	1B	145456159	5	2	gene	TraesCS1B02G122000	145452862	145458006
Winter-Wheat	PC3	IAAV1312	1B	195	12.8536	-0.0284662	1B_5	1A	27249709			gene	TraesCS1A02G045700	27249156	27253937
Winter-Wheat	PC5	BS00022507_51	1B	195	28.7212	-0.0540876	1B_5	1B	145456159	5	2	gene	TraesCS1B02G122000	145452862	145458006
Winter-Wheat	PC3	BS00022507_51	1B	195	20.8697	0.0474514	1B_5	1B	145456159	5	2	gene	TraesCS1B02G122000	145452862	145458006
Winter-Wheat	PC4	BS00022507_51	1B	195	18.1215	-0.0418204	1B_5	1B	145456159	5	2	gene	TraesCS1B02G122000	145452862	145458006
Spring-Wheat	PC3	BS00022507_51	1B	195	17.0239	0.0331945	1B_5	1B	145456159	5	2	gene	TraesCS1B02G122000	145452862	145458006
Winter-Wheat	PC7	BS00022507_51	1B	195	4.56643	0.0301361	1B_5	1B	145456159	5	2	gene	TraesCS1B02G122000	145452862	145458006
Winter-Wheat	PC1	BS00030733_51	1B	195	31.2242	-0.034972	1B_5	1B	145456639	5	2	gene	TraesCS1B02G122000	145452862	145458006
Winter-Wheat	PC5	BS00030733_51	1B	195	28.7212	0.0540876	1B_5	1B	145456639	5	2	gene	TraesCS1B02G122000	145452862	145458006
Winter-Wheat	PC3	BS00030733_51	1B	195	20.8697	-0.0474514	1B_5	1B	145456639	5	2	gene	TraesCS1B02G122000	145452862	145458006
Winter-Wheat	PC4	BS00030733_51	1B	195	18.1215	0.0418204	1B_5	1B	145456639	5	2	gene	TraesCS1B02G122000	145452862	145458006
Spring-Wheat	PC3	BS00030733_51	1B	195	16.2209	-0.0452981	1B_5	1B	145456639	5	2	gene	TraesCS1B02G122000	145452862	145458006
Winter-Wheat	PC7	BS00030733_51	1B	195	4.56643	-0.0301361	1B_5	1B	145456639	5	2	gene	TraesCS1B02G122000	145452862	145458006
Winter-Wheat	PC1	BS00033738_51	1B	195	31.2242	0.034972	1B_5	1B	151468637	5	2	gene	TraesCS1B02G124900	151467835	151473827
Winter-Wheat	PC5	BS00033738_51	1B	195	28.7212	-0.0540876	1B_5	1B	151468637	5	2	gene	TraesCS1B02G124900	151467835	151473827
Winter-Wheat	PC3	BS00033738_51	1B	195	20.8697	0.0474514	1B_5	1B	151468637	5	2	gene	TraesCS1B02G124900	151467835	151473827
Winter-Wheat	PC4	BS00033738_51	1B	195	18.1215	-0.0418204	1B_5	1B	151468637	5	2	gene	TraesCS1B02G124900	151467835	151473827
Spring-Wheat	PC3	BS00033738_51	1B	195	17.0239	0.0331945	1B_5	1B	151468637	5	2	gene	TraesCS1B02G124900	151467835	151473827
Winter-Wheat	PC7	BS00033738_51	1B	195	4.56643	0.0301361	1B_5	1B	151468637	5	2	gene	TraesCS1B02G124900	151467835	151473827
Spring-Wheat	PC3	BS00110181_51	1B	195	12.2564	0.0371729	1B_5	1A	82531597			gene	TraesCS1A02G091200	82530925	82535170
Winter-Wheat	PC1	Kukri_c15901_1064	1B	195	31.2242	0.034972	1B_5	1B	156584811	5	2	gene	TraesCS1B02G127500	156581011	156586954
Winter-Wheat	PC5	Kukri_c15901_1064	1B	195	28.7212	-0.0540876	1B_5	1B	156584811	5	2	gene	TraesCS1B02G127500	156581011	156586954
Winter-Wheat	PC3	Kukri_c15901_1064	1B	195	20.8697	0.0474514	1B_5	1B	156584811	5	2	gene	TraesCS1B02G127500	156581011	156586954
Winter-Wheat	PC4	Kukri_c15901_1064	1B	195	18.1215	-0.0418204	1B_5	1B	156584811	5	2	gene	TraesCS1B02G127500	156581011	156586954
Spring-Wheat	PC3	Kukri_c15901_1064	1B	195	9.69526	0.030706	1B_5	1B	156584811	5	2	gene	TraesCS1B02G127500	156581011	156586954
Winter-Wheat	PC7	Kukri_c15901_1064	1B	195	4.56643	0.0301361	1B_5	1B	156584811	5	2	gene	TraesCS1B02G127500	156581011	156586954
Winter-Wheat	PC1	RAC875_c90431_275	1B	195	11.7234	0.0195863	1B_5	1D	77392485			gene	TraesCS1D02G091300	77391596	77392942
Winter-Wheat	PC1	BobWhite_c12695_394	1B	195	31.2242	0.034972	1B_5	1B	161212085	5	2	gene	TraesCS1B02G130300	161210000	161212537
Winter-Wheat	PC5	BobWhite_c12695_394	1B	195	28.7212	-0.0540876	1B_5	1B	161212085	5	2	gene	TraesCS1B02G130300	161210000	161212537
Winter-Wheat	PC3	BobWhite_c12695_394	1B	195	20.8697	0.0474514	1B_5	1B	161212085	5	2	gene	TraesCS1B02G130300	161210000	161212537
Winter-Wheat	PC4	BobWhite_c12695_394	1B	195	18.1215	-0.0418204	1B_5	1B	161212085	5	2	gene	TraesCS1B02G130300	161210000	161212537
Spring-Wheat	PC3	BobWhite_c12695_394	1B	195	9.69526	0.030706	1B_5	1B	161212085	5	2	gene	TraesCS1B02G130300	161210000	161212537
Winter-Wheat	PC7	BobWhite_c12695_394	1B	195	4.56643	0.0301361	1B_5	1B	161212085	5	2	gene	TraesCS1B02G130300	161210000	161212537
Winter-Wheat	PC1	BS00087444_51	1B	195	31.2242	0.034972	1B_5	1B	166593040	5	2	gene	TraesCS1B02G132400	166592047	166594588
Winter-Wheat	PC5	BS00087444_51	1B	195	28.7212	-0.0540876	1B_5	1B	166593040	5	2	gene	TraesCS1B02G132400	166592047	166594588
Winter-Wheat	PC3	BS00087444_51	1B	195	20.8697	0.0474514	1B_5	1B	166593040	5	2	gene	TraesCS1B02G132400	166592047	166594588
Winter-Wheat	PC4	BS00087444_51	1B	195	18.1215	-0.0418204	1B_5	1B	166593040	5	2	gene	TraesCS1B02G132400	166592047	166594588
Spring-Wheat	PC4	Kukri_c42522_155	1B	195	10.9428	0.0158638	1B_5	1D	89597687			gene	TraesCS1D02G101800	89597622	89601056
Spring-Wheat	PC4	BobWhite_rep_c65414_318	1B	195	10.9428	0.0158638	1B_5	2B	742471949			gene	TraesCS2B02G545600	742465001	742477586
Spring-Wheat	PC4	BS00022515_51	1B	195	10.9428	-0.0158638	1B_5	2B	742524150			gene	TraesCS2B02G545700	742523894	742529461
Spring-Wheat	PC4	BS00094330_51	1B	195	10.9428	-0.0158638	1B_5	2B	743693480			gene	TraesCS2B02G546500	743689779	743694164
Spring-Wheat	PC3	BS00087444_51	1B	195	16.2209	0.0452981	1B_5	1B	166593040	5	2	gene	TraesCS1B02G132400	166592047	166594588
Winter-Wheat	PC7	BS00087444_51	1B	195	4.56643	0.0301361	1B_5	1B	166593040	5	2	gene	TraesCS1B02G132400	166592047	166594588
Spring-Wheat	PC4	Tdurum_contig10262_324	1B	195	10.9181	0.0158662	1B_5	2A	740069090			gene	TraesCS2A02G516300	740067382	740070985
Spring-Wheat	PC4	Excalibur_c11031_129	1B	195	10.9181	-0.0158662	1B_5	2D	609420352	27	6	gene	TraesCS2D02G519500	609419800	609423925
Spring-Wheat	PC4	Excalibur_c17745_108	1B	195	10.6675	0.0151546	1B_5	2B	743692292			gene	TraesCS2B02G546500	743689779	743694164
Spring-Wheat	PC4	RAC875_rep_c108665_52	1B	195	10.6675	0.0151546	1B_5	2D	608762365	27	6	gene	TraesCS2D02G518700	608755165	608767526
Spring-Wheat	PC4	BobWhite_c43399_64	1B	195	10.5795	-0.0148336	1B_5	2D	608979834	27	6	gene	TraesCS2D02G519100	608978606	608981190
Winter-Wheat	PC1	BobWhite_rep_c53595_274	1B	195	31.2242	0.034972	1B_5	1B	167713691	5	2	gene	TraesCS1B02G132700	167712604	167714646
Winter-Wheat	PC5	BobWhite_rep_c53595_274	1B	195	28.7212	-0.0540876	1B_5	1B	167713691	5	2	gene	TraesCS1B02G132700	167712604	167714646
Spring-Wheat	PC4	Kukri_c57014_168	1B	195	10.3382	0.0154079	1B_5	2B	734127065	21		gene	TraesCS2B02G538900	734123952	734127544
Spring-Wheat	PC3	Kukri_c38845_430	1B	195	10.2729	0.020214	1B_5	1D	10435147			gene	TraesCS1D02G025400	10432728	10437741
Winter-Wheat	PC3	BobWhite_rep_c53595_274	1B	195	20.8697	0.0474514	1B_5	1B	167713691	5	2	gene	TraesCS1B02G132700	167712604	167714646
Winter-Wheat	PC4	BobWhite_rep_c53595_274	1B	195	18.1215	-0.0418204	1B_5	1B	167713691	5	2	gene	TraesCS1B02G132700	167712604	167714646
Spring-Wheat	PC3	BobWhite_rep_c53595_274	1B	195	12.2564	0.0371729	1B_5	1B	167713691	5	2	gene	TraesCS1B02G132700	167712604	167714646
Winter-Wheat	PC7	BobWhite_rep_c53595_274	1B	195	4.56643	0.0301361	1B_5	1B	167713691	5	2	gene	TraesCS1B02G132700	167712604	167714646
Spring-Wheat	PC3	RAC875_c11123_186	1B	195	10.1489	0.0286528	1B_5	1D	125866069			gene	TraesCS1D02G123700	125864428	125868292
Winter-Wheat	PC4	IAAV1312	1B	195	9.98864	0.0236116	1B_5	1A	27249709			gene	TraesCS1A02G045700	27249156	27253937
Winter-Wheat	PC1	BS00026541_51	1B	195	31.2242	0.034972	1B_5	1B	169642330	5	2	gene	TraesCS1B02G133900	169642061	169644001
Winter-Wheat	PC5	BS00026541_51	1B	195	28.7212	-0.0540876	1B_5	1B	169642330	5	2	gene	TraesCS1B02G133900	169642061	169644001
Winter-Wheat	PC3	BS00026541_51	1B	195	20.8697	0.0474514	1B_5	1B	169642330	5	2	gene	TraesCS1B02G133900	169642061	169644001
Winter-Wheat	PC4	BS00026541_51	1B	195	18.1215	-0.0418204	1B_5	1B	169642330	5	2	gene	TraesCS1B02G133900	169642061	169644001
Spring-Wheat	PC3	BS00026541_51	1B	195	9.69526	0.030706	1B_5	1B	169642330	5	2	gene	TraesCS1B02G133900	169642061	169644001
Spring-Wheat	PC4	RFL_Contig4499_785	1B	195	9.91573	-0.0145586	1B_5	2B	738681790			gene	TraesCS2B02G542200	738679498	738687119
Spring-Wheat	PC4	RAC875_c54085_51	1B	195	9.91573	0.0145586	1B_5	2B	738684687			gene	TraesCS2B02G542200	738679498	738687119
Spring-Wheat	PC4	BS00092031_51	1B	195	9.91573	0.0145586	1B_5	2B	740805231			gene	TraesCS2B02G543100	740801667	740808751
Winter-Wheat	PC7	BS00026541_51	1B	195	4.56643	0.0301361	1B_5	1B	169642330	5	2	gene	TraesCS1B02G133900	169642061	169644001
Winter-Wheat	PC1	BobWhite_rep_c49149_530	1B	195	31.2242	-0.034972	1B_5	1B	189704630	5	2	gene	TraesCS1B02G141900	189703332	189706194
Winter-Wheat	PC5	BobWhite_rep_c49149_530	1B	195	28.7212	0.0540876	1B_5	1B	189704630	5	2	gene	TraesCS1B02G141900	189703332	189706194
Winter-Wheat	PC3	BobWhite_rep_c49149_530	1B	195	20.8697	-0.0474514	1B_5	1B	189704630	5	2	gene	TraesCS1B02G141900	189703332	189706194
Spring-Wheat	PC3	BobWhite_rep_c49149_530	1B	195	20.2993	-0.0372428	1B_5	1B	189704630	5	2	gene	TraesCS1B02G141900	189703332	189706194
Winter-Wheat	PC4	BobWhite_rep_c49149_530	1B	195	18.1215	0.0418204	1B_5	1B	189704630	5	2	gene	TraesCS1B02G141900	189703332	189706194
Winter-Wheat	PC7	BobWhite_rep_c49149_530	1B	195	4.56643	-0.0301361	1B_5	1B	189704630	5	2	gene	TraesCS1B02G141900	189703332	189706194
Spring-Wheat	PC3	BS00062723_51	1B	195	9.69526	0.030706	1B_5	1A	58704168			gene	TraesCS1A02G075600	58701490	58716429
Spring-Wheat	PC3	tplb0026b15_350	1B	195	9.69526	0.030706	1B_5	1A	73352076			gene	TraesCS1A02G087100	73352034	73356144
Spring-Wheat	PC3	Excalibur_rep_c113275_136	1B	195	9.69526	0.030706	1B_5	1D	133569939			gene	TraesCS1D02G125300	133564089	133570094
Spring-Wheat	PC4	BobWhite_c13654_447	1B	195	16.0902	0.0379093	1B_5	1B	201757812	5	2	gene	TraesCS1B02G146000	201753838	201758189
Spring-Wheat	PC4	IAAV6025	1B	195	12.1467	0.0307077	1B_5	1B	211312483	5	2	gene	TraesCS1B02G147300	211311907	211326733
Spring-Wheat	PC4	BobWhite_c1783_550	1B	195	9.53487	-0.0259434	1B_5	1D	485105070		3	upstream_2k	TraesCS1D02G437900	485103347	485105347
Spring-Wheat	PC4	RAC875_c44888_403	1B	195	9.53487	-0.0259434	1B_5	1D	485113705		3	gene	TraesCS1D02G438000	485104530	485116647
Spring-Wheat	PC4	BS00004769_51	1B	195	9.53487	-0.0259434	1B_5	1D	491636374		3	gene	TraesCS1D02G449200	491632229	491638047
Spring-Wheat	PC4	Ra_c50996_468	1B	195	9.53487	-0.0259434	1B_5	1D	492611715		3	gene	TraesCS1D02G450200	492606317	492619892
Winter-Wheat	PC3	BS00036866_51	1B	195	9.10551	0.0242549	1B_5	1D	73723350			gene	TraesCS1D02G088200	73714959	73723894
Spring-Wheat	PC3	Kukri_c51925_654	1B	195	8.41961	0.0247842	1B_5	7B	259607544			gene	TraesCS7B02G178600	259607482	259609475
Spring-Wheat	PC4	Kukri_c49091_371	1B	195	8.3469	0.0300494	1B_5	1A	303853976			gene	TraesCS1A02G170200	303853527	303858626
Spring-Wheat	PC4	BS00040868_51	1B	195	8.03111	0.0144206	1B_5	6B	228977167			gene	TraesCS6B02G194000	228972436	228977381
Spring-Wheat	PC4	wsnp_Ex_c46160_51746546	1B	195	8.03111	0.0144206	1B_5	6B	229278919			gene	TraesCS6B02G194500	229277880	229284399
Spring-Wheat	PC4	wsnp_Ex_c42372_48966781	1B	195	8.03111	0.0144206	1B_5	6B	229280173			gene	TraesCS6B02G194500	229277880	229284399
Spring-Wheat	PC4	Tdurum_contig77036_338	1B	195	7.97867	0.0114201	1B_5	2B	740218272			gene	TraesCS2B02G542400	740215359	740218373
Winter-Wheat	PC4	BS00036866_51	1B	195	7.73644	-0.0209852	1B_5	1D	73723350			gene	TraesCS1D02G088200	73714959	73723894
Winter-Wheat	PC3	RAC875_c90431_275	1B	195	7.69679	0.0256569	1B_5	1D	77392485			gene	TraesCS1D02G091300	77391596	77392942
Spring-Wheat	PC3	Tdurum_contig13937_1782	1B	195	7.38217	0.022239	1B_5	1A	29191079			gene	TraesCS1A02G047200	29186383	29192077
Spring-Wheat	PC4	wsnp_Ex_c1319_2522682	1B	195	7.33413	-0.0155899	1B_5	6D	128094387			gene	TraesCS6D02G153700	128084096	128096578
Spring-Wheat	PC4	wsnp_Ex_c1319_2522992	1B	195	7.33413	0.0155899	1B_5	6B	226865992			gene	TraesCS6B02G192500	226859323	226866160
Spring-Wheat	PC3	Kukri_c34436_560	1B	195	7.22021	0.0243827	1B_5	1A	101323580		1	gene	TraesCS1A02G105300	101320830	101324110
Spring-Wheat	PC3	IACX6862	1B	195	7.19842	0.0212924	1B_5	1D	19185711			gene	TraesCS1D02G039900	19184952	19185867
Spring-Wheat	PC3	IACX16878	1B	195	7.17917	0.0201667	1B_5	1D	58573002			gene	TraesCS1D02G076300	58571140	58576488
Spring-Wheat	PC4	Excalibur_c1562_175	1B	195	7.02213	-0.0128121	1B_5	6B	399209099			upstream_2k	TraesCS6B02G235300	399208384	399210384
Spring-Wheat	PC4	Kukri_rep_c68217_1456	1B	195	6.75964	-0.0187483	1B_5	1A	86645141			gene	TraesCS1A02G093900	86644142	86649260
Spring-Wheat	PC4	Ra_c23839_884	1B	195	7.18638	0.0266567	1B_5	1B	367440110			gene	TraesCS1B02G203600	367437079	367442181
Winter-Wheat	PC6	RAC875_c90431_275	1B	195	6.00454	-0.0283623	1B_5	1D	77392485			gene	TraesCS1D02G091300	77391596	77392942
Spring-Wheat	PC3	IAAV1312	1B	195	5.59113	-0.0187722	1B_5	1A	27249709			gene	TraesCS1A02G045700	27249156	27253937
Winter-Wheat	PC2	RAC875_c90431_275	1B	195	5.41212	0.0163748	1B_5	1D	77392485			gene	TraesCS1D02G091300	77391596	77392942
Winter-Wheat	PC7	tplb0055p02_1074	1B	195	5.18733	-0.0296934	1B_5	1D	17168306			gene	TraesCS1D02G036700	17167872	17169801
Winter-Wheat	PC7	BS00062723_51	1B	195	4.56643	0.0301361	1B_5	1A	58704168			gene	TraesCS1A02G075600	58701490	58716429
Winter-Wheat	PC7	tplb0026b15_350	1B	195	4.56643	0.0301361	1B_5	1A	73352076			gene	TraesCS1A02G087100	73352034	73356144
Winter-Wheat	PC7	BS00110181_51	1B	195	4.56643	0.0301361	1B_5	1A	82531597			gene	TraesCS1A02G091200	82530925	82535170
Winter-Wheat	PC7	Kukri_c34436_560	1B	195	4.56643	0.0301361	1B_5	1A	101323580		1	gene	TraesCS1A02G105300	101320830	101324110
Winter-Wheat	PC7	Kukri_c38845_430	1B	195	4.56643	0.0301361	1B_5	1D	10435147			gene	TraesCS1D02G025400	10432728	10437741
Winter-Wheat	PC7	IACX6862	1B	195	4.56643	0.0301361	1B_5	1D	19185711			gene	TraesCS1D02G039900	19184952	19185867
Winter-Wheat	PC7	BS00099165_51	1B	195	4.56643	0.0301361	1B_5	1D	38655689			gene	TraesCS1D02G058600	38655263	38656433
Winter-Wheat	PC7	JD_c10917_341	1B	195	4.56643	0.0301361	1B_5	1D	48398748			gene	TraesCS1D02G066700	48380218	48401734
Winter-Wheat	PC7	IACX16878	1B	195	4.56643	0.0301361	1B_5	1D	58573002			gene	TraesCS1D02G076300	58571140	58576488
Winter-Wheat	PC7	BS00065314_51	1B	195	4.56643	0.0301361	1B_5	1D	69181804			upstream_2k	TraesCS1D02G084900	69180792	69182792
Winter-Wheat	PC7	Ku_c13532_1753	1B	195	4.56643	0.0301361	1B_5	1D	75666036			gene	TraesCS1D02G089500	75665765	75671565
Winter-Wheat	PC7	IAAV8409	1B	195	4.56643	0.0301361	1B_5	1D	85197323			gene	TraesCS1D02G098500	85195335	85202425
Winter-Wheat	PC7	RAC875_c11123_186	1B	195	4.56643	0.0301361	1B_5	1D	125866069			gene	TraesCS1D02G123700	125864428	125868292
Winter-Wheat	PC7	Excalibur_rep_c113275_136	1B	195	4.56643	0.0301361	1B_5	1D	133569939			gene	TraesCS1D02G125300	133564089	133570094
Winter-Wheat	PC7	RAC875_c3656_1229	1B	195	4.56643	0.0301361	1B_5	1D	143958285			gene	TraesCS1D02G130400	143950271	143960512
Winter-Wheat	PC7	IAAV4676	1B	195	4.56643	0.0301361	1B_5	1D	154021977			gene	TraesCS1D02G131600	154007616	154022637
Winter-Wheat	PC7	Kukri_c51925_654	1B	195	4.56643	0.0301361	1B_5	7B	259607544			gene	TraesCS7B02G178600	259607482	259609475
Winter-Wheat	PC7	BS00109971_51	1B	195	4.56643	-0.0301361	1B_5	1A	47213343			upstream_2k	TraesCS1A02G065000	47211960	47213960
Winter-Wheat	PC7	Tdurum_contig11824_281	1B	195	4.56643	-0.0301361	1B_5	1A	57306498			gene	TraesCS1A02G073400	57302734	57307922
Winter-Wheat	PC7	Kukri_c8943_1381	1B	195	4.56643	-0.0301361	1B_5	1A	113878583		1	gene	TraesCS1A02G112200	113877741	113880731
Winter-Wheat	PC7	JD_c11817_592	1B	195	4.56643	-0.0301361	1B_5	1A	118815055		1	gene	TraesCS1A02G114600	118809204	118815557
Winter-Wheat	PC7	BS00088671_51	1B	195	4.56643	-0.0301361	1B_5	1A	132483911		1	gene	TraesCS1A02G120100	132481070	132485645
Winter-Wheat	PC7	Kukri_c30371_173	1B	195	4.56643	-0.0301361	1B_5	1D	54912819			gene	TraesCS1D02G073600	54912289	54920787
Winter-Wheat	PC7	Kukri_c18081_1280	1B	195	4.56643	-0.0301361	1B_5	1D	62158650			gene	TraesCS1D02G079400	62110497	62158844
Winter-Wheat	PC7	Ex_c3312_446	1B	195	4.56643	-0.0301361	1B_5	1D	77364028			gene	TraesCS1D02G090900	77361141	77364554
Winter-Wheat	PC7	IAAV7602	1B	195	4.56643	-0.0301361	1B_5	1D	85186660			gene	TraesCS1D02G098400	85186309	85192352
Winter-Wheat	PC7	BS00004316_51	1B	195	4.56643	-0.0301361	1B_5	1D	85197019			gene	TraesCS1D02G098500	85195335	85202425
Winter-Wheat	PC7	BS00064750_51	1B	195	4.56643	-0.0301361	1B_5	1D	101288808			gene	TraesCS1D02G108700	101281795	101293180
Winter-Wheat	PC7	RAC875_c37857_158	1B	195	4.56643	-0.0301361	1B_5	1D	130613368			gene	TraesCS1D02G124700	130607697	130614654
Spring-Wheat	PC7	Ku_c13532_1753	1B	195	4.31557	0.0136853	1B_5	1D	75666036			gene	TraesCS1D02G089500	75665765	75671565
Spring-Wheat	PC5	Ku_c13532_1753	1B	195	4.2811	-0.0112073	1B_5	1D	75666036			gene	TraesCS1D02G089500	75665765	75671565
Spring-Wheat	PC4	RAC875_c4036_1020	1B	195	9.53487	-0.0259434	1B_5	1B	674668175			gene	TraesCS1B02G462300	674667585	674671549
Spring-Wheat	PC4	Kukri_c875_126	1B	195	9.53487	-0.0259434	1B_5	1B	674669990			gene	TraesCS1B02G462300	674667585	674671549
Spring-Wheat	PC4	RAC875_c63359_1671	1B	195	9.53487	0.0259434	1B_5	1B	681688614			gene	TraesCS1B02G473400	681685814	681695473
Spring-Wheat	PC1	Ku_c13532_1753	1B	195	4.03201	-0.00790541	1B_5	1D	75666036			gene	TraesCS1D02G089500	75665765	75671565
Spring-Wheat	PC7	RAC875_c90431_275	1B	195	4.01733	0.0141396	1B_5	1D	77392485			gene	TraesCS1D02G091300	77391596	77392942
Winter-Wheat	PC1	Excalibur_c55348_283	1B	195	31.2242	0.034972	1B_5
Winter-Wheat	PC1	Excalibur_rep_c112996_167	1B	195	31.2242	0.034972	1B_5
Winter-Wheat	PC1	Kukri_c11707_160	1B	195	31.2242	0.034972	1B_5
Winter-Wheat	PC1	Kukri_c17055_189	1B	195	31.2242	0.034972	1B_5
Winter-Wheat	PC1	Kukri_c29541_416	1B	195	31.2242	0.034972	1B_5
Winter-Wheat	PC1	Kukri_c53962_102	1B	195	31.2242	0.034972	1B_5
Winter-Wheat	PC1	RAC875_c25100_89	1B	195	31.2242	0.034972	1B_5
Winter-Wheat	PC1	BS00021870_51	1B	195	31.2242	0.034972	1B_5
Winter-Wheat	PC1	Tdurum_contig42092_1047	1B	195	31.2242	0.034972	1B_5
Winter-Wheat	PC1	BS00071903_51	1B	195	31.2242	-0.034972	1B_5
Winter-Wheat	PC1	Excalibur_c43347_322	1B	195	31.2242	-0.034972	1B_5
Winter-Wheat	PC1	IAAV4723	1B	195	31.2242	-0.034972	1B_5
Winter-Wheat	PC1	IAAV6503	1B	195	31.2242	-0.034972	1B_5
Winter-Wheat	PC1	JD_c10917_403	1B	195	31.2242	-0.034972	1B_5
Winter-Wheat	PC1	RAC875_s117310_106	1B	195	31.2242	-0.034972	1B_5
Winter-Wheat	PC1	RFL_Contig5444_1284	1B	195	31.2242	-0.034972	1B_5
Winter-Wheat	PC1	Tdurum_contig12940_191	1B	195	31.2242	-0.034972	1B_5
Winter-Wheat	PC1	RAC875_c1276_717	1B	195	24.237	0.0299949	1B_5
Winter-Wheat	PC1	BS00068380_51	1B	195	24.237	-0.0299949	1B_5
Winter-Wheat	PC1	Kukri_rep_c88225_329	1B	195	24.237	-0.0299949	1B_5
Winter-Wheat	PC1	BS00097523_51	1B	195	21.3729	0.026843	1B_5
Winter-Wheat	PC3	Excalibur_c55348_283	1B	195	20.8697	0.0474514	1B_5
Winter-Wheat	PC3	Excalibur_rep_c112996_167	1B	195	20.8697	0.0474514	1B_5
Winter-Wheat	PC3	Kukri_c11707_160	1B	195	20.8697	0.0474514	1B_5
Winter-Wheat	PC3	Kukri_c17055_189	1B	195	20.8697	0.0474514	1B_5
Winter-Wheat	PC3	Kukri_c29541_416	1B	195	20.8697	0.0474514	1B_5
Winter-Wheat	PC3	Kukri_c53962_102	1B	195	20.8697	0.0474514	1B_5
Winter-Wheat	PC3	RAC875_c25100_89	1B	195	20.8697	0.0474514	1B_5
Winter-Wheat	PC3	BS00021870_51	1B	195	20.8697	0.0474514	1B_5
Winter-Wheat	PC3	Tdurum_contig42092_1047	1B	195	20.8697	0.0474514	1B_5
Winter-Wheat	PC3	BS00071903_51	1B	195	20.8697	-0.0474514	1B_5
Winter-Wheat	PC3	Excalibur_c43347_322	1B	195	20.8697	-0.0474514	1B_5
Winter-Wheat	PC3	IAAV4723	1B	195	20.8697	-0.0474514	1B_5
Winter-Wheat	PC3	IAAV6503	1B	195	20.8697	-0.0474514	1B_5
Winter-Wheat	PC3	JD_c10917_403	1B	195	20.8697	-0.0474514	1B_5
Winter-Wheat	PC3	RAC875_s117310_106	1B	195	20.8697	-0.0474514	1B_5
Winter-Wheat	PC3	RFL_Contig5444_1284	1B	195	20.8697	-0.0474514	1B_5
Winter-Wheat	PC3	Tdurum_contig12940_191	1B	195	20.8697	-0.0474514	1B_5
Winter-Wheat	PC3	RAC875_c1276_717	1B	195	20.3325	0.0449823	1B_5
Winter-Wheat	PC3	BS00068380_51	1B	195	20.3325	-0.0449823	1B_5
Winter-Wheat	PC3	Kukri_rep_c88225_329	1B	195	20.3325	-0.0449823	1B_5
Winter-Wheat	PC3	BS00097523_51	1B	195	16.4637	0.0385848	1B_5
Winter-Wheat	PC7	Excalibur_c55348_283	1B	195	4.56643	0.0301361	1B_5
Winter-Wheat	PC7	Excalibur_rep_c112996_167	1B	195	4.56643	0.0301361	1B_5
Winter-Wheat	PC7	Kukri_c11707_160	1B	195	4.56643	0.0301361	1B_5
Winter-Wheat	PC7	Kukri_c17055_189	1B	195	4.56643	0.0301361	1B_5
Winter-Wheat	PC7	Kukri_c29541_416	1B	195	4.56643	0.0301361	1B_5
Winter-Wheat	PC7	Kukri_c53962_102	1B	195	4.56643	0.0301361	1B_5
Winter-Wheat	PC7	RAC875_c25100_89	1B	195	4.56643	0.0301361	1B_5
Winter-Wheat	PC7	BS00021870_51	1B	195	4.56643	0.0301361	1B_5
Winter-Wheat	PC7	Tdurum_contig42092_1047	1B	195	4.56643	0.0301361	1B_5
Winter-Wheat	PC7	BS00071903_51	1B	195	4.56643	-0.0301361	1B_5
Winter-Wheat	PC7	Excalibur_c43347_322	1B	195	4.56643	-0.0301361	1B_5
Winter-Wheat	PC7	IAAV4723	1B	195	4.56643	-0.0301361	1B_5
Winter-Wheat	PC7	IAAV6503	1B	195	4.56643	-0.0301361	1B_5
Winter-Wheat	PC7	JD_c10917_403	1B	195	4.56643	-0.0301361	1B_5
Winter-Wheat	PC7	RAC875_s117310_106	1B	195	4.56643	-0.0301361	1B_5
Winter-Wheat	PC7	RFL_Contig5444_1284	1B	195	4.56643	-0.0301361	1B_5
Winter-Wheat	PC7	Tdurum_contig12940_191	1B	195	4.56643	-0.0301361	1B_5
Spring-Wheat	PC3	IAAV4723	1B	195	20.2993	-0.0372428	1B_5
Spring-Wheat	PC3	RFL_Contig5444_1284	1B	195	20.2993	-0.0372428	1B_5
Spring-Wheat	PC3	BS00068380_51	1B	195	16.2209	-0.0452981	1B_5
Spring-Wheat	PC3	BS00071903_51	1B	195	16.2209	-0.0452981	1B_5
Spring-Wheat	PC3	Excalibur_c43347_322	1B	195	16.2209	-0.0452981	1B_5
Spring-Wheat	PC3	IAAV6503	1B	195	16.2209	-0.0452981	1B_5
Spring-Wheat	PC3	JD_c10917_403	1B	195	16.2209	-0.0452981	1B_5
Spring-Wheat	PC3	Kukri_rep_c88225_329	1B	195	16.2209	-0.0452981	1B_5
Spring-Wheat	PC3	RAC875_s117310_106	1B	195	16.2209	-0.0452981	1B_5
Spring-Wheat	PC3	Tdurum_contig12940_191	1B	195	16.2209	-0.0452981	1B_5
Spring-Wheat	PC3	Excalibur_c55348_283	1B	195	16.2209	0.0452981	1B_5
Spring-Wheat	PC3	Kukri_c11707_160	1B	195	16.2209	0.0452981	1B_5
Spring-Wheat	PC3	Kukri_c29541_416	1B	195	16.2209	0.0452981	1B_5
Spring-Wheat	PC3	Tdurum_contig42092_1047	1B	195	16.2209	0.0452981	1B_5
Spring-Wheat	PC3	BS00097523_51	1B	195	9.69526	0.030706	1B_5
Spring-Wheat	PC3	Kukri_c17055_189	1B	195	9.69526	0.030706	1B_5
Spring-Wheat	PC3	Kukri_c53962_102	1B	195	9.69526	0.030706	1B_5
Spring-Wheat	PC3	BS00021870_51	1B	195	9.69526	0.030706	1B_5
Spring-Wheat	PC3	RAC875_c1276_717	1B	195	8.87584	0.0263552	1B_5
Spring-Wheat	PC3	RAC875_c25100_89	1B	195	8.14779	0.0258249	1B_5
Spring-Wheat	PC4	Tdurum_contig11334_554	1B	195	16.0902	-0.0379093	1B_5
Spring-Wheat	PC4	IACX3431	1B	195	16.0902	-0.0379093	1B_5
Spring-Wheat	PC4	RAC875_c1276_717	1B	195	16.0902	-0.0379093	1B_5
Spring-Wheat	PC4	Tdurum_contig11442_930	1B	195	16.0902	0.0379093	1B_5
Spring-Wheat	PC4	IAAV2324	1B	195	14.3701	-0.0326502	1B_5
Spring-Wheat	PC4	BS00067709_51	1B	195	13.5784	0.0304616	1B_5
Spring-Wheat	PC4	RAC875_c30593_58	1B	195	11.5612	0.027214	1B_5
Spring-Wheat	PC4	BobWhite_c1897_440	1B	195	9.53487	0.0259434	1B_5
Spring-Wheat	PC4	Excalibur_c6476_521	1B	195	9.53487	0.0259434	1B_5
Spring-Wheat	PC4	BobWhite_c8375_378	1B	195	9.53487	0.0259434	1B_5
Spring-Wheat	PC4	BobWhite_rep_c63205_143	1B	195	9.53487	-0.0259434	1B_5
Spring-Wheat	PC4	RAC875_s117301_141	1B	195	9.53487	-0.0259434	1B_5
Spring-Wheat	PC4	Kukri_rep_c110487_219	1B	195	4.75655	0.014236	1B_5
Winter-Wheat	PC4	Excalibur_c55348_283	1B	195	18.1215	-0.0418204	1B_5
Winter-Wheat	PC4	Excalibur_rep_c112996_167	1B	195	18.1215	-0.0418204	1B_5
Winter-Wheat	PC4	Kukri_c11707_160	1B	195	18.1215	-0.0418204	1B_5
Winter-Wheat	PC4	Kukri_c17055_189	1B	195	18.1215	-0.0418204	1B_5
Winter-Wheat	PC4	Kukri_c29541_416	1B	195	18.1215	-0.0418204	1B_5
Winter-Wheat	PC4	Kukri_c53962_102	1B	195	18.1215	-0.0418204	1B_5
Winter-Wheat	PC4	RAC875_c25100_89	1B	195	18.1215	-0.0418204	1B_5
Winter-Wheat	PC4	BS00021870_51	1B	195	18.1215	-0.0418204	1B_5
Winter-Wheat	PC4	Tdurum_contig42092_1047	1B	195	18.1215	-0.0418204	1B_5
Winter-Wheat	PC4	BS00071903_51	1B	195	18.1215	0.0418204	1B_5
Winter-Wheat	PC4	Excalibur_c43347_322	1B	195	18.1215	0.0418204	1B_5
Winter-Wheat	PC4	IAAV4723	1B	195	18.1215	0.0418204	1B_5
Winter-Wheat	PC4	IAAV6503	1B	195	18.1215	0.0418204	1B_5
Winter-Wheat	PC4	JD_c10917_403	1B	195	18.1215	0.0418204	1B_5
Winter-Wheat	PC4	RAC875_s117310_106	1B	195	18.1215	0.0418204	1B_5
Winter-Wheat	PC4	RFL_Contig5444_1284	1B	195	18.1215	0.0418204	1B_5
Winter-Wheat	PC4	Tdurum_contig12940_191	1B	195	18.1215	0.0418204	1B_5
Winter-Wheat	PC4	RAC875_c1276_717	1B	195	16.0902	-0.0379093	1B_5
Winter-Wheat	PC4	BS00068380_51	1B	195	16.0902	0.0379093	1B_5
Winter-Wheat	PC4	Kukri_rep_c88225_329	1B	195	16.0902	0.0379093	1B_5
Winter-Wheat	PC4	BS00097523_51	1B	195	12.9609	-0.0323308	1B_5
Winter-Wheat	PC5	Excalibur_c55348_283	1B	195	28.7212	-0.0540876	1B_5
Winter-Wheat	PC5	Excalibur_rep_c112996_167	1B	195	28.7212	-0.0540876	1B_5
Winter-Wheat	PC5	Kukri_c11707_160	1B	195	28.7212	-0.0540876	1B_5
Winter-Wheat	PC5	Kukri_c17055_189	1B	195	28.7212	-0.0540876	1B_5
Winter-Wheat	PC5	Kukri_c29541_416	1B	195	28.7212	-0.0540876	1B_5
Winter-Wheat	PC5	Kukri_c53962_102	1B	195	28.7212	-0.0540876	1B_5
Winter-Wheat	PC5	RAC875_c25100_89	1B	195	28.7212	-0.0540876	1B_5
Winter-Wheat	PC5	BS00021870_51	1B	195	28.7212	-0.0540876	1B_5
Winter-Wheat	PC5	Tdurum_contig42092_1047	1B	195	28.7212	-0.0540876	1B_5
Winter-Wheat	PC5	BS00071903_51	1B	195	28.7212	0.0540876	1B_5
Winter-Wheat	PC5	Excalibur_c43347_322	1B	195	28.7212	0.0540876	1B_5
Winter-Wheat	PC5	IAAV4723	1B	195	28.7212	0.0540876	1B_5
Winter-Wheat	PC5	IAAV6503	1B	195	28.7212	0.0540876	1B_5
Winter-Wheat	PC5	JD_c10917_403	1B	195	28.7212	0.0540876	1B_5
Winter-Wheat	PC5	RAC875_s117310_106	1B	195	28.7212	0.0540876	1B_5
Winter-Wheat	PC5	RFL_Contig5444_1284	1B	195	28.7212	0.0540876	1B_5
Winter-Wheat	PC5	Tdurum_contig12940_191	1B	195	28.7212	0.0540876	1B_5
Winter-Wheat	PC5	RAC875_c1276_717	1B	195	24.9791	-0.0487713	1B_5
Winter-Wheat	PC5	BS00068380_51	1B	195	24.9791	0.0487713	1B_5
Winter-Wheat	PC5	Kukri_rep_c88225_329	1B	195	24.9791	0.0487713	1B_5
Winter-Wheat	PC5	BS00097523_51	1B	195	20.5879	-0.0423131	1B_5
Winter-Wheat	PC1	RAC875_c10659_570	1B	201	31.2242	0.034972	1B_5	1A	57769262			gene	TraesCS1A02G074400	57763651	57769710
Winter-Wheat	PC1	BobWhite_c13378_662	1B	201	31.2242	0.034972	1B_5	1A	59615202			gene	TraesCS1A02G076900	59613357	59616276
Winter-Wheat	PC1	BS00004637_51	1B	201	31.2242	0.034972	1B_5	1A	127758757		1	gene	TraesCS1A02G118800	127756737	127761052
Winter-Wheat	PC1	Tdurum_contig13709_317	1B	201	31.2242	0.034972	1B_5	1A	132414837		1	gene	TraesCS1A02G120000	132414459	132416227
Spring-Wheat	PC4	Tdurum_contig44219_318	1B	201	11.1281	-0.0271321	1B_5	1B	15169636	4	2	gene	TraesCS1B02G030800	15165681	15176969
Winter-Wheat	PC1	BS00030667_51	1B	201	31.2242	0.034972	1B_5	1D	580415			gene	TraesCS1D02G002500	577240	584788
Winter-Wheat	PC1	IACX6800	1B	201	31.2242	0.034972	1B_5	1D	26702583			gene	TraesCS1D02G047100	26700498	26703885
Winter-Wheat	PC1	BS00091317_51	1B	201	31.2242	0.034972	1B_5	1D	48862978			gene	TraesCS1D02G067100	48862748	48865182
Winter-Wheat	PC1	Tdurum_contig25732_112	1B	201	31.2242	0.034972	1B_5	1D	49623874			gene	TraesCS1D02G068000	49622394	49625189
Winter-Wheat	PC1	RAC875_c6825_202	1B	201	31.2242	0.034972	1B_5	1D	61485631			gene	TraesCS1D02G079100	61484733	61487412
Winter-Wheat	PC1	Kukri_c5299_462	1B	201	31.2242	0.034972	1B_5	1D	62417794			gene	TraesCS1D02G079700	62415162	62419644
Winter-Wheat	PC1	BS00004981_51	1B	201	31.2242	0.034972	1B_5	1D	76451701			gene	TraesCS1D02G090000	76450820	76454383
Winter-Wheat	PC1	IAAV5957	1B	201	31.2242	0.034972	1B_5	1D	100325507			gene	TraesCS1D02G107400	100322025	100327863
Winter-Wheat	PC1	Excalibur_c43347_79	1B	201	31.2242	0.034972	1B_5	1D	109942596			gene	TraesCS1D02G113500	109942437	109948581
Winter-Wheat	PC1	BS00015169_51	1B	201	31.2242	0.034972	1B_5	1D	125864706			gene	TraesCS1D02G123700	125864428	125868292
Winter-Wheat	PC1	IAAV8003	1B	201	31.2242	0.034972	1B_5	1D	148681147			gene	TraesCS1D02G131100	148655311	148686780
Winter-Wheat	PC1	BS00015528_51	1B	201	31.2242	-0.034972	1B_5	1A	33020911			gene	TraesCS1A02G051500	33019233	33022457
Spring-Wheat	PC4	IAAV1833	1B	201	14.4495	-0.0323814	1B_5	1B	20587666	4	2	gene	TraesCS1B02G041200	20585218	20588374
Winter-Wheat	PC5	Tdurum_contig44861_1253	1B	201	19.6875	-0.0375308	1B_5	1B	26186660	4	2	gene	TraesCS1B02G046300	26185384	26189253
Winter-Wheat	PC1	Tdurum_contig44861_1253	1B	201	12.8327	0.0190291	1B_5	1B	26186660	4	2	gene	TraesCS1B02G046300	26185384	26189253
Winter-Wheat	PC3	Tdurum_contig44861_1253	1B	201	12.0002	0.0299228	1B_5	1B	26186660	4	2	gene	TraesCS1B02G046300	26185384	26189253
Winter-Wheat	PC4	Tdurum_contig44861_1253	1B	201	11.1281	-0.0271321	1B_5	1B	26186660	4	2	gene	TraesCS1B02G046300	26185384	26189253
Spring-Wheat	PC4	Tdurum_contig44861_1253	1B	201	11.0854	0.0285078	1B_5	1B	26186660	4	2	gene	TraesCS1B02G046300	26185384	26189253
Spring-Wheat	PC3	Tdurum_contig44861_1253	1B	201	4.4935	0.0152017	1B_5	1B	26186660	4	2	gene	TraesCS1B02G046300	26185384	26189253
Winter-Wheat	PC7	Tdurum_contig44861_1253	1B	201	4.22934	0.0238475	1B_5	1B	26186660	4	2	gene	TraesCS1B02G046300	26185384	26189253
Winter-Wheat	PC1	Tdurum_contig9874_547	1B	201	31.2242	-0.034972	1B_5	1B	32766585	4	2	gene	TraesCS1B02G052400	32761008	32769476
Winter-Wheat	PC5	Tdurum_contig9874_547	1B	201	28.7212	0.0540876	1B_5	1B	32766585	4	2	gene	TraesCS1B02G052400	32761008	32769476
Winter-Wheat	PC3	Tdurum_contig9874_547	1B	201	20.8697	-0.0474514	1B_5	1B	32766585	4	2	gene	TraesCS1B02G052400	32761008	32769476
Winter-Wheat	PC4	Tdurum_contig9874_547	1B	201	18.1215	0.0418204	1B_5	1B	32766585	4	2	gene	TraesCS1B02G052400	32761008	32769476
Spring-Wheat	PC3	Tdurum_contig9874_547	1B	201	10.4562	-0.0308656	1B_5	1B	32766585	4	2	gene	TraesCS1B02G052400	32761008	32769476
Winter-Wheat	PC7	Tdurum_contig9874_547	1B	201	4.56643	-0.0301361	1B_5	1B	32766585	4	2	gene	TraesCS1B02G052400	32761008	32769476
Winter-Wheat	PC1	D_GBUVHFX02IUW4W_159	1B	201	31.2242	-0.034972	1B_5	1D	580947			gene	TraesCS1D02G002500	577240	584788
Winter-Wheat	PC1	Tdurum_contig11824_416	1B	201	31.2242	-0.034972	1B_5	1D	58574862			gene	TraesCS1D02G076300	58571140	58576488
Winter-Wheat	PC1	BS00098308_51	1B	201	31.2242	-0.034972	1B_5	1D	87091318			gene	TraesCS1D02G099900	87091226	87096351
Winter-Wheat	PC1	BS00110120_51	1B	201	31.2242	-0.034972	1B_5	1D	108109855			gene	TraesCS1D02G112300	108100131	108110176
Winter-Wheat	PC1	Ku_c12783_286	1B	201	31.2242	-0.034972	1B_5	1D	110052835			gene	TraesCS1D02G114000	110052054	110054117
Winter-Wheat	PC1	BS00049883_51	1B	201	31.2242	-0.034972	1B_5	1D	143178326			gene	TraesCS1D02G129400	143177551	143178686
Winter-Wheat	PC1	BobWhite_c6367_691	1B	201	31.2242	-0.034972	1B_5	7A	13799159			gene	TraesCS7A02G032500	13797630	13801643
Winter-Wheat	PC5	RAC875_c10659_570	1B	201	28.7212	-0.0540876	1B_5	1A	57769262			gene	TraesCS1A02G074400	57763651	57769710
Winter-Wheat	PC5	BobWhite_c13378_662	1B	201	28.7212	-0.0540876	1B_5	1A	59615202			gene	TraesCS1A02G076900	59613357	59616276
Winter-Wheat	PC5	BS00004637_51	1B	201	28.7212	-0.0540876	1B_5	1A	127758757		1	gene	TraesCS1A02G118800	127756737	127761052
Winter-Wheat	PC5	Tdurum_contig13709_317	1B	201	28.7212	-0.0540876	1B_5	1A	132414837		1	gene	TraesCS1A02G120000	132414459	132416227
Spring-Wheat	PC4	CAP12_c2714_164	1B	201	12.9609	-0.0323308	1B_5	1B	39852685	4	2	gene	TraesCS1B02G057800	39847538	39853507
Winter-Wheat	PC1	IAAV7611	1B	201	31.2242	-0.034972	1B_5	1B	39853060	4	2	gene	TraesCS1B02G057800	39847538	39853507
Winter-Wheat	PC5	IAAV7611	1B	201	28.7212	0.0540876	1B_5	1B	39853060	4	2	gene	TraesCS1B02G057800	39847538	39853507
Winter-Wheat	PC3	IAAV7611	1B	201	20.8697	-0.0474514	1B_5	1B	39853060	4	2	gene	TraesCS1B02G057800	39847538	39853507
Winter-Wheat	PC4	IAAV7611	1B	201	18.1215	0.0418204	1B_5	1B	39853060	4	2	gene	TraesCS1B02G057800	39847538	39853507
Spring-Wheat	PC3	IAAV7611	1B	201	16.2209	-0.0452981	1B_5	1B	39853060	4	2	gene	TraesCS1B02G057800	39847538	39853507
Winter-Wheat	PC7	IAAV7611	1B	201	4.56643	-0.0301361	1B_5	1B	39853060	4	2	gene	TraesCS1B02G057800	39847538	39853507
Winter-Wheat	PC5	BS00030667_51	1B	201	28.7212	-0.0540876	1B_5	1D	580415			gene	TraesCS1D02G002500	577240	584788
Winter-Wheat	PC5	IACX6800	1B	201	28.7212	-0.0540876	1B_5	1D	26702583			gene	TraesCS1D02G047100	26700498	26703885
Winter-Wheat	PC5	BS00091317_51	1B	201	28.7212	-0.0540876	1B_5	1D	48862978			gene	TraesCS1D02G067100	48862748	48865182
Winter-Wheat	PC5	Tdurum_contig25732_112	1B	201	28.7212	-0.0540876	1B_5	1D	49623874			gene	TraesCS1D02G068000	49622394	49625189
Winter-Wheat	PC5	RAC875_c6825_202	1B	201	28.7212	-0.0540876	1B_5	1D	61485631			gene	TraesCS1D02G079100	61484733	61487412
Winter-Wheat	PC5	Kukri_c5299_462	1B	201	28.7212	-0.0540876	1B_5	1D	62417794			gene	TraesCS1D02G079700	62415162	62419644
Winter-Wheat	PC5	BS00004981_51	1B	201	28.7212	-0.0540876	1B_5	1D	76451701			gene	TraesCS1D02G090000	76450820	76454383
Winter-Wheat	PC5	IAAV5957	1B	201	28.7212	-0.0540876	1B_5	1D	100325507			gene	TraesCS1D02G107400	100322025	100327863
Winter-Wheat	PC5	Excalibur_c43347_79	1B	201	28.7212	-0.0540876	1B_5	1D	109942596			gene	TraesCS1D02G113500	109942437	109948581
Winter-Wheat	PC5	BS00015169_51	1B	201	28.7212	-0.0540876	1B_5	1D	125864706			gene	TraesCS1D02G123700	125864428	125868292
Winter-Wheat	PC5	IAAV8003	1B	201	28.7212	-0.0540876	1B_5	1D	148681147			gene	TraesCS1D02G131100	148655311	148686780
Winter-Wheat	PC5	BS00015528_51	1B	201	28.7212	0.0540876	1B_5	1A	33020911			gene	TraesCS1A02G051500	33019233	33022457
Spring-Wheat	PC4	IAAV7845	1B	201	12.9609	-0.0323308	1B_5	1B	45737800	4	2	gene	TraesCS1B02G061200	45737202	45742703
Winter-Wheat	PC1	IACX14648	1B	201	31.2242	-0.034972	1B_5	1B	53050976	4	2	gene	TraesCS1B02G068200	53050199	53052675
Winter-Wheat	PC5	IACX14648	1B	201	28.7212	0.0540876	1B_5	1B	53050976	4	2	gene	TraesCS1B02G068200	53050199	53052675
Winter-Wheat	PC3	IACX14648	1B	201	20.8697	-0.0474514	1B_5	1B	53050976	4	2	gene	TraesCS1B02G068200	53050199	53052675
Winter-Wheat	PC4	IACX14648	1B	201	18.1215	0.0418204	1B_5	1B	53050976	4	2	gene	TraesCS1B02G068200	53050199	53052675
Spring-Wheat	PC3	IACX14648	1B	201	16.2209	-0.0452981	1B_5	1B	53050976	4	2	gene	TraesCS1B02G068200	53050199	53052675
Winter-Wheat	PC7	IACX14648	1B	201	4.56643	-0.0301361	1B_5	1B	53050976	4	2	gene	TraesCS1B02G068200	53050199	53052675
Winter-Wheat	PC1	Kukri_c7886_195	1B	201	31.2242	0.034972	1B_5	1B	56314696	4	2	gene	TraesCS1B02G071400	56310410	56315962
Winter-Wheat	PC5	Kukri_c7886_195	1B	201	28.7212	-0.0540876	1B_5	1B	56314696	4	2	gene	TraesCS1B02G071400	56310410	56315962
Winter-Wheat	PC3	Kukri_c7886_195	1B	201	20.8697	0.0474514	1B_5	1B	56314696	4	2	gene	TraesCS1B02G071400	56310410	56315962
Winter-Wheat	PC4	Kukri_c7886_195	1B	201	18.1215	-0.0418204	1B_5	1B	56314696	4	2	gene	TraesCS1B02G071400	56310410	56315962
Spring-Wheat	PC3	Kukri_c7886_195	1B	201	16.2209	0.0452981	1B_5	1B	56314696	4	2	gene	TraesCS1B02G071400	56310410	56315962
Winter-Wheat	PC7	Kukri_c7886_195	1B	201	4.56643	0.0301361	1B_5	1B	56314696	4	2	gene	TraesCS1B02G071400	56310410	56315962
Winter-Wheat	PC5	D_GBUVHFX02IUW4W_159	1B	201	28.7212	0.0540876	1B_5	1D	580947			gene	TraesCS1D02G002500	577240	584788
Winter-Wheat	PC5	Tdurum_contig11824_416	1B	201	28.7212	0.0540876	1B_5	1D	58574862			gene	TraesCS1D02G076300	58571140	58576488
Winter-Wheat	PC5	BS00098308_51	1B	201	28.7212	0.0540876	1B_5	1D	87091318			gene	TraesCS1D02G099900	87091226	87096351
Winter-Wheat	PC5	BS00110120_51	1B	201	28.7212	0.0540876	1B_5	1D	108109855			gene	TraesCS1D02G112300	108100131	108110176
Winter-Wheat	PC5	Ku_c12783_286	1B	201	28.7212	0.0540876	1B_5	1D	110052835			gene	TraesCS1D02G114000	110052054	110054117
Winter-Wheat	PC5	BS00049883_51	1B	201	28.7212	0.0540876	1B_5	1D	143178326			gene	TraesCS1D02G129400	143177551	143178686
Winter-Wheat	PC5	BobWhite_c6367_691	1B	201	28.7212	0.0540876	1B_5	7A	13799159			gene	TraesCS7A02G032500	13797630	13801643
Winter-Wheat	PC1	RAC875_c79370_378	1B	201	31.2242	0.034972	1B_5	1B	61668401	4	2	gene	TraesCS1B02G078800	61667252	61670086
Winter-Wheat	PC5	RAC875_c79370_378	1B	201	28.7212	-0.0540876	1B_5	1B	61668401	4	2	gene	TraesCS1B02G078800	61667252	61670086
Winter-Wheat	PC3	RAC875_c79370_378	1B	201	20.8697	0.0474514	1B_5	1B	61668401	4	2	gene	TraesCS1B02G078800	61667252	61670086
Winter-Wheat	PC4	RAC875_c79370_378	1B	201	18.1215	-0.0418204	1B_5	1B	61668401	4	2	gene	TraesCS1B02G078800	61667252	61670086
Spring-Wheat	PC3	RAC875_c79370_378	1B	201	9.69526	0.030706	1B_5	1B	61668401	4	2	gene	TraesCS1B02G078800	61667252	61670086
Winter-Wheat	PC7	RAC875_c79370_378	1B	201	4.56643	0.0301361	1B_5	1B	61668401	4	2	gene	TraesCS1B02G078800	61667252	61670086
Winter-Wheat	PC1	Kukri_c42522_155	1B	201	24.3012	-0.0271454	1B_5	1D	89597687			gene	TraesCS1D02G101800	89597622	89601056
Winter-Wheat	PC1	BS00104686_51	1B	201	31.2242	-0.034972	1B_5	1B	69542559	4	2	gene	TraesCS1B02G084700	69540171	69543479
Winter-Wheat	PC5	BS00104686_51	1B	201	28.7212	0.0540876	1B_5	1B	69542559	4	2	gene	TraesCS1B02G084700	69540171	69543479
Winter-Wheat	PC3	BS00104686_51	1B	201	20.8697	-0.0474514	1B_5	1B	69542559	4	2	gene	TraesCS1B02G084700	69540171	69543479
Winter-Wheat	PC4	BS00104686_51	1B	201	18.1215	0.0418204	1B_5	1B	69542559	4	2	gene	TraesCS1B02G084700	69540171	69543479
Spring-Wheat	PC3	BS00104686_51	1B	201	16.2209	-0.0452981	1B_5	1B	69542559	4	2	gene	TraesCS1B02G084700	69540171	69543479
Winter-Wheat	PC7	BS00104686_51	1B	201	4.56643	-0.0301361	1B_5	1B	69542559	4	2	gene	TraesCS1B02G084700	69540171	69543479
Winter-Wheat	PC5	IAAV3828	1B	201	22.1507	0.0417698	1B_5	1D	137437618			upstream_2k	TraesCS1D02G126200	137436030	137438030
Winter-Wheat	PC5	BobWhite_s63351_73	1B	201	22.0998	-0.0426288	1B_5	1D	109817796			gene	TraesCS1D02G113400	109815818	109819130
Winter-Wheat	PC5	IAAV4349	1B	201	21.8066	0.0434526	1B_5	1A	64713337			gene	TraesCS1A02G081500	64713219	64715464
Winter-Wheat	PC1	BobWhite_s63351_73	1B	201	21.7442	0.0263793	1B_5	1D	109817796			gene	TraesCS1D02G113400	109815818	109819130
Winter-Wheat	PC5	IAAV2452	1B	201	21.3269	0.0416808	1B_5	1D	77368032			gene	TraesCS1D02G091000	77365134	77369948
Winter-Wheat	PC5	BS00013901_51	1B	201	21.3269	0.0416808	1B_5	1D	77368032			gene	TraesCS1D02G091000	77365134	77369948
Winter-Wheat	PC3	RAC875_c10659_570	1B	201	20.8697	0.0474514	1B_5	1A	57769262			gene	TraesCS1A02G074400	57763651	57769710
Winter-Wheat	PC3	BobWhite_c13378_662	1B	201	20.8697	0.0474514	1B_5	1A	59615202			gene	TraesCS1A02G076900	59613357	59616276
Winter-Wheat	PC3	BS00004637_51	1B	201	20.8697	0.0474514	1B_5	1A	127758757		1	gene	TraesCS1A02G118800	127756737	127761052
Winter-Wheat	PC3	Tdurum_contig13709_317	1B	201	20.8697	0.0474514	1B_5	1A	132414837		1	gene	TraesCS1A02G120000	132414459	132416227
Winter-Wheat	PC1	BS00083533_51	1B	201	31.2242	-0.034972	1B_5	1B	69906201	4	2	gene	TraesCS1B02G085200	69902508	69907276
Winter-Wheat	PC5	BS00083533_51	1B	201	28.7212	0.0540876	1B_5	1B	69906201	4	2	gene	TraesCS1B02G085200	69902508	69907276
Winter-Wheat	PC3	BS00083533_51	1B	201	20.8697	-0.0474514	1B_5	1B	69906201	4	2	gene	TraesCS1B02G085200	69902508	69907276
Winter-Wheat	PC4	BS00083533_51	1B	201	18.1215	0.0418204	1B_5	1B	69906201	4	2	gene	TraesCS1B02G085200	69902508	69907276
Spring-Wheat	PC1	BS00083533_51	1B	201	7.26828	0.0154885	1B_5	1B	69906201	4	2	gene	TraesCS1B02G085200	69902508	69907276
Spring-Wheat	PC8	BS00083533_51	1B	201	5.28025	-0.0249895	1B_5	1B	69906201	4	2	gene	TraesCS1B02G085200	69902508	69907276
Winter-Wheat	PC7	BS00083533_51	1B	201	4.56643	-0.0301361	1B_5	1B	69906201	4	2	gene	TraesCS1B02G085200	69902508	69907276
Winter-Wheat	PC1	Kukri_c7129_227	1B	201	31.2242	-0.034972	1B_5	1B	69907086	4	2	gene	TraesCS1B02G085200	69902508	69907276
Winter-Wheat	PC5	Kukri_c7129_227	1B	201	28.7212	0.0540876	1B_5	1B	69907086	4	2	gene	TraesCS1B02G085200	69902508	69907276
Winter-Wheat	PC3	Kukri_c7129_227	1B	201	20.8697	-0.0474514	1B_5	1B	69907086	4	2	gene	TraesCS1B02G085200	69902508	69907276
Winter-Wheat	PC4	Kukri_c7129_227	1B	201	18.1215	0.0418204	1B_5	1B	69907086	4	2	gene	TraesCS1B02G085200	69902508	69907276
Spring-Wheat	PC3	Kukri_c7129_227	1B	201	16.2209	-0.0452981	1B_5	1B	69907086	4	2	gene	TraesCS1B02G085200	69902508	69907276
Winter-Wheat	PC7	Kukri_c7129_227	1B	201	4.56643	-0.0301361	1B_5	1B	69907086	4	2	gene	TraesCS1B02G085200	69902508	69907276
Winter-Wheat	PC3	BS00030667_51	1B	201	20.8697	0.0474514	1B_5	1D	580415			gene	TraesCS1D02G002500	577240	584788
Winter-Wheat	PC3	IACX6800	1B	201	20.8697	0.0474514	1B_5	1D	26702583			gene	TraesCS1D02G047100	26700498	26703885
Winter-Wheat	PC3	BS00091317_51	1B	201	20.8697	0.0474514	1B_5	1D	48862978			gene	TraesCS1D02G067100	48862748	48865182
Winter-Wheat	PC3	Tdurum_contig25732_112	1B	201	20.8697	0.0474514	1B_5	1D	49623874			gene	TraesCS1D02G068000	49622394	49625189
Winter-Wheat	PC3	RAC875_c6825_202	1B	201	20.8697	0.0474514	1B_5	1D	61485631			gene	TraesCS1D02G079100	61484733	61487412
Winter-Wheat	PC3	Kukri_c5299_462	1B	201	20.8697	0.0474514	1B_5	1D	62417794			gene	TraesCS1D02G079700	62415162	62419644
Winter-Wheat	PC3	BS00004981_51	1B	201	20.8697	0.0474514	1B_5	1D	76451701			gene	TraesCS1D02G090000	76450820	76454383
Winter-Wheat	PC3	IAAV5957	1B	201	20.8697	0.0474514	1B_5	1D	100325507			gene	TraesCS1D02G107400	100322025	100327863
Winter-Wheat	PC3	Excalibur_c43347_79	1B	201	20.8697	0.0474514	1B_5	1D	109942596			gene	TraesCS1D02G113500	109942437	109948581
Winter-Wheat	PC3	BS00015169_51	1B	201	20.8697	0.0474514	1B_5	1D	125864706			gene	TraesCS1D02G123700	125864428	125868292
Winter-Wheat	PC3	IAAV8003	1B	201	20.8697	0.0474514	1B_5	1D	148681147			gene	TraesCS1D02G131100	148655311	148686780
Winter-Wheat	PC3	BS00015528_51	1B	201	20.8697	-0.0474514	1B_5	1A	33020911			gene	TraesCS1A02G051500	33019233	33022457
Winter-Wheat	PC5	Excalibur_c20610_251	1B	201	24.9791	-0.0487713	1B_5	1B	94226841	4	2	gene	TraesCS1B02G092400	94225420	94227131
Winter-Wheat	PC1	Excalibur_c20610_251	1B	201	24.237	0.0299949	1B_5	1B	94226841	4	2	gene	TraesCS1B02G092400	94225420	94227131
Winter-Wheat	PC3	Excalibur_c20610_251	1B	201	20.3325	0.0449823	1B_5	1B	94226841	4	2	gene	TraesCS1B02G092400	94225420	94227131
Winter-Wheat	PC4	Excalibur_c20610_251	1B	201	16.0902	-0.0379093	1B_5	1B	94226841	4	2	gene	TraesCS1B02G092400	94225420	94227131
Spring-Wheat	PC4	RAC875_rep_c77710_180	1B	201	16.0902	0.0379093	1B_5	1B	94226871	4	2	gene	TraesCS1B02G092400	94225420	94227131
Winter-Wheat	PC1	Kukri_c7647_1122	1B	201	31.2242	0.034972	1B_5	1B	94831734	4	2	gene	TraesCS1B02G093300	94827044	94832729
Winter-Wheat	PC5	Kukri_c7647_1122	1B	201	28.7212	-0.0540876	1B_5	1B	94831734	4	2	gene	TraesCS1B02G093300	94827044	94832729
Winter-Wheat	PC3	Kukri_c7647_1122	1B	201	20.8697	0.0474514	1B_5	1B	94831734	4	2	gene	TraesCS1B02G093300	94827044	94832729
Winter-Wheat	PC4	Kukri_c7647_1122	1B	201	18.1215	-0.0418204	1B_5	1B	94831734	4	2	gene	TraesCS1B02G093300	94827044	94832729
Winter-Wheat	PC7	Kukri_c7647_1122	1B	201	4.56643	0.0301361	1B_5	1B	94831734	4	2	gene	TraesCS1B02G093300	94827044	94832729
Spring-Wheat	PC1	wsnp_Ra_rep_c74968_72704437	1B	201	5.99546	0.0102613	1B_5	1B	94977753	4	2	gene	TraesCS1B02G093600	94976563	94983244
Spring-Wheat	PC5	wsnp_Ra_rep_c74968_72704437	1B	201	4.11102	0.0114368	1B_5	1B	94977753	4	2	gene	TraesCS1B02G093600	94976563	94983244
Winter-Wheat	PC5	wsnp_Ex_c18733_27607958	1B	201	14.8967	-0.0315224	1B_5	1B	94977942	4	2	gene	TraesCS1B02G093600	94976563	94983244
Winter-Wheat	PC1	wsnp_Ex_c18733_27607958	1B	201	9.44036	0.0156391	1B_5	1B	94977942	4	2	gene	TraesCS1B02G093600	94976563	94983244
Winter-Wheat	PC3	wsnp_Ex_c18733_27607958	1B	201	5.70066	0.0194819	1B_5	1B	94977942	4	2	gene	TraesCS1B02G093600	94976563	94983244
Spring-Wheat	PC1	wsnp_Ex_c18733_27607958	1B	201	5.39806	-0.00913966	1B_5	1B	94977942	4	2	gene	TraesCS1B02G093600	94976563	94983244
Spring-Wheat	PC5	wsnp_Ex_c18733_27607958	1B	201	4.61929	-0.0115038	1B_5	1B	94977942	4	2	gene	TraesCS1B02G093600	94976563	94983244
Winter-Wheat	PC6	wsnp_Ex_c18733_27607958	1B	201	4.51404	-0.0216225	1B_5	1B	94977942	4	2	gene	TraesCS1B02G093600	94976563	94983244
Winter-Wheat	PC2	wsnp_Ex_c18733_27607958	1B	201	4.01495	0.0123688	1B_5	1B	94977942	4	2	gene	TraesCS1B02G093600	94976563	94983244
Winter-Wheat	PC3	D_GBUVHFX02IUW4W_159	1B	201	20.8697	-0.0474514	1B_5	1D	580947			gene	TraesCS1D02G002500	577240	584788
Winter-Wheat	PC3	Tdurum_contig11824_416	1B	201	20.8697	-0.0474514	1B_5	1D	58574862			gene	TraesCS1D02G076300	58571140	58576488
Winter-Wheat	PC3	BS00098308_51	1B	201	20.8697	-0.0474514	1B_5	1D	87091318			gene	TraesCS1D02G099900	87091226	87096351
Winter-Wheat	PC3	BS00110120_51	1B	201	20.8697	-0.0474514	1B_5	1D	108109855			gene	TraesCS1D02G112300	108100131	108110176
Winter-Wheat	PC3	Ku_c12783_286	1B	201	20.8697	-0.0474514	1B_5	1D	110052835			gene	TraesCS1D02G114000	110052054	110054117
Winter-Wheat	PC3	BS00049883_51	1B	201	20.8697	-0.0474514	1B_5	1D	143178326			gene	TraesCS1D02G129400	143177551	143178686
Winter-Wheat	PC3	BobWhite_c6367_691	1B	201	20.8697	-0.0474514	1B_5	7A	13799159			gene	TraesCS7A02G032500	13797630	13801643
Winter-Wheat	PC5	BS00023058_51	1B	201	12.1596	-0.0257015	1B_5	1B	95234832	4	2	gene	TraesCS1B02G093700	95231286	95237020
Winter-Wheat	PC1	BS00023058_51	1B	201	8.81862	0.013608	1B_5	1B	95234832	4	2	gene	TraesCS1B02G093700	95231286	95237020
Spring-Wheat	PC1	BS00023058_51	1B	201	5.39806	-0.00913966	1B_5	1B	95234832	4	2	gene	TraesCS1B02G093700	95231286	95237020
Winter-Wheat	PC6	BS00023058_51	1B	201	4.70566	-0.0199421	1B_5	1B	95234832	4	2	gene	TraesCS1B02G093700	95231286	95237020
Spring-Wheat	PC5	BS00023058_51	1B	201	4.61929	-0.0115038	1B_5	1B	95234832	4	2	gene	TraesCS1B02G093700	95231286	95237020
Winter-Wheat	PC3	BS00023058_51	1B	201	4.17452	0.0147859	1B_5	1B	95234832	4	2	gene	TraesCS1B02G093700	95231286	95237020
Winter-Wheat	PC2	BS00023058_51	1B	201	4.15571	0.0113656	1B_5	1B	95234832	4	2	gene	TraesCS1B02G093700	95231286	95237020
Winter-Wheat	PC1	Ku_c7557_607	1B	201	20.8628	-0.0254772	1B_5	1B	96590626	4	2	gene	TraesCS1B02G094700	96587637	96593263
Winter-Wheat	PC5	Ku_c7557_607	1B	201	17.9074	0.0380322	1B_5	1B	96590626	4	2	gene	TraesCS1B02G094700	96587637	96593263
Winter-Wheat	PC3	Ku_c7557_607	1B	201	15.2317	-0.0356675	1B_5	1B	96590626	4	2	gene	TraesCS1B02G094700	96587637	96593263
Winter-Wheat	PC4	Ku_c7557_607	1B	201	14.3701	0.0326502	1B_5	1B	96590626	4	2	gene	TraesCS1B02G094700	96587637	96593263
Spring-Wheat	PC4	Ku_c7557_607	1B	201	14.3701	-0.0326502	1B_5	1B	96590626	4	2	gene	TraesCS1B02G094700	96587637	96593263
Winter-Wheat	PC1	IAAV6464	1B	201	20.8628	0.0254772	1B_5	1B	96593056	4	2	gene	TraesCS1B02G094700	96587637	96593263
Winter-Wheat	PC5	IAAV6464	1B	201	17.9074	-0.0380322	1B_5	1B	96593056	4	2	gene	TraesCS1B02G094700	96587637	96593263
Winter-Wheat	PC3	IAAV6464	1B	201	15.2317	0.0356675	1B_5	1B	96593056	4	2	gene	TraesCS1B02G094700	96587637	96593263
Winter-Wheat	PC5	Kukri_c42522_155	1B	201	19.731	0.0395513	1B_5	1D	89597687			gene	TraesCS1D02G101800	89597622	89601056
Winter-Wheat	PC4	IAAV6464	1B	201	14.3701	-0.0326502	1B_5	1B	96593056	4	2	gene	TraesCS1B02G094700	96587637	96593263
Winter-Wheat	PC4	RAC875_c10659_570	1B	201	18.1215	-0.0418204	1B_5	1A	57769262			gene	TraesCS1A02G074400	57763651	57769710
Winter-Wheat	PC4	BobWhite_c13378_662	1B	201	18.1215	-0.0418204	1B_5	1A	59615202			gene	TraesCS1A02G076900	59613357	59616276
Winter-Wheat	PC4	BS00004637_51	1B	201	18.1215	-0.0418204	1B_5	1A	127758757		1	gene	TraesCS1A02G118800	127756737	127761052
Winter-Wheat	PC4	Tdurum_contig13709_317	1B	201	18.1215	-0.0418204	1B_5	1A	132414837		1	gene	TraesCS1A02G120000	132414459	132416227
Winter-Wheat	PC1	IAAV4825	1B	201	31.2242	-0.034972	1B_5	1B	101222970	4	2	gene	TraesCS1B02G096900	101221224	101223509
Winter-Wheat	PC5	IAAV4825	1B	201	28.7212	0.0540876	1B_5	1B	101222970	4	2	gene	TraesCS1B02G096900	101221224	101223509
Winter-Wheat	PC3	IAAV4825	1B	201	20.8697	-0.0474514	1B_5	1B	101222970	4	2	gene	TraesCS1B02G096900	101221224	101223509
Winter-Wheat	PC4	IAAV4825	1B	201	18.1215	0.0418204	1B_5	1B	101222970	4	2	gene	TraesCS1B02G096900	101221224	101223509
Spring-Wheat	PC3	IAAV4825	1B	201	16.2209	-0.0452981	1B_5	1B	101222970	4	2	gene	TraesCS1B02G096900	101221224	101223509
Winter-Wheat	PC7	IAAV4825	1B	201	4.56643	-0.0301361	1B_5	1B	101222970	4	2	gene	TraesCS1B02G096900	101221224	101223509
Winter-Wheat	PC1	IACX6397	1B	201	31.2242	0.034972	1B_5	1B	104721285	4	2	gene	TraesCS1B02G098000	104720912	104722177
Winter-Wheat	PC5	IACX6397	1B	201	28.7212	-0.0540876	1B_5	1B	104721285	4	2	gene	TraesCS1B02G098000	104720912	104722177
Winter-Wheat	PC3	IACX6397	1B	201	20.8697	0.0474514	1B_5	1B	104721285	4	2	gene	TraesCS1B02G098000	104720912	104722177
Winter-Wheat	PC4	IACX6397	1B	201	18.1215	-0.0418204	1B_5	1B	104721285	4	2	gene	TraesCS1B02G098000	104720912	104722177
Spring-Wheat	PC3	IACX6397	1B	201	16.2209	0.0452981	1B_5	1B	104721285	4	2	gene	TraesCS1B02G098000	104720912	104722177
Winter-Wheat	PC7	IACX6397	1B	201	4.56643	0.0301361	1B_5	1B	104721285	4	2	gene	TraesCS1B02G098000	104720912	104722177
Winter-Wheat	PC4	BS00030667_51	1B	201	18.1215	-0.0418204	1B_5	1D	580415			gene	TraesCS1D02G002500	577240	584788
Winter-Wheat	PC4	IACX6800	1B	201	18.1215	-0.0418204	1B_5	1D	26702583			gene	TraesCS1D02G047100	26700498	26703885
Winter-Wheat	PC4	BS00091317_51	1B	201	18.1215	-0.0418204	1B_5	1D	48862978			gene	TraesCS1D02G067100	48862748	48865182
Winter-Wheat	PC4	Tdurum_contig25732_112	1B	201	18.1215	-0.0418204	1B_5	1D	49623874			gene	TraesCS1D02G068000	49622394	49625189
Winter-Wheat	PC4	RAC875_c6825_202	1B	201	18.1215	-0.0418204	1B_5	1D	61485631			gene	TraesCS1D02G079100	61484733	61487412
Winter-Wheat	PC4	Kukri_c5299_462	1B	201	18.1215	-0.0418204	1B_5	1D	62417794			gene	TraesCS1D02G079700	62415162	62419644
Winter-Wheat	PC4	BS00004981_51	1B	201	18.1215	-0.0418204	1B_5	1D	76451701			gene	TraesCS1D02G090000	76450820	76454383
Winter-Wheat	PC4	IAAV5957	1B	201	18.1215	-0.0418204	1B_5	1D	100325507			gene	TraesCS1D02G107400	100322025	100327863
Winter-Wheat	PC4	Excalibur_c43347_79	1B	201	18.1215	-0.0418204	1B_5	1D	109942596			gene	TraesCS1D02G113500	109942437	109948581
Winter-Wheat	PC4	BS00015169_51	1B	201	18.1215	-0.0418204	1B_5	1D	125864706			gene	TraesCS1D02G123700	125864428	125868292
Winter-Wheat	PC4	IAAV8003	1B	201	18.1215	-0.0418204	1B_5	1D	148681147			gene	TraesCS1D02G131100	148655311	148686780
Winter-Wheat	PC4	BS00015528_51	1B	201	18.1215	0.0418204	1B_5	1A	33020911			gene	TraesCS1A02G051500	33019233	33022457
Winter-Wheat	PC5	BS00095477_51	1B	201	21.8066	0.0434526	1B_5	1B	106791021	4	2	gene	TraesCS1B02G099200	106790751	106793020
Winter-Wheat	PC1	BS00095477_51	1B	201	11.6636	-0.02003	1B_5	1B	106791021	4	2	gene	TraesCS1B02G099200	106790751	106793020
Winter-Wheat	PC3	BS00095477_51	1B	201	8.40193	-0.0275393	1B_5	1B	106791021	4	2	gene	TraesCS1B02G099200	106790751	106793020
Spring-Wheat	PC3	BS00095477_51	1B	201	5.25606	-0.0166922	1B_5	1B	106791021	4	2	gene	TraesCS1B02G099200	106790751	106793020
Winter-Wheat	PC6	BS00095477_51	1B	201	4.63674	0.0252459	1B_5	1B	106791021	4	2	gene	TraesCS1B02G099200	106790751	106793020
Winter-Wheat	PC2	BS00095477_51	1B	201	4.58693	-0.0153279	1B_5	1B	106791021	4	2	gene	TraesCS1B02G099200	106790751	106793020
Winter-Wheat	PC5	Kukri_c26973_189	1B	201	22.6099	-0.0441576	1B_5	1B	107133489	4	2	gene	TraesCS1B02G099600	107132569	107136943
Winter-Wheat	PC1	Kukri_c26973_189	1B	201	22.572	0.0275094	1B_5	1B	107133489	4	2	gene	TraesCS1B02G099600	107132569	107136943
Winter-Wheat	PC3	Kukri_c26973_189	1B	201	17.424	0.0396216	1B_5	1B	107133489	4	2	gene	TraesCS1B02G099600	107132569	107136943
Winter-Wheat	PC4	Kukri_c26973_189	1B	201	13.924	-0.0334734	1B_5	1B	107133489	4	2	gene	TraesCS1B02G099600	107132569	107136943
Spring-Wheat	PC4	Kukri_c26973_189	1B	201	13.924	0.0334734	1B_5	1B	107133489	4	2	gene	TraesCS1B02G099600	107132569	107136943
Winter-Wheat	PC4	D_GBUVHFX02IUW4W_159	1B	201	18.1215	0.0418204	1B_5	1D	580947			gene	TraesCS1D02G002500	577240	584788
Winter-Wheat	PC4	Tdurum_contig11824_416	1B	201	18.1215	0.0418204	1B_5	1D	58574862			gene	TraesCS1D02G076300	58571140	58576488
Winter-Wheat	PC4	BS00098308_51	1B	201	18.1215	0.0418204	1B_5	1D	87091318			gene	TraesCS1D02G099900	87091226	87096351
Winter-Wheat	PC4	BS00110120_51	1B	201	18.1215	0.0418204	1B_5	1D	108109855			gene	TraesCS1D02G112300	108100131	108110176
Winter-Wheat	PC4	Ku_c12783_286	1B	201	18.1215	0.0418204	1B_5	1D	110052835			gene	TraesCS1D02G114000	110052054	110054117
Winter-Wheat	PC4	BS00049883_51	1B	201	18.1215	0.0418204	1B_5	1D	143178326			gene	TraesCS1D02G129400	143177551	143178686
Winter-Wheat	PC4	BobWhite_c6367_691	1B	201	18.1215	0.0418204	1B_5	7A	13799159			gene	TraesCS7A02G032500	13797630	13801643
Winter-Wheat	PC3	Kukri_c42522_155	1B	201	18.059	-0.0384525	1B_5	1D	89597687			gene	TraesCS1D02G101800	89597622	89601056
Winter-Wheat	PC5	RAC875_c14902_256	1B	201	17.9403	-0.0355573	1B_5	1A	136953769		1	gene	TraesCS1A02G122100	136923917	136959905
Spring-Wheat	PC3	BobWhite_c13378_662	1B	201	17.0239	0.0331945	1B_5	1A	59615202			gene	TraesCS1A02G076900	59613357	59616276
Spring-Wheat	PC3	BS00004637_51	1B	201	17.0239	0.0331945	1B_5	1A	127758757		1	gene	TraesCS1A02G118800	127756737	127761052
Spring-Wheat	PC3	JD_c2439_468	1B	201	17.0239	0.0331945	1B_5	1D	130306461			gene	TraesCS1D02G124600	130302432	130312887
Winter-Wheat	PC3	BobWhite_s63351_73	1B	201	16.2976	0.0374343	1B_5	1D	109817796			gene	TraesCS1D02G113400	109815818	109819130
Spring-Wheat	PC3	BS00015528_51	1B	201	16.2209	-0.0452981	1B_5	1A	33020911			gene	TraesCS1A02G051500	33019233	33022457
Winter-Wheat	PC1	BS00081969_51	1B	201	31.2242	0.034972	1B_5	1B	117170205	4	2	gene	TraesCS1B02G105200	117169811	117179200
Winter-Wheat	PC5	BS00081969_51	1B	201	28.7212	-0.0540876	1B_5	1B	117170205	4	2	gene	TraesCS1B02G105200	117169811	117179200
Winter-Wheat	PC3	BS00081969_51	1B	201	20.8697	0.0474514	1B_5	1B	117170205	4	2	gene	TraesCS1B02G105200	117169811	117179200
Winter-Wheat	PC4	BS00081969_51	1B	201	18.1215	-0.0418204	1B_5	1B	117170205	4	2	gene	TraesCS1B02G105200	117169811	117179200
Spring-Wheat	PC3	BS00081969_51	1B	201	9.69526	0.030706	1B_5	1B	117170205	4	2	gene	TraesCS1B02G105200	117169811	117179200
Winter-Wheat	PC7	BS00081969_51	1B	201	4.56643	0.0301361	1B_5	1B	117170205	4	2	gene	TraesCS1B02G105200	117169811	117179200
Winter-Wheat	PC1	IACX20344	1B	201	31.2242	0.034972	1B_5	1B	117183570	4	2	gene	TraesCS1B02G105300	117179450	117189109
Winter-Wheat	PC5	IACX20344	1B	201	28.7212	-0.0540876	1B_5	1B	117183570	4	2	gene	TraesCS1B02G105300	117179450	117189109
Winter-Wheat	PC3	IACX20344	1B	201	20.8697	0.0474514	1B_5	1B	117183570	4	2	gene	TraesCS1B02G105300	117179450	117189109
Winter-Wheat	PC4	IACX20344	1B	201	18.1215	-0.0418204	1B_5	1B	117183570	4	2	gene	TraesCS1B02G105300	117179450	117189109
Spring-Wheat	PC3	IACX20344	1B	201	7.06456	0.0210165	1B_5	1B	117183570	4	2	gene	TraesCS1B02G105300	117179450	117189109
Winter-Wheat	PC7	IACX20344	1B	201	4.56643	0.0301361	1B_5	1B	117183570	4	2	gene	TraesCS1B02G105300	117179450	117189109
Spring-Wheat	PC3	D_GBUVHFX02IUW4W_159	1B	201	16.2209	-0.0452981	1B_5	1D	580947			gene	TraesCS1D02G002500	577240	584788
Spring-Wheat	PC3	Tdurum_contig11824_416	1B	201	16.2209	-0.0452981	1B_5	1D	58574862			gene	TraesCS1D02G076300	58571140	58576488
Spring-Wheat	PC3	BS00098308_51	1B	201	16.2209	-0.0452981	1B_5	1D	87091318			gene	TraesCS1D02G099900	87091226	87096351
Spring-Wheat	PC3	BS00110120_51	1B	201	16.2209	-0.0452981	1B_5	1D	108109855			gene	TraesCS1D02G112300	108100131	108110176
Spring-Wheat	PC3	Ku_c12783_286	1B	201	16.2209	-0.0452981	1B_5	1D	110052835			gene	TraesCS1D02G114000	110052054	110054117
Spring-Wheat	PC3	BS00049883_51	1B	201	16.2209	-0.0452981	1B_5	1D	143178326			gene	TraesCS1D02G129400	143177551	143178686
Spring-Wheat	PC3	BobWhite_c6367_691	1B	201	16.2209	-0.0452981	1B_5	7A	13799159			gene	TraesCS7A02G032500	13797630	13801643
Winter-Wheat	PC5	Ku_c11706_149	1B	201	22.6099	0.0441576	1B_5	1B	119049270	4	2	gene	TraesCS1B02G107000	119040341	119049411
Spring-Wheat	PC3	BobWhite_s63351_73	1B	201	16.2209	0.0452981	1B_5	1D	109817796			gene	TraesCS1D02G113400	109815818	109819130
Winter-Wheat	PC1	Ku_c11706_149	1B	201	22.572	-0.0275094	1B_5	1B	119049270	4	2	gene	TraesCS1B02G107000	119040341	119049411
Winter-Wheat	PC3	Ku_c11706_149	1B	201	17.424	-0.0396216	1B_5	1B	119049270	4	2	gene	TraesCS1B02G107000	119040341	119049411
Winter-Wheat	PC4	Ku_c11706_149	1B	201	13.924	0.0334734	1B_5	1B	119049270	4	2	gene	TraesCS1B02G107000	119040341	119049411
Spring-Wheat	PC1	Ku_c11706_149	1B	201	4.91593	0.00906667	1B_5	1B	119049270	4	2	gene	TraesCS1B02G107000	119040341	119049411
Spring-Wheat	PC5	Ku_c11706_149	1B	201	4.68415	0.0121033	1B_5	1B	119049270	4	2	gene	TraesCS1B02G107000	119040341	119049411
Spring-Wheat	PC7	Ku_c11706_149	1B	201	4.07526	-0.0136163	1B_5	1B	119049270	4	2	gene	TraesCS1B02G107000	119040341	119049411
Winter-Wheat	PC5	IAAV7043	1B	201	17.8457	-0.0373555	1B_5	1B	120405775	4	2	gene	TraesCS1B02G108200	120404964	120412518
Winter-Wheat	PC1	IAAV7043	1B	201	11.627	0.018886	1B_5	1B	120405775	4	2	gene	TraesCS1B02G108200	120404964	120412518
Winter-Wheat	PC3	IAAV7043	1B	201	6.86264	0.0233808	1B_5	1B	120405775	4	2	gene	TraesCS1B02G108200	120404964	120412518
Winter-Wheat	PC6	IAAV7043	1B	201	6.51975	-0.0287029	1B_5	1B	120405775	4	2	gene	TraesCS1B02G108200	120404964	120412518
Winter-Wheat	PC5	IACX13378	1B	201	14.8967	0.0315224	1B_5	1D	59524929			gene	TraesCS1D02G077600	59522811	59528496
Spring-Wheat	PC1	IAAV7043	1B	201	5.23073	-0.0089169	1B_5	1B	120405775	4	2	gene	TraesCS1B02G108200	120404964	120412518
Spring-Wheat	PC5	IAAV7043	1B	201	5.1202	-0.0120824	1B_5	1B	120405775	4	2	gene	TraesCS1B02G108200	120404964	120412518
Winter-Wheat	PC2	IAAV7043	1B	201	5.09999	0.0153479	1B_5	1B	120405775	4	2	gene	TraesCS1B02G108200	120404964	120412518
Spring-Wheat	PC7	IAAV7043	1B	201	4.00402	0.0128166	1B_5	1B	120405775	4	2	gene	TraesCS1B02G108200	120404964	120412518
Winter-Wheat	PC5	BS00093736_51	1B	201	21.8066	0.0434526	1B_5	1B	120884188	4	2	gene	TraesCS1B02G108800	120883891	120888770
Winter-Wheat	PC5	JD_c2439_468	1B	201	14.4879	-0.0309735	1B_5	1D	130306461			gene	TraesCS1D02G124600	130302432	130312887
Spring-Wheat	PC3	BS00093736_51	1B	201	12.3234	-0.035522	1B_5	1B	120884188	4	2	gene	TraesCS1B02G108800	120883891	120888770
Winter-Wheat	PC1	BS00093736_51	1B	201	11.6636	-0.02003	1B_5	1B	120884188	4	2	gene	TraesCS1B02G108800	120883891	120888770
Winter-Wheat	PC3	BS00093736_51	1B	201	8.40193	-0.0275393	1B_5	1B	120884188	4	2	gene	TraesCS1B02G108800	120883891	120888770
Winter-Wheat	PC6	BS00093736_51	1B	201	4.63674	0.0252459	1B_5	1B	120884188	4	2	gene	TraesCS1B02G108800	120883891	120888770
Spring-Wheat	PC4	tplb0055p02_1074	1B	201	14.4495	-0.0323814	1B_5	1D	17168306			gene	TraesCS1D02G036700	17167872	17169801
Winter-Wheat	PC2	BS00093736_51	1B	201	4.58693	-0.0153279	1B_5	1B	120884188	4	2	gene	TraesCS1B02G108800	120883891	120888770
Spring-Wheat	PC4	RAC875_c113582_346	1B	201	14.3924	0.0310715	1B_5	1A	10053009			gene	TraesCS1A02G020400	10051720	10058221
Winter-Wheat	PC1	JD_c2439_468	1B	201	13.9899	0.0189825	1B_5	1D	130306461			gene	TraesCS1D02G124600	130302432	130312887
Winter-Wheat	PC1	IAAV2452	1B	201	13.2353	-0.0206739	1B_5	1D	77368032			gene	TraesCS1D02G091000	77365134	77369948
Winter-Wheat	PC1	BS00013901_51	1B	201	13.2353	-0.0206739	1B_5	1D	77368032			gene	TraesCS1D02G091000	77365134	77369948
Spring-Wheat	PC3	IAAV3828	1B	201	13.0255	-0.0340349	1B_5	1D	137437618			upstream_2k	TraesCS1D02G126200	137436030	137438030
Spring-Wheat	PC4	IACX16577	1B	201	12.9609	-0.0323308	1B_5	1D	25955587			upstream_2k	TraesCS1D02G046300	25954045	25956045
Winter-Wheat	PC4	BobWhite_s63351_73	1B	201	12.8637	-0.0314027	1B_5	1D	109817796			gene	TraesCS1D02G113400	109815818	109819130
Spring-Wheat	PC3	IAAV2452	1B	201	12.3234	-0.035522	1B_5	1D	77368032			gene	TraesCS1D02G091000	77365134	77369948
Spring-Wheat	PC3	BS00013901_51	1B	201	12.3234	-0.035522	1B_5	1D	77368032			gene	TraesCS1D02G091000	77365134	77369948
Winter-Wheat	PC3	JD_c2439_468	1B	201	12.2777	0.0289324	1B_5	1D	130306461			gene	TraesCS1D02G124600	130302432	130312887
Winter-Wheat	PC1	IAAV3828	1B	201	12.2698	-0.0196068	1B_5	1D	137437618			upstream_2k	TraesCS1D02G126200	137436030	137438030
Spring-Wheat	PC3	IACX6800	1B	201	12.2564	0.0371729	1B_5	1D	26702583			gene	TraesCS1D02G047100	26700498	26703885
Spring-Wheat	PC3	BS00091317_51	1B	201	12.2564	0.0371729	1B_5	1D	48862978			gene	TraesCS1D02G067100	48862748	48865182
Spring-Wheat	PC3	Excalibur_c43347_79	1B	201	12.2564	0.0371729	1B_5	1D	109942596			gene	TraesCS1D02G113500	109942437	109948581
Spring-Wheat	PC3	IAAV8003	1B	201	12.2564	0.0371729	1B_5	1D	148681147			gene	TraesCS1D02G131100	148655311	148686780
Spring-Wheat	PC4	tplb0032f08_401	1B	201	12.1467	0.0307077	1B_5	1A	133164590		1	upstream_2k	TraesCS1A02G120700	133162594	133164594
Spring-Wheat	PC3	Kukri_c42522_155	1B	201	12.0639	-0.0315547	1B_5	1D	89597687			gene	TraesCS1D02G101800	89597622	89601056
Winter-Wheat	PC1	IAAV4349	1B	201	11.6636	-0.02003	1B_5	1A	64713337			gene	TraesCS1A02G081500	64713219	64715464
Winter-Wheat	PC1	Tdurum_contig10663_267	1B	201	31.2242	0.034972	1B_5	1B	161985094	5	2	gene	TraesCS1B02G130500	161984957	161996664
Winter-Wheat	PC5	Tdurum_contig10663_267	1B	201	28.7212	-0.0540876	1B_5	1B	161985094	5	2	gene	TraesCS1B02G130500	161984957	161996664
Winter-Wheat	PC3	Tdurum_contig10663_267	1B	201	20.8697	0.0474514	1B_5	1B	161985094	5	2	gene	TraesCS1B02G130500	161984957	161996664
Winter-Wheat	PC4	Tdurum_contig10663_267	1B	201	18.1215	-0.0418204	1B_5	1B	161985094	5	2	gene	TraesCS1B02G130500	161984957	161996664
Spring-Wheat	PC3	Tdurum_contig10663_267	1B	201	8.14779	0.0258249	1B_5	1B	161985094	5	2	gene	TraesCS1B02G130500	161984957	161996664
Winter-Wheat	PC7	Tdurum_contig10663_267	1B	201	4.56643	0.0301361	1B_5	1B	161985094	5	2	gene	TraesCS1B02G130500	161984957	161996664
Winter-Wheat	PC5	BS00022625_51	1B	201	8.9119	0.0202466	1B_5	1B	163096591	5	2	gene	TraesCS1B02G131300	163096354	163100530
Winter-Wheat	PC1	BS00022625_51	1B	201	7.10719	-0.0112129	1B_5	1B	163096591	5	2	gene	TraesCS1B02G131300	163096354	163100530
Winter-Wheat	PC6	BS00022625_51	1B	201	6.3643	0.0216872	1B_5	1B	163096591	5	2	gene	TraesCS1B02G131300	163096354	163100530
Winter-Wheat	PC5	IAAV4985	1B	201	8.9119	-0.0202466	1B_5	1B	166076511	5	2	gene	TraesCS1B02G132200	166076267	166080182
Winter-Wheat	PC1	RAC875_c14902_256	1B	201	11.1712	0.0175745	1B_5	1A	136953769		1	gene	TraesCS1A02G122100	136923917	136959905
Winter-Wheat	PC1	IAAV4985	1B	201	7.10719	0.0112129	1B_5	1B	166076511	5	2	gene	TraesCS1B02G132200	166076267	166080182
Winter-Wheat	PC6	IAAV4985	1B	201	6.3643	-0.0216872	1B_5	1B	166076511	5	2	gene	TraesCS1B02G132200	166076267	166080182
Winter-Wheat	PC1	BS00092426_51	1B	201	31.2242	0.034972	1B_5	1B	166590988	5	2	gene	TraesCS1B02G132300	166579286	166591357
Winter-Wheat	PC5	BS00092426_51	1B	201	28.7212	-0.0540876	1B_5	1B	166590988	5	2	gene	TraesCS1B02G132300	166579286	166591357
Winter-Wheat	PC3	BS00092426_51	1B	201	20.8697	0.0474514	1B_5	1B	166590988	5	2	gene	TraesCS1B02G132300	166579286	166591357
Winter-Wheat	PC4	BS00092426_51	1B	201	18.1215	-0.0418204	1B_5	1B	166590988	5	2	gene	TraesCS1B02G132300	166579286	166591357
Spring-Wheat	PC3	BS00092426_51	1B	201	16.2209	0.0452981	1B_5	1B	166590988	5	2	gene	TraesCS1B02G132300	166579286	166591357
Winter-Wheat	PC7	BS00092426_51	1B	201	4.56643	0.0301361	1B_5	1B	166590988	5	2	gene	TraesCS1B02G132300	166579286	166591357
Winter-Wheat	PC4	Kukri_c42522_155	1B	201	11.0854	0.0285078	1B_5	1D	89597687			gene	TraesCS1D02G101800	89597622	89601056
Spring-Wheat	PC4	BS00086228_51	1B	201	10.9181	-0.0158662	1B_5	2D	608756250	27	6	gene	TraesCS2D02G518700	608755165	608767526
Spring-Wheat	PC3	Tdurum_contig25732_112	1B	201	10.531	0.0305125	1B_5	1D	49623874			gene	TraesCS1D02G068000	49622394	49625189
Winter-Wheat	PC5	wsnp_JD_rep_c62985_40164465	1B	201	8.9119	0.0202466	1B_5	1B	168418366	5	2	gene	TraesCS1B02G133300	168415889	168419069
Winter-Wheat	PC1	wsnp_JD_rep_c62985_40164465	1B	201	7.10719	-0.0112129	1B_5	1B	168418366	5	2	gene	TraesCS1B02G133300	168415889	168419069
Winter-Wheat	PC6	wsnp_JD_rep_c62985_40164465	1B	201	6.3643	0.0216872	1B_5	1B	168418366	5	2	gene	TraesCS1B02G133300	168415889	168419069
Spring-Wheat	PC3	BS00015169_51	1B	201	10.1489	0.0286528	1B_5	1D	125864706			gene	TraesCS1D02G123700	125864428	125868292
Spring-Wheat	PC4	BS00035959_51	1B	201	9.91573	0.0145586	1B_5	2B	738682441			gene	TraesCS2B02G542200	738679498	738687119
Winter-Wheat	PC1	Kukri_rep_c115647_349	1B	201	31.2242	0.034972	1B_5	1B	171045019	5	2	gene	TraesCS1B02G134500	171030154	171045380
Winter-Wheat	PC5	Kukri_rep_c115647_349	1B	201	28.7212	-0.0540876	1B_5	1B	171045019	5	2	gene	TraesCS1B02G134500	171030154	171045380
Winter-Wheat	PC3	Kukri_rep_c115647_349	1B	201	20.8697	0.0474514	1B_5	1B	171045019	5	2	gene	TraesCS1B02G134500	171030154	171045380
Winter-Wheat	PC4	Kukri_rep_c115647_349	1B	201	18.1215	-0.0418204	1B_5	1B	171045019	5	2	gene	TraesCS1B02G134500	171030154	171045380
Spring-Wheat	PC3	Kukri_rep_c115647_349	1B	201	7.65173	0.0215912	1B_5	1B	171045019	5	2	gene	TraesCS1B02G134500	171030154	171045380
Winter-Wheat	PC7	Kukri_rep_c115647_349	1B	201	4.56643	0.0301361	1B_5	1B	171045019	5	2	gene	TraesCS1B02G134500	171030154	171045380
Spring-Wheat	PC3	BS00030667_51	1B	201	9.69526	0.030706	1B_5	1D	580415			gene	TraesCS1D02G002500	577240	584788
Spring-Wheat	PC3	RAC875_c6825_202	1B	201	9.69526	0.030706	1B_5	1D	61485631			gene	TraesCS1D02G079100	61484733	61487412
Spring-Wheat	PC3	Kukri_c5299_462	1B	201	9.69526	0.030706	1B_5	1D	62417794			gene	TraesCS1D02G079700	62415162	62419644
Spring-Wheat	PC3	BS00004981_51	1B	201	9.69526	0.030706	1B_5	1D	76451701			gene	TraesCS1D02G090000	76450820	76454383
Spring-Wheat	PC4	RAC875_rep_c107383_166	1B	201	9.53487	0.0259434	1B_5	1D	491043140		3	gene	TraesCS1D02G448900	491042370	491045393
Spring-Wheat	PC4	BobWhite_c1897_1010	1B	201	9.53487	0.0259434	1B_5	1D	495113025		3	gene	TraesCS1D02G454400	495110924	495114039
Spring-Wheat	PC4	Kukri_c16601_822	1B	201	9.53487	0.0259434	1B_5	2B	720479473	20		gene	TraesCS2B02G526200	720473250	720486136
Spring-Wheat	PC4	IAAV4531	1B	201	12.1467	0.0307077	1B_5	1B	211313759	5	2	gene	TraesCS1B02G147300	211311907	211326733
Spring-Wheat	PC4	BobWhite_c45204_251	1B	201	9.53487	-0.0259434	1B_5	1D	487171886		3	upstream_2k	TraesCS1D02G443000	487170356	487172356
Winter-Wheat	PC1	IACX13378	1B	201	9.44036	-0.0156391	1B_5	1D	59524929			gene	TraesCS1D02G077600	59522811	59528496
Winter-Wheat	PC2	RAC875_c30381_573	1B	201	10.412	-0.0217344	1B_5	1B	297098816			gene	TraesCS1B02G167800	297092420	297099506
Spring-Wheat	PC1	RAC875_c30381_573	1B	201	9.2606	0.0108532	1B_5	1B	297098816			gene	TraesCS1B02G167800	297092420	297099506
Winter-Wheat	PC9	RAC875_c30381_573	1B	201	5.04132	-0.0253969	1B_5	1B	297098816			gene	TraesCS1B02G167800	297092420	297099506
Winter-Wheat	PC4	RAC875_c30381_573	1B	201	4.2629	-0.0164923	1B_5	1B	297098816			gene	TraesCS1B02G167800	297092420	297099506
Spring-Wheat	PC4	Ra_c70039_1705	1B	201	6.29924	-0.0223232	1B_5	1B	302760770			gene	TraesCS1B02G170600	302758946	302764393
Winter-Wheat	PC4	JD_c2439_468	1B	201	8.74736	-0.0229317	1B_5	1D	130306461			gene	TraesCS1D02G124600	130302432	130312887
Spring-Wheat	PC4	CAP8_c5161_541	1B	201	8.65436	0.0124996	1B_5	2B	725960659	20		gene	TraesCS2B02G530500	725959929	725966383
Winter-Wheat	PC3	IAAV4349	1B	201	8.40193	-0.0275393	1B_5	1A	64713337			gene	TraesCS1A02G081500	64713219	64715464
Spring-Wheat	PC3	IAAV5957	1B	201	8.3661	0.024001	1B_5	1D	100325507			gene	TraesCS1D02G107400	100322025	100327863
Spring-Wheat	PC4	RFL_Contig311_951	1B	201	8.03111	0.0144206	1B_5	6B	231354317			upstream_2k	TraesCS6B02G195400	231353432	231355432
Spring-Wheat	PC4	BS00045761_51	1B	201	8.00677	0.0148517	1B_5	6B	227070547			gene	TraesCS6B02G192700	227070197	227073335
Winter-Wheat	PC2	IAAV3828	1B	201	7.67583	-0.0193183	1B_5	1D	137437618			upstream_2k	TraesCS1D02G126200	137436030	137438030
Winter-Wheat	PC3	IAAV2452	1B	201	7.29033	-0.0247754	1B_5	1D	77368032			gene	TraesCS1D02G091000	77365134	77369948
Winter-Wheat	PC3	BS00013901_51	1B	201	7.29033	-0.0247754	1B_5	1D	77368032			gene	TraesCS1D02G091000	77365134	77369948
Spring-Wheat	PC3	Tdurum_contig13709_317	1B	201	7.22021	0.0243827	1B_5	1A	132414837		1	gene	TraesCS1A02G120000	132414459	132416227
Winter-Wheat	PC3	RAC875_c14902_256	1B	201	7.18844	0.0227524	1B_5	1A	136953769		1	gene	TraesCS1A02G122100	136923917	136959905
Spring-Wheat	PC4	RAC875_c7110_2706	1B	201	7.02213	-0.0128121	1B_5	6B	282987590			gene	TraesCS6B02G212900	282980318	282987663
Spring-Wheat	PC4	Ra_c26497_381	1B	201	7.02213	-0.0128121	1B_5	6B	288418637			gene	TraesCS6B02G213500	288418522	288426073
Spring-Wheat	PC4	wsnp_Ex_c1398_2677127	1B	201	7.02213	-0.0128121	1B_5	6B	417231084			gene	TraesCS6B02G239800	417228420	417245513
Spring-Wheat	PC4	wsnp_CAP12_c242_135767	1B	201	7.02213	-0.0128121	1B_5	6B	433681681			gene	TraesCS6B02G243700	433678666	433681701
Spring-Wheat	PC4	wsnp_Ex_c1725_3267186	1B	201	7.02213	0.0128121	1B_5	6B	296401539			gene	TraesCS6B02G216000	296399044	296410167
Spring-Wheat	PC4	Excalibur_c7823_397	1B	201	7.02213	0.0128121	1B_5	6B	333506490			gene	TraesCS6B02G223200	333502809	333533827
Winter-Wheat	PC3	IAAV3828	1B	201	6.17377	-0.0223286	1B_5	1D	137437618			upstream_2k	TraesCS1D02G126200	137436030	137438030
Spring-Wheat	PC1	BS00003839_51	1B	201	5.99546	-0.0102613	1B_5	1D	59527364			gene	TraesCS1D02G077600	59522811	59528496
Spring-Wheat	PC1	Kukri_c18052_356	1B	201	5.99546	0.0102613	1B_5	1A	58171167			gene	TraesCS1A02G075000	58170681	58178010
Spring-Wheat	PC1	Kukri_c81766_107	1B	201	5.99546	0.0102613	1B_5	1D	59525686			gene	TraesCS1D02G077600	59522811	59528496
Spring-Wheat	PC1	IACX13378	1B	201	5.97025	0.00979434	1B_5	1D	59524929			gene	TraesCS1D02G077600	59522811	59528496
Winter-Wheat	PC3	IACX13378	1B	201	5.70066	-0.0194819	1B_5	1D	59524929			gene	TraesCS1D02G077600	59522811	59528496
Winter-Wheat	PC6	IAAV3828	1B	201	5.60372	0.0267335	1B_5	1D	137437618			upstream_2k	TraesCS1D02G126200	137436030	137438030
Winter-Wheat	PC6	RAC875_c14902_256	1B	201	5.27875	-0.0243124	1B_5	1A	136953769		1	gene	TraesCS1A02G122100	136923917	136959905
Winter-Wheat	PC2	RAC875_c14902_256	1B	201	5.27221	0.01484	1B_5	1A	136953769		1	gene	TraesCS1A02G122100	136923917	136959905
Spring-Wheat	PC3	IAAV4349	1B	201	5.25606	-0.0166922	1B_5	1A	64713337			gene	TraesCS1A02G081500	64713219	64715464
Winter-Wheat	PC7	Kukri_c42522_155	1B	201	5.15403	-0.0284345	1B_5	1D	89597687			gene	TraesCS1D02G101800	89597622	89601056
Winter-Wheat	PC7	JD_c2439_468	1B	201	4.97944	0.0262143	1B_5	1D	130306461			gene	TraesCS1D02G124600	130302432	130312887
Winter-Wheat	PC6	IAAV4349	1B	201	4.63674	0.0252459	1B_5	1A	64713337			gene	TraesCS1A02G081500	64713219	64715464
Winter-Wheat	PC2	IAAV4349	1B	201	4.58693	-0.0153279	1B_5	1A	64713337			gene	TraesCS1A02G081500	64713219	64715464
Winter-Wheat	PC7	RAC875_c10659_570	1B	201	4.56643	0.0301361	1B_5	1A	57769262			gene	TraesCS1A02G074400	57763651	57769710
Winter-Wheat	PC7	BobWhite_c13378_662	1B	201	4.56643	0.0301361	1B_5	1A	59615202			gene	TraesCS1A02G076900	59613357	59616276
Winter-Wheat	PC7	BS00004637_51	1B	201	4.56643	0.0301361	1B_5	1A	127758757		1	gene	TraesCS1A02G118800	127756737	127761052
Winter-Wheat	PC7	Tdurum_contig13709_317	1B	201	4.56643	0.0301361	1B_5	1A	132414837		1	gene	TraesCS1A02G120000	132414459	132416227
Winter-Wheat	PC7	BS00030667_51	1B	201	4.56643	0.0301361	1B_5	1D	580415			gene	TraesCS1D02G002500	577240	584788
Winter-Wheat	PC7	IACX6800	1B	201	4.56643	0.0301361	1B_5	1D	26702583			gene	TraesCS1D02G047100	26700498	26703885
Winter-Wheat	PC7	BS00091317_51	1B	201	4.56643	0.0301361	1B_5	1D	48862978			gene	TraesCS1D02G067100	48862748	48865182
Winter-Wheat	PC7	Tdurum_contig25732_112	1B	201	4.56643	0.0301361	1B_5	1D	49623874			gene	TraesCS1D02G068000	49622394	49625189
Winter-Wheat	PC7	RAC875_c6825_202	1B	201	4.56643	0.0301361	1B_5	1D	61485631			gene	TraesCS1D02G079100	61484733	61487412
Winter-Wheat	PC7	Kukri_c5299_462	1B	201	4.56643	0.0301361	1B_5	1D	62417794			gene	TraesCS1D02G079700	62415162	62419644
Winter-Wheat	PC7	BS00004981_51	1B	201	4.56643	0.0301361	1B_5	1D	76451701			gene	TraesCS1D02G090000	76450820	76454383
Winter-Wheat	PC7	IAAV5957	1B	201	4.56643	0.0301361	1B_5	1D	100325507			gene	TraesCS1D02G107400	100322025	100327863
Winter-Wheat	PC7	Excalibur_c43347_79	1B	201	4.56643	0.0301361	1B_5	1D	109942596			gene	TraesCS1D02G113500	109942437	109948581
Winter-Wheat	PC7	BS00015169_51	1B	201	4.56643	0.0301361	1B_5	1D	125864706			gene	TraesCS1D02G123700	125864428	125868292
Winter-Wheat	PC7	IAAV8003	1B	201	4.56643	0.0301361	1B_5	1D	148681147			gene	TraesCS1D02G131100	148655311	148686780
Winter-Wheat	PC7	BS00015528_51	1B	201	4.56643	-0.0301361	1B_5	1A	33020911			gene	TraesCS1A02G051500	33019233	33022457
Winter-Wheat	PC7	D_GBUVHFX02IUW4W_159	1B	201	4.56643	-0.0301361	1B_5	1D	580947			gene	TraesCS1D02G002500	577240	584788
Winter-Wheat	PC7	Tdurum_contig11824_416	1B	201	4.56643	-0.0301361	1B_5	1D	58574862			gene	TraesCS1D02G076300	58571140	58576488
Winter-Wheat	PC7	BS00098308_51	1B	201	4.56643	-0.0301361	1B_5	1D	87091318			gene	TraesCS1D02G099900	87091226	87096351
Winter-Wheat	PC7	BS00110120_51	1B	201	4.56643	-0.0301361	1B_5	1D	108109855			gene	TraesCS1D02G112300	108100131	108110176
Winter-Wheat	PC7	Ku_c12783_286	1B	201	4.56643	-0.0301361	1B_5	1D	110052835			gene	TraesCS1D02G114000	110052054	110054117
Winter-Wheat	PC7	BS00049883_51	1B	201	4.56643	-0.0301361	1B_5	1D	143178326			gene	TraesCS1D02G129400	143177551	143178686
Winter-Wheat	PC7	BobWhite_c6367_691	1B	201	4.56643	-0.0301361	1B_5	7A	13799159			gene	TraesCS7A02G032500	13797630	13801643
Spring-Wheat	PC3	RAC875_c14902_256	1B	201	4.52752	0.014347	1B_5	1A	136953769		1	gene	TraesCS1A02G122100	136923917	136959905
Winter-Wheat	PC6	IACX13378	1B	201	4.51404	0.0216225	1B_5	1D	59524929			gene	TraesCS1D02G077600	59522811	59528496
Spring-Wheat	PC5	IACX13378	1B	201	4.50799	0.0115179	1B_5	1D	59524929			gene	TraesCS1D02G077600	59522811	59528496
Winter-Wheat	PC6	IAAV2452	1B	201	4.26688	0.0233597	1B_5	1D	77368032			gene	TraesCS1D02G091000	77365134	77369948
Winter-Wheat	PC6	BS00013901_51	1B	201	4.26688	0.0233597	1B_5	1D	77368032			gene	TraesCS1D02G091000	77365134	77369948
Spring-Wheat	PC4	Excalibur_c60887_203	1B	201	9.53487	-0.0259434	1B_5	1B	674668672			gene	TraesCS1B02G462300	674667585	674671549
Spring-Wheat	PC4	BobWhite_rep_c63889_327	1B	201	9.53487	-0.0259434	1B_5	1B	676075548			gene	TraesCS1B02G465000	676073960	676075942
Spring-Wheat	PC5	BS00003839_51	1B	201	4.11102	-0.0114368	1B_5	1D	59527364			gene	TraesCS1D02G077600	59522811	59528496
Spring-Wheat	PC5	Kukri_c18052_356	1B	201	4.11102	0.0114368	1B_5	1A	58171167			gene	TraesCS1A02G075000	58170681	58178010
Spring-Wheat	PC5	Kukri_c81766_107	1B	201	4.11102	0.0114368	1B_5	1D	59525686			gene	TraesCS1D02G077600	59522811	59528496
Winter-Wheat	PC2	IACX13378	1B	201	4.01495	-0.0123688	1B_5	1D	59524929			gene	TraesCS1D02G077600	59522811	59528496
Spring-Wheat	PC4	RAC875_c6537_2298	1B	201	9.53487	-0.0259434	1B_5	1B	688284559			gene	TraesCS1B02G480600	688282066	688286485
Winter-Wheat	PC1	BobWhite_c44165_441	1B	201	31.2242	0.034972	1B_5
Winter-Wheat	PC1	IAAV2773	1B	201	31.2242	0.034972	1B_5
Winter-Wheat	PC1	Kukri_c18305_873	1B	201	31.2242	0.034972	1B_5
Winter-Wheat	PC1	Kukri_c20180_112	1B	201	31.2242	0.034972	1B_5
Winter-Wheat	PC1	Kukri_c34902_520	1B	201	31.2242	0.034972	1B_5
Winter-Wheat	PC1	Excalibur_c24828_1288	1B	201	31.2242	-0.034972	1B_5
Winter-Wheat	PC1	Kukri_c9105_1184	1B	201	31.2242	-0.034972	1B_5
Winter-Wheat	PC1	BS00021904_51	1B	201	31.2242	-0.034972	1B_5
Winter-Wheat	PC1	IACX3431	1B	201	24.237	0.0299949	1B_5
Winter-Wheat	PC1	Tdurum_contig11442_930	1B	201	24.237	-0.0299949	1B_5
Winter-Wheat	PC1	Tdurum_contig11334_554	1B	201	21.1186	0.0254915	1B_5
Winter-Wheat	PC1	IAAV2324	1B	201	20.8628	0.0254772	1B_5
Winter-Wheat	PC1	Excalibur_c89515_95	1B	201	11.627	0.018886	1B_5
Winter-Wheat	PC1	BS00010992_51	1B	201	11.627	0.018886	1B_5
Winter-Wheat	PC1	BS00068182_51	1B	201	6.5912	-0.0110546	1B_5
Winter-Wheat	PC2	Excalibur_c89515_95	1B	201	5.09999	0.0153479	1B_5
Winter-Wheat	PC2	BS00010992_51	1B	201	5.09999	0.0153479	1B_5
Winter-Wheat	PC3	BobWhite_c44165_441	1B	201	20.8697	0.0474514	1B_5
Winter-Wheat	PC3	IAAV2773	1B	201	20.8697	0.0474514	1B_5
Winter-Wheat	PC3	Kukri_c18305_873	1B	201	20.8697	0.0474514	1B_5
Winter-Wheat	PC3	Kukri_c20180_112	1B	201	20.8697	0.0474514	1B_5
Winter-Wheat	PC3	Kukri_c34902_520	1B	201	20.8697	0.0474514	1B_5
Winter-Wheat	PC3	Excalibur_c24828_1288	1B	201	20.8697	-0.0474514	1B_5
Winter-Wheat	PC3	Kukri_c9105_1184	1B	201	20.8697	-0.0474514	1B_5
Winter-Wheat	PC3	BS00021904_51	1B	201	20.8697	-0.0474514	1B_5
Winter-Wheat	PC3	IACX3431	1B	201	20.3325	0.0449823	1B_5
Winter-Wheat	PC3	Tdurum_contig11442_930	1B	201	20.3325	-0.0449823	1B_5
Winter-Wheat	PC3	IAAV2324	1B	201	15.2317	0.0356675	1B_5
Winter-Wheat	PC3	Tdurum_contig11334_554	1B	201	13.0736	0.0329235	1B_5
Winter-Wheat	PC3	Excalibur_c89515_95	1B	201	6.86264	0.0233808	1B_5
Winter-Wheat	PC3	BS00010992_51	1B	201	6.86264	0.0233808	1B_5
Winter-Wheat	PC3	BS00068182_51	1B	201	6.19842	-0.0173919	1B_5
Winter-Wheat	PC6	Excalibur_c89515_95	1B	201	6.51975	-0.0287029	1B_5
Winter-Wheat	PC6	BS00010992_51	1B	201	6.51975	-0.0287029	1B_5
Winter-Wheat	PC7	BobWhite_c44165_441	1B	201	4.56643	0.0301361	1B_5
Winter-Wheat	PC7	IAAV2773	1B	201	4.56643	0.0301361	1B_5
Winter-Wheat	PC7	Kukri_c18305_873	1B	201	4.56643	0.0301361	1B_5
Winter-Wheat	PC7	Kukri_c20180_112	1B	201	4.56643	0.0301361	1B_5
Winter-Wheat	PC7	Kukri_c34902_520	1B	201	4.56643	0.0301361	1B_5
Winter-Wheat	PC7	Excalibur_c24828_1288	1B	201	4.56643	-0.0301361	1B_5
Winter-Wheat	PC7	Kukri_c9105_1184	1B	201	4.56643	-0.0301361	1B_5
Winter-Wheat	PC7	BS00021904_51	1B	201	4.56643	-0.0301361	1B_5
Spring-Wheat	PC1	IACX5970	1B	201	5.99546	-0.0102613	1B_5
Spring-Wheat	PC1	Excalibur_c89515_95	1B	201	5.65972	-0.00966323	1B_5
Spring-Wheat	PC3	Excalibur_c24828_1288	1B	201	16.2209	-0.0452981	1B_5
Spring-Wheat	PC3	Kukri_c9105_1184	1B	201	16.2209	-0.0452981	1B_5
Spring-Wheat	PC3	Tdurum_contig11442_930	1B	201	16.2209	-0.0452981	1B_5
Spring-Wheat	PC3	BS00021904_51	1B	201	16.2209	-0.0452981	1B_5
Spring-Wheat	PC3	BobWhite_c44165_441	1B	201	16.2209	0.0452981	1B_5
Spring-Wheat	PC3	Kukri_c18305_873	1B	201	16.2209	0.0452981	1B_5
Spring-Wheat	PC3	Kukri_c20180_112	1B	201	16.2209	0.0452981	1B_5
Spring-Wheat	PC3	IAAV2773	1B	201	12.2564	0.0371729	1B_5
Spring-Wheat	PC3	IACX3431	1B	201	9.69526	0.030706	1B_5
Spring-Wheat	PC3	Kukri_c34902_520	1B	201	9.69526	0.030706	1B_5
Spring-Wheat	PC3	BS00068182_51	1B	201	8.01772	-0.0250841	1B_5
Spring-Wheat	PC3	Tdurum_contig11334_554	1B	201	6.46727	0.0196903	1B_5
Spring-Wheat	PC4	BS00066398_51	1B	201	16.0902	0.0379093	1B_5
Spring-Wheat	PC4	BS00068380_51	1B	201	16.0902	0.0379093	1B_5
Spring-Wheat	PC4	BS00063080_51	1B	201	15.1653	-0.0353234	1B_5
Spring-Wheat	PC4	BS00097523_51	1B	201	12.9609	-0.0323308	1B_5
Spring-Wheat	PC4	BobWhite_c1897_695	1B	201	9.53487	0.0259434	1B_5
Spring-Wheat	PC4	Kukri_c12190_1080	1B	201	9.53487	0.0259434	1B_5
Spring-Wheat	PC4	RAC875_c20475_474	1B	201	9.53487	-0.0259434	1B_5
Spring-Wheat	PC4	Tdurum_contig84184_124	1B	201	8.3469	0.0300494	1B_5
Spring-Wheat	PC4	Kukri_c27172_757	1B	201	7.32628	-0.0124066	1B_5
Spring-Wheat	PC4	Tdurum_contig42194_1451	1B	201	7.02213	-0.0128121	1B_5
Spring-Wheat	PC5	Excalibur_c89515_95	1B	201	4.96295	-0.0123326	1B_5
Spring-Wheat	PC5	IACX5970	1B	201	4.11102	-0.0114368	1B_5
Winter-Wheat	PC4	BobWhite_c44165_441	1B	201	18.1215	-0.0418204	1B_5
Winter-Wheat	PC4	IAAV2773	1B	201	18.1215	-0.0418204	1B_5
Winter-Wheat	PC4	Kukri_c18305_873	1B	201	18.1215	-0.0418204	1B_5
Winter-Wheat	PC4	Kukri_c20180_112	1B	201	18.1215	-0.0418204	1B_5
Winter-Wheat	PC4	Kukri_c34902_520	1B	201	18.1215	-0.0418204	1B_5
Winter-Wheat	PC4	Excalibur_c24828_1288	1B	201	18.1215	0.0418204	1B_5
Winter-Wheat	PC4	Kukri_c9105_1184	1B	201	18.1215	0.0418204	1B_5
Winter-Wheat	PC4	BS00021904_51	1B	201	18.1215	0.0418204	1B_5
Winter-Wheat	PC4	Tdurum_contig11334_554	1B	201	16.3021	-0.034536	1B_5
Winter-Wheat	PC4	IACX3431	1B	201	16.0902	-0.0379093	1B_5
Winter-Wheat	PC4	Tdurum_contig11442_930	1B	201	16.0902	0.0379093	1B_5
Winter-Wheat	PC4	IAAV2324	1B	201	14.3701	-0.0326502	1B_5
Winter-Wheat	PC4	BS00068182_51	1B	201	4.13501	0.0131133	1B_5
Winter-Wheat	PC5	BobWhite_c44165_441	1B	201	28.7212	-0.0540876	1B_5
Winter-Wheat	PC5	IAAV2773	1B	201	28.7212	-0.0540876	1B_5
Winter-Wheat	PC5	Kukri_c18305_873	1B	201	28.7212	-0.0540876	1B_5
Winter-Wheat	PC5	Kukri_c20180_112	1B	201	28.7212	-0.0540876	1B_5
Winter-Wheat	PC5	Kukri_c34902_520	1B	201	28.7212	-0.0540876	1B_5
Winter-Wheat	PC5	Excalibur_c24828_1288	1B	201	28.7212	0.0540876	1B_5
Winter-Wheat	PC5	Kukri_c9105_1184	1B	201	28.7212	0.0540876	1B_5
Winter-Wheat	PC5	BS00021904_51	1B	201	28.7212	0.0540876	1B_5
Winter-Wheat	PC5	IACX3431	1B	201	24.9791	-0.0487713	1B_5
Winter-Wheat	PC5	Tdurum_contig11442_930	1B	201	24.9791	0.0487713	1B_5
Winter-Wheat	PC5	Tdurum_contig11334_554	1B	201	21.9636	-0.0416357	1B_5
Winter-Wheat	PC5	IAAV2324	1B	201	17.9074	-0.0380322	1B_5
Winter-Wheat	PC5	Excalibur_c89515_95	1B	201	17.8457	-0.0373555	1B_5
Winter-Wheat	PC5	BS00010992_51	1B	201	17.8457	-0.0373555	1B_5
Winter-Wheat	PC5	BS00068182_51	1B	201	5.84608	0.0166239	1B_5
Winter-Wheat	PC5	BobWhite_c39153_131	1B	202	17.8457	0.0373555	1B_5	1B	110607725	4	2	gene	TraesCS1B02G100800	110604065	110607843
Winter-Wheat	PC1	BobWhite_c39153_131	1B	202	11.627	-0.018886	1B_5	1B	110607725	4	2	gene	TraesCS1B02G100800	110604065	110607843
Winter-Wheat	PC3	BobWhite_c39153_131	1B	202	6.86264	-0.0233808	1B_5	1B	110607725	4	2	gene	TraesCS1B02G100800	110604065	110607843
Winter-Wheat	PC6	BobWhite_c39153_131	1B	202	6.51975	0.0287029	1B_5	1B	110607725	4	2	gene	TraesCS1B02G100800	110604065	110607843
Spring-Wheat	PC1	BobWhite_c39153_131	1B	202	6.10372	0.00985916	1B_5	1B	110607725	4	2	gene	TraesCS1B02G100800	110604065	110607843
Winter-Wheat	PC2	BobWhite_c39153_131	1B	202	5.09999	-0.0153479	1B_5	1B	110607725	4	2	gene	TraesCS1B02G100800	110604065	110607843
Spring-Wheat	PC5	BobWhite_c39153_131	1B	202	4.41577	0.0113266	1B_5	1B	110607725	4	2	gene	TraesCS1B02G100800	110604065	110607843
Winter-Wheat	PC2	wsnp_JD_c4444_5575748	1B	202	12.0518	-0.0234795	1B_5	1B	288810044			gene	TraesCS1B02G165600	288808769	288812059
Winter-Wheat	PC9	wsnp_JD_c4444_5575748	1B	202	5.53072	-0.0268101	1B_5	1B	288810044			gene	TraesCS1B02G165600	288808769	288812059
Winter-Wheat	PC1	BS00049927_51	1B	202	11.627	-0.018886	1B_5
Winter-Wheat	PC2	Excalibur_c56657_282	1B	202	12.0518	0.0234795	1B_5
Winter-Wheat	PC2	BS00049927_51	1B	202	5.09999	-0.0153479	1B_5
Winter-Wheat	PC3	BS00049927_51	1B	202	6.86264	-0.0233808	1B_5
Winter-Wheat	PC6	BS00049927_51	1B	202	6.51975	0.0287029	1B_5
Winter-Wheat	PC9	Excalibur_c56657_282	1B	202	5.53072	0.0268101	1B_5
Spring-Wheat	PC1	BS00049927_51	1B	202	6.10372	0.00985916	1B_5
Spring-Wheat	PC5	BS00049927_51	1B	202	4.41577	0.0113266	1B_5
Winter-Wheat	PC5	BS00049927_51	1B	202	17.8457	0.0373555	1B_5
Winter-Wheat	PC1	IAAV4362	1B	205	31.2242	0.034972	1B_5	1A	150450671		1	gene	TraesCS1A02G125800	150449784	150457057
Winter-Wheat	PC1	D_contig22896_682	1B	205	31.2242	0.034972	1B_5	1D	39946699			gene	TraesCS1D02G059700	39943215	39948696
Winter-Wheat	PC1	IAAV9097	1B	205	31.2242	0.034972	1B_5	1D	130613804			gene	TraesCS1D02G124700	130607697	130614654
Winter-Wheat	PC1	IAAV3509	1B	205	31.2242	0.034972	1B_5	1D	136951358			gene	TraesCS1D02G125900	136950506	136952855
Winter-Wheat	PC1	Ex_c103126_573	1B	205	31.2242	0.034972	1B_5	4D	282197993			gene	TraesCS4D02G166700	282195894	282202552
Winter-Wheat	PC1	IACX778	1B	205	31.2242	0.034972	1B_5	6B	437483973			gene	TraesCS6B02G245100	437480291	437486873
Winter-Wheat	PC1	BS00066135_51	1B	205	31.2242	-0.034972	1B_5	1A	218215074	3	1	gene	TraesCS1A02G136600	218214942	218219934
Winter-Wheat	PC1	IAAV5236	1B	205	31.2242	-0.034972	1B_5	1A	236720979		1	gene	TraesCS1A02G139500	236715736	236722781
Winter-Wheat	PC1	BS00110530_51	1B	205	31.2242	-0.034972	1B_5	1D	68447523			gene	TraesCS1D02G084400	68445707	68448197
Winter-Wheat	PC1	Jagger_c7740_104	1B	205	31.2242	-0.034972	1B_5	1D	98149881			gene	TraesCS1D02G106200	98148288	98153427
Winter-Wheat	PC1	Kukri_rep_c71840_754	1B	205	31.2242	-0.034972	1B_5	1D	103351393			gene	TraesCS1D02G109600	103348561	103352318
Winter-Wheat	PC1	IAAV6948	1B	205	31.2242	-0.034972	1B_5	1D	133568527			gene	TraesCS1D02G125300	133564089	133570094
Winter-Wheat	PC5	IAAV4362	1B	205	28.7212	-0.0540876	1B_5	1A	150450671		1	gene	TraesCS1A02G125800	150449784	150457057
Winter-Wheat	PC5	D_contig22896_682	1B	205	28.7212	-0.0540876	1B_5	1D	39946699			gene	TraesCS1D02G059700	39943215	39948696
Winter-Wheat	PC5	IAAV9097	1B	205	28.7212	-0.0540876	1B_5	1D	130613804			gene	TraesCS1D02G124700	130607697	130614654
Winter-Wheat	PC5	IAAV3509	1B	205	28.7212	-0.0540876	1B_5	1D	136951358			gene	TraesCS1D02G125900	136950506	136952855
Winter-Wheat	PC5	Ex_c103126_573	1B	205	28.7212	-0.0540876	1B_5	4D	282197993			gene	TraesCS4D02G166700	282195894	282202552
Winter-Wheat	PC5	IACX778	1B	205	28.7212	-0.0540876	1B_5	6B	437483973			gene	TraesCS6B02G245100	437480291	437486873
Winter-Wheat	PC5	BS00066135_51	1B	205	28.7212	0.0540876	1B_5	1A	218215074	3	1	gene	TraesCS1A02G136600	218214942	218219934
Winter-Wheat	PC5	IAAV5236	1B	205	28.7212	0.0540876	1B_5	1A	236720979		1	gene	TraesCS1A02G139500	236715736	236722781
Winter-Wheat	PC5	BS00110530_51	1B	205	28.7212	0.0540876	1B_5	1D	68447523			gene	TraesCS1D02G084400	68445707	68448197
Winter-Wheat	PC5	Jagger_c7740_104	1B	205	28.7212	0.0540876	1B_5	1D	98149881			gene	TraesCS1D02G106200	98148288	98153427
Winter-Wheat	PC5	Kukri_rep_c71840_754	1B	205	28.7212	0.0540876	1B_5	1D	103351393			gene	TraesCS1D02G109600	103348561	103352318
Winter-Wheat	PC5	IAAV6948	1B	205	28.7212	0.0540876	1B_5	1D	133568527			gene	TraesCS1D02G125300	133564089	133570094
Winter-Wheat	PC3	IAAV4362	1B	205	20.8697	0.0474514	1B_5	1A	150450671		1	gene	TraesCS1A02G125800	150449784	150457057
Winter-Wheat	PC3	D_contig22896_682	1B	205	20.8697	0.0474514	1B_5	1D	39946699			gene	TraesCS1D02G059700	39943215	39948696
Winter-Wheat	PC3	IAAV9097	1B	205	20.8697	0.0474514	1B_5	1D	130613804			gene	TraesCS1D02G124700	130607697	130614654
Winter-Wheat	PC3	IAAV3509	1B	205	20.8697	0.0474514	1B_5	1D	136951358			gene	TraesCS1D02G125900	136950506	136952855
Winter-Wheat	PC3	Ex_c103126_573	1B	205	20.8697	0.0474514	1B_5	4D	282197993			gene	TraesCS4D02G166700	282195894	282202552
Winter-Wheat	PC3	IACX778	1B	205	20.8697	0.0474514	1B_5	6B	437483973			gene	TraesCS6B02G245100	437480291	437486873
Winter-Wheat	PC3	BS00066135_51	1B	205	20.8697	-0.0474514	1B_5	1A	218215074	3	1	gene	TraesCS1A02G136600	218214942	218219934
Winter-Wheat	PC3	IAAV5236	1B	205	20.8697	-0.0474514	1B_5	1A	236720979		1	gene	TraesCS1A02G139500	236715736	236722781
Winter-Wheat	PC5	RAC875_rep_c77710_180	1B	205	24.9791	0.0487713	1B_5	1B	94226871	4	2	gene	TraesCS1B02G092400	94225420	94227131
Winter-Wheat	PC1	RAC875_rep_c77710_180	1B	205	24.237	-0.0299949	1B_5	1B	94226871	4	2	gene	TraesCS1B02G092400	94225420	94227131
Winter-Wheat	PC3	RAC875_rep_c77710_180	1B	205	20.3325	-0.0449823	1B_5	1B	94226871	4	2	gene	TraesCS1B02G092400	94225420	94227131
Winter-Wheat	PC4	RAC875_rep_c77710_180	1B	205	16.0902	0.0379093	1B_5	1B	94226871	4	2	gene	TraesCS1B02G092400	94225420	94227131
Spring-Wheat	PC3	RAC875_rep_c77710_180	1B	205	5.25606	-0.0166922	1B_5	1B	94226871	4	2	gene	TraesCS1B02G092400	94225420	94227131
Winter-Wheat	PC3	BS00110530_51	1B	205	20.8697	-0.0474514	1B_5	1D	68447523			gene	TraesCS1D02G084400	68445707	68448197
Winter-Wheat	PC3	Jagger_c7740_104	1B	205	20.8697	-0.0474514	1B_5	1D	98149881			gene	TraesCS1D02G106200	98148288	98153427
Winter-Wheat	PC3	Kukri_rep_c71840_754	1B	205	20.8697	-0.0474514	1B_5	1D	103351393			gene	TraesCS1D02G109600	103348561	103352318
Winter-Wheat	PC3	IAAV6948	1B	205	20.8697	-0.0474514	1B_5	1D	133568527			gene	TraesCS1D02G125300	133564089	133570094
Spring-Wheat	PC3	BS00066135_51	1B	205	20.2993	-0.0372428	1B_5	1A	218215074	3	1	gene	TraesCS1A02G136600	218214942	218219934
Spring-Wheat	PC3	IAAV5236	1B	205	20.2993	-0.0372428	1B_5	1A	236720979		1	gene	TraesCS1A02G139500	236715736	236722781
Spring-Wheat	PC3	BS00110530_51	1B	205	20.2993	-0.0372428	1B_5	1D	68447523			gene	TraesCS1D02G084400	68445707	68448197
Spring-Wheat	PC3	IAAV6948	1B	205	20.2993	-0.0372428	1B_5	1D	133568527			gene	TraesCS1D02G125300	133564089	133570094
Winter-Wheat	PC4	IAAV4362	1B	205	18.1215	-0.0418204	1B_5	1A	150450671		1	gene	TraesCS1A02G125800	150449784	150457057
Winter-Wheat	PC4	D_contig22896_682	1B	205	18.1215	-0.0418204	1B_5	1D	39946699			gene	TraesCS1D02G059700	39943215	39948696
Winter-Wheat	PC4	IAAV9097	1B	205	18.1215	-0.0418204	1B_5	1D	130613804			gene	TraesCS1D02G124700	130607697	130614654
Winter-Wheat	PC4	IAAV3509	1B	205	18.1215	-0.0418204	1B_5	1D	136951358			gene	TraesCS1D02G125900	136950506	136952855
Winter-Wheat	PC4	Ex_c103126_573	1B	205	18.1215	-0.0418204	1B_5	4D	282197993			gene	TraesCS4D02G166700	282195894	282202552
Winter-Wheat	PC4	IACX778	1B	205	18.1215	-0.0418204	1B_5	6B	437483973			gene	TraesCS6B02G245100	437480291	437486873
Winter-Wheat	PC4	BS00066135_51	1B	205	18.1215	0.0418204	1B_5	1A	218215074	3	1	gene	TraesCS1A02G136600	218214942	218219934
Winter-Wheat	PC4	IAAV5236	1B	205	18.1215	0.0418204	1B_5	1A	236720979		1	gene	TraesCS1A02G139500	236715736	236722781
Winter-Wheat	PC4	BS00110530_51	1B	205	18.1215	0.0418204	1B_5	1D	68447523			gene	TraesCS1D02G084400	68445707	68448197
Winter-Wheat	PC4	Jagger_c7740_104	1B	205	18.1215	0.0418204	1B_5	1D	98149881			gene	TraesCS1D02G106200	98148288	98153427
Winter-Wheat	PC4	Kukri_rep_c71840_754	1B	205	18.1215	0.0418204	1B_5	1D	103351393			gene	TraesCS1D02G109600	103348561	103352318
Winter-Wheat	PC4	IAAV6948	1B	205	18.1215	0.0418204	1B_5	1D	133568527			gene	TraesCS1D02G125300	133564089	133570094
Spring-Wheat	PC4	Excalibur_c12376_569	1B	205	17.8919	0.039268	1B_5	1A	1173215			gene	TraesCS1A02G002100	1170356	1177383
Spring-Wheat	PC3	IAAV4362	1B	205	17.0239	0.0331945	1B_5	1A	150450671		1	gene	TraesCS1A02G125800	150449784	150457057
Spring-Wheat	PC3	IAAV9097	1B	205	17.0239	0.0331945	1B_5	1D	130613804			gene	TraesCS1D02G124700	130607697	130614654
Spring-Wheat	PC3	IAAV3509	1B	205	17.0239	0.0331945	1B_5	1D	136951358			gene	TraesCS1D02G125900	136950506	136952855
Spring-Wheat	PC3	Jagger_c7740_104	1B	205	16.2209	-0.0452981	1B_5	1D	98149881			gene	TraesCS1D02G106200	98148288	98153427
Spring-Wheat	PC3	Kukri_rep_c71840_754	1B	205	16.2209	-0.0452981	1B_5	1D	103351393			gene	TraesCS1D02G109600	103348561	103352318
Spring-Wheat	PC3	D_contig22896_682	1B	205	15.6331	0.029702	1B_5	1D	39946699			gene	TraesCS1D02G059700	39943215	39948696
Spring-Wheat	PC3	Ex_c103126_573	1B	205	11.8248	0.0237896	1B_5	4D	282197993			gene	TraesCS4D02G166700	282195894	282202552
Winter-Wheat	PC1	BobWhite_c872_587	1B	205	31.2242	-0.034972	1B_5	1B	191960356	5	2	gene	TraesCS1B02G142400	191955186	191961480
Winter-Wheat	PC5	BobWhite_c872_587	1B	205	28.7212	0.0540876	1B_5	1B	191960356	5	2	gene	TraesCS1B02G142400	191955186	191961480
Winter-Wheat	PC3	BobWhite_c872_587	1B	205	20.8697	-0.0474514	1B_5	1B	191960356	5	2	gene	TraesCS1B02G142400	191955186	191961480
Spring-Wheat	PC3	BobWhite_c872_587	1B	205	20.2993	-0.0372428	1B_5	1B	191960356	5	2	gene	TraesCS1B02G142400	191955186	191961480
Winter-Wheat	PC4	BobWhite_c872_587	1B	205	18.1215	0.0418204	1B_5	1B	191960356	5	2	gene	TraesCS1B02G142400	191955186	191961480
Winter-Wheat	PC7	BobWhite_c872_587	1B	205	4.56643	-0.0301361	1B_5	1B	191960356	5	2	gene	TraesCS1B02G142400	191955186	191961480
Winter-Wheat	PC1	BS00035794_51	1B	205	31.2242	-0.034972	1B_5	1B	198644405	5	2	gene	TraesCS1B02G145300	198642609	198645521
Winter-Wheat	PC5	BS00035794_51	1B	205	28.7212	0.0540876	1B_5	1B	198644405	5	2	gene	TraesCS1B02G145300	198642609	198645521
Winter-Wheat	PC3	BS00035794_51	1B	205	20.8697	-0.0474514	1B_5	1B	198644405	5	2	gene	TraesCS1B02G145300	198642609	198645521
Spring-Wheat	PC3	BS00035794_51	1B	205	20.2993	-0.0372428	1B_5	1B	198644405	5	2	gene	TraesCS1B02G145300	198642609	198645521
Winter-Wheat	PC4	BS00035794_51	1B	205	18.1215	0.0418204	1B_5	1B	198644405	5	2	gene	TraesCS1B02G145300	198642609	198645521
Winter-Wheat	PC7	BS00035794_51	1B	205	4.56643	-0.0301361	1B_5	1B	198644405	5	2	gene	TraesCS1B02G145300	198642609	198645521
Winter-Wheat	PC1	IACX3433	1B	205	31.2242	-0.034972	1B_5	1B	202007667	5	2	gene	TraesCS1B02G146200	202006167	202012597
Winter-Wheat	PC5	IACX3433	1B	205	28.7212	0.0540876	1B_5	1B	202007667	5	2	gene	TraesCS1B02G146200	202006167	202012597
Winter-Wheat	PC3	IACX3433	1B	205	20.8697	-0.0474514	1B_5	1B	202007667	5	2	gene	TraesCS1B02G146200	202006167	202012597
Winter-Wheat	PC4	IACX3433	1B	205	18.1215	0.0418204	1B_5	1B	202007667	5	2	gene	TraesCS1B02G146200	202006167	202012597
Spring-Wheat	PC3	IACX3433	1B	205	16.2209	-0.0452981	1B_5	1B	202007667	5	2	gene	TraesCS1B02G146200	202006167	202012597
Winter-Wheat	PC7	IACX3433	1B	205	4.56643	-0.0301361	1B_5	1B	202007667	5	2	gene	TraesCS1B02G146200	202006167	202012597
Spring-Wheat	PC3	IAAV2777	1B	205	17.0239	0.0331945	1B_5	1B	206035234	5	2	gene	TraesCS1B02G146600	206030143	206035488
Winter-Wheat	PC5	IAAV2777	1B	205	14.4879	-0.0309735	1B_5	1B	206035234	5	2	gene	TraesCS1B02G146600	206030143	206035488
Spring-Wheat	PC4	RAC875_c40434_373	1B	205	9.53487	0.0259434	1B_5	1D	485106032		3	gene	TraesCS1D02G438000	485104530	485116647
Winter-Wheat	PC1	IAAV2777	1B	205	13.9899	0.0189825	1B_5	1B	206035234	5	2	gene	TraesCS1B02G146600	206030143	206035488
Winter-Wheat	PC3	IAAV2777	1B	205	12.2777	0.0289324	1B_5	1B	206035234	5	2	gene	TraesCS1B02G146600	206030143	206035488
Winter-Wheat	PC4	IAAV2777	1B	205	8.74736	-0.0229317	1B_5	1B	206035234	5	2	gene	TraesCS1B02G146600	206030143	206035488
Winter-Wheat	PC7	IAAV2777	1B	205	4.97944	0.0262143	1B_5	1B	206035234	5	2	gene	TraesCS1B02G146600	206030143	206035488
Spring-Wheat	PC4	Kukri_c15846_197	1B	205	9.53487	-0.0259434	1B_5	1D	484407740		3	gene	TraesCS1D02G437000	484405610	484410325
Spring-Wheat	PC4	BS00063255_51	1B	205	9.53487	-0.0259434	1B_5	1D	485436610		3	gene	TraesCS1D02G438600	485436122	485442242
Spring-Wheat	PC3	BS00109910_51	1B	205	20.2993	-0.0372428	1B_5	1B	234251835			gene	TraesCS1B02G150900	234251618	234254193
Winter-Wheat	PC5	BS00109910_51	1B	205	14.4879	0.0309735	1B_5	1B	234251835			gene	TraesCS1B02G150900	234251618	234254193
Winter-Wheat	PC1	BS00109910_51	1B	205	13.9899	-0.0189825	1B_5	1B	234251835			gene	TraesCS1B02G150900	234251618	234254193
Winter-Wheat	PC3	BS00109910_51	1B	205	12.2777	-0.0289324	1B_5	1B	234251835			gene	TraesCS1B02G150900	234251618	234254193
Winter-Wheat	PC4	BS00109910_51	1B	205	8.74736	0.0229317	1B_5	1B	234251835			gene	TraesCS1B02G150900	234251618	234254193
Winter-Wheat	PC7	BS00109910_51	1B	205	4.97944	-0.0262143	1B_5	1B	234251835			gene	TraesCS1B02G150900	234251618	234254193
Spring-Wheat	PC4	IAAV7260	1B	205	6.29924	-0.0223232	1B_5	1B	304514836			gene	TraesCS1B02G171200	304510224	304519702
Spring-Wheat	PC4	wsnp_Ra_c24962_34524602	1B	205	8.03111	0.0144206	1B_5	6B	229279743			gene	TraesCS6B02G194500	229277880	229284399
Spring-Wheat	PC4	wsnp_RFL_Contig2794_2564017	1B	205	6.26055	-0.012015	1B_5	1D	212532524			gene	TraesCS1D02G153300	212528419	212534075
Spring-Wheat	PC4	BS00094421_51	1B	205	6.26055	-0.012015	1B_5	1D	495112980		3	gene	TraesCS1D02G454400	495110924	495114039
Spring-Wheat	PC3	IACX778	1B	205	5.74761	0.0200581	1B_5	6B	437483973			gene	TraesCS6B02G245100	437480291	437486873
Winter-Wheat	PC7	IAAV4362	1B	205	4.56643	0.0301361	1B_5	1A	150450671		1	gene	TraesCS1A02G125800	150449784	150457057
Winter-Wheat	PC7	D_contig22896_682	1B	205	4.56643	0.0301361	1B_5	1D	39946699			gene	TraesCS1D02G059700	39943215	39948696
Winter-Wheat	PC7	IAAV9097	1B	205	4.56643	0.0301361	1B_5	1D	130613804			gene	TraesCS1D02G124700	130607697	130614654
Winter-Wheat	PC7	IAAV3509	1B	205	4.56643	0.0301361	1B_5	1D	136951358			gene	TraesCS1D02G125900	136950506	136952855
Winter-Wheat	PC7	Ex_c103126_573	1B	205	4.56643	0.0301361	1B_5	4D	282197993			gene	TraesCS4D02G166700	282195894	282202552
Winter-Wheat	PC7	IACX778	1B	205	4.56643	0.0301361	1B_5	6B	437483973			gene	TraesCS6B02G245100	437480291	437486873
Winter-Wheat	PC7	BS00066135_51	1B	205	4.56643	-0.0301361	1B_5	1A	218215074	3	1	gene	TraesCS1A02G136600	218214942	218219934
Winter-Wheat	PC7	IAAV5236	1B	205	4.56643	-0.0301361	1B_5	1A	236720979		1	gene	TraesCS1A02G139500	236715736	236722781
Winter-Wheat	PC7	BS00110530_51	1B	205	4.56643	-0.0301361	1B_5	1D	68447523			gene	TraesCS1D02G084400	68445707	68448197
Winter-Wheat	PC7	Jagger_c7740_104	1B	205	4.56643	-0.0301361	1B_5	1D	98149881			gene	TraesCS1D02G106200	98148288	98153427
Winter-Wheat	PC7	Kukri_rep_c71840_754	1B	205	4.56643	-0.0301361	1B_5	1D	103351393			gene	TraesCS1D02G109600	103348561	103352318
Winter-Wheat	PC7	IAAV6948	1B	205	4.56643	-0.0301361	1B_5	1D	133568527			gene	TraesCS1D02G125300	133564089	133570094
Spring-Wheat	PC4	Kukri_rep_c69829_711	1B	205	9.53487	-0.0259434	1B_5	1B	681686307			gene	TraesCS1B02G473400	681685814	681695473
Spring-Wheat	PC4	CAP7_c2089_140	1B	205	9.53487	0.0259434	1B_5	1B	685288402			gene	TraesCS1B02G476600	685287997	685294764
Winter-Wheat	PC1	Excalibur_c19291_571	1B	205	31.2242	0.034972	1B_5
Winter-Wheat	PC1	IAAV11	1B	205	31.2242	-0.034972	1B_5
Winter-Wheat	PC1	Kukri_rep_c104321_201	1B	205	31.2242	-0.034972	1B_5
Winter-Wheat	PC1	Tdurum_contig12812_83	1B	205	31.2242	-0.034972	1B_5
Winter-Wheat	PC1	BobWhite_c11036_842	1B	205	13.9899	-0.0189825	1B_5
Winter-Wheat	PC3	Excalibur_c19291_571	1B	205	20.8697	0.0474514	1B_5
Winter-Wheat	PC3	IAAV11	1B	205	20.8697	-0.0474514	1B_5
Winter-Wheat	PC3	Kukri_rep_c104321_201	1B	205	20.8697	-0.0474514	1B_5
Winter-Wheat	PC3	Tdurum_contig12812_83	1B	205	20.8697	-0.0474514	1B_5
Winter-Wheat	PC3	BobWhite_c11036_842	1B	205	12.2777	-0.0289324	1B_5
Winter-Wheat	PC7	BobWhite_c11036_842	1B	205	4.97944	-0.0262143	1B_5
Winter-Wheat	PC7	Excalibur_c19291_571	1B	205	4.56643	0.0301361	1B_5
Winter-Wheat	PC7	IAAV11	1B	205	4.56643	-0.0301361	1B_5
Winter-Wheat	PC7	Kukri_rep_c104321_201	1B	205	4.56643	-0.0301361	1B_5
Winter-Wheat	PC7	Tdurum_contig12812_83	1B	205	4.56643	-0.0301361	1B_5
Spring-Wheat	PC3	BobWhite_c11036_842	1B	205	20.2993	-0.0372428	1B_5
Spring-Wheat	PC3	IAAV11	1B	205	20.2993	-0.0372428	1B_5
Spring-Wheat	PC3	Kukri_rep_c104321_201	1B	205	16.2209	-0.0452981	1B_5
Spring-Wheat	PC3	Tdurum_contig12812_83	1B	205	16.2209	-0.0452981	1B_5
Spring-Wheat	PC3	Excalibur_c19291_571	1B	205	9.69526	0.030706	1B_5
Spring-Wheat	PC4	RAC875_rep_c112310_481	1B	205	9.53487	0.0259434	1B_5
Spring-Wheat	PC4	RAC875_c63359_192	1B	205	9.53487	-0.0259434	1B_5
[truncated: 9,569 more rows]

## Sheet: key
The Eigen-GWAS analysis was carried out using ten PCs, as described in the Materials and Methods section.
To determine the overlap of introgressions from earlier publications, physical map coordinates were utilised;
Introgressions are numbered in comparison to earlier publications.
