# Supplementary material for: Trends of genetic changes uncovered by Env- and Eigen-GWAS in wheat and barley
Source: Theor Appl Genet. 2021 Nov 15;135(2):667–78. doi: 10.1007/s00122-021-03991-z (PMC8866380; doi:10.1007/s00122-021-03991-z)
Supplement: Supplementary file 9 — Supplementary file9 (XLSX 24 KB) [file 122_2021_3991_MOESM9_ESM.xlsx]

## Sheet: Sheet1
Table S11: Overview of the peaks identfied across EnvGWAS and EigenGWAS analysis from wheat. Blue=EnvGWAS and GWAS analysis from yield using the full UK winter wheat panel as well as the UK winter wheat panel that is used for validation. Yellow=EigenGWAS analysis of UK winter wheat and Brazilian spring wheat panels.
Marker	Pop-name	Trait	Pop-name	Trait	Chrom	Position	Region	Chrom-phy	SNP_pos	SNP_location	Gene_id	Gene_start
BS00010004_51	Winter-Wheat-valid	Yield	Winter-Wheat	PC2	1A	216	1A_2	1A	120010546	gene	TraesCS1A02G115500	120002303
wsnp_Ex_c18196_27006489	Winter-Wheat-valid	Yield	Winter-Wheat	PC2	1A	216	1A_2	1A	249053380	gene	TraesCS1A02G144000	249042636
Excalibur_c7692_139	Winter-Wheat-valid	Yield	Winter-Wheat	PC2	1A	216	1A_2	1A	252324284	gene	TraesCS1A02G146000	252322646
wsnp_Ex_c3142_5808713	Winter-Wheat-valid	Yield	Winter-Wheat	PC2	1A	216	1A_2	1A	254385046	gene	TraesCS1A02G147500	254383244
wsnp_Ex_c3142_5808330	Winter-Wheat-valid	Yield	Winter-Wheat	PC2	1A	216	1A_2	1A	254385535	gene	TraesCS1A02G147500	254383244
wsnp_Ex_c3142_5808220	Winter-Wheat-valid	Yield	Winter-Wheat	PC2	1A	216	1A_2	1A	254386061	gene	TraesCS1A02G147500	254383244
BS00022207_51	Winter-Wheat-valid	Yield	Winter-Wheat	PC2	1A	216	1A_2	1A	264213803	gene	TraesCS1A02G152800	264213641
Excalibur_c20133_87	Winter-Wheat-valid	Yield	Winter-Wheat	PC2	1A	216	1A_2	1A	298037397	gene	TraesCS1A02G165300	298034053
BS00022201_51	Winter-Wheat-valid	Yield	Winter-Wheat	PC2	1A	216	1A_2	1A	298116028	gene	TraesCS1A02G165500	298108442
Excalibur_c6255_1119	Winter-Wheat-valid	Yield	Winter-Wheat	PC2	1A	216	1A_2	1D	137440330	gene	TraesCS1D02G126300	137437189
BS00021895_51	Winter-Wheat-valid	Yield	Winter-Wheat	PC2	1A	216	1A_2	1D	213341645	gene	TraesCS1D02G153600	213326050
Ex_c14515_220	Winter-Wheat-valid	Yield	Winter-Wheat	PC2	1A	216	1A_2
wsnp_Ra_c6474_11298858	Winter-Wheat-valid	Yield	Winter-Wheat	PC2	1A	216	1A_2
BS00048887_51	Winter-Wheat-valid	Yield	Winter-Wheat	PC2	1A	216	1A_2
BS00077504_51	Winter-Wheat-valid	Yield	Winter-Wheat	PC2	1A	216	1A_2
BS00021730_51	Winter-Wheat-valid	Yield	Winter-Wheat	PC2	1A	216	1A_2
IACX7921	Winter-Wheat-valid	Yield	Winter-Wheat	PC2	1A	216	1A_2
Ra_c11042_1500	Winter-Wheat-valid	Yield	Winter-Wheat	PC2	1A	216	1A_2
Kukri_c362_91	Winter-Wheat-valid	Yield	Winter-Wheat	PC2	1A	216	1A_2
Kukri_c362_151	Winter-Wheat-valid	Yield	Winter-Wheat	PC2	1A	216	1A_2
Excalibur_c46902_92	Winter-Wheat-valid	Duration	Spring-Wheat	PC8	1B	142	1B_4	1B	53251268	upstream_2k	TraesCS1B02G068600	53250520
BobWhite_c2506_332	Winter-Wheat-valid	Yield	Winter-Wheat	PC2	5A	217	5A_5	1A	297745370	gene	TraesCS1A02G164800	297744935
JD_c16284_736	Winter-Wheat-valid	Age	Winter-Wheat	PC3	5B	120	5B_2	5B	63362149	gene	TraesCS5B02G057300	63362127
JD_c16284_736	Winter-Wheat-valid	Age	Winter-Wheat	PC6	5B	120	5B_2	5B	63362149	gene	TraesCS5B02G057300	63362127
JD_c16284_736	Winter-Wheat-valid	Age	Winter-Wheat	PC8	5B	120	5B_2	5B	63362149	gene	TraesCS5B02G057300	63362127
JD_c16284_736	Winter-Wheat-valid	Age	Winter-Wheat	PC10	5B	120	5B_2	5B	63362149	gene	TraesCS5B02G057300	63362127
JD_c16284_736	Winter-Wheat-valid	Age	Spring-Wheat	PC8	5B	120	5B_2	5B	63362149	gene	TraesCS5B02G057300	63362127
JD_c16284_736	Winter-Wheat-valid	Age	Spring-Wheat	PC1	5B	120	5B_2	5B	63362149	gene	TraesCS5B02G057300	63362127
JD_c16284_736	Winter-Wheat-valid	Age	Winter-Wheat	PC7	5B	120	5B_2	5B	63362149	gene	TraesCS5B02G057300	63362127
BS00022120_51	Winter-Wheat	Age	Winter-Wheat	PC1	6A	190	6A_1	6A	396301431	gene	TraesCS6A02G215500	396296196
BS00022120_51	Winter-Wheat	Age	Spring-Wheat	PC2	6A	190	6A_1	6A	396301431	gene	TraesCS6A02G215500	396296196
BS00022913_51	Winter-Wheat	Age	Spring-Wheat	PC2	6A	190	6A_1	6A	409092614	gene	TraesCS6A02G220100	409090779
BS00022913_51	Winter-Wheat	Age	Spring-Wheat	PC10	6A	190	6A_1	6A	409092614	gene	TraesCS6A02G220100	409090779
wsnp_Ex_c590_1176609	Winter-Wheat	Age	Spring-Wheat	PC2	6A	190	6A_1	6A	410579744	gene	TraesCS6A02G220900	410579641
wsnp_Ex_c590_1176609	Winter-Wheat	Age	Spring-Wheat	PC10	6A	190	6A_1	6A	410579744	gene	TraesCS6A02G220900	410579641
wsnp_Ex_c590_1176006	Winter-Wheat	Age	Spring-Wheat	PC2	6A	190	6A_1	6A	410580347	gene	TraesCS6A02G220900	410579641
wsnp_Ra_c31062_40243185	Winter-Wheat	Age	Spring-Wheat	PC2	6A	190	6A_1	6A	410915814	gene	TraesCS6A02G221300	410895172
wsnp_Ex_c43887_50077773	Winter-Wheat	Age	Spring-Wheat	PC2	6A	190	6A_1	6A	410917112	gene	TraesCS6A02G221300	410895172
wsnp_Ex_c43887_50077773	Winter-Wheat	Age	Spring-Wheat	PC10	6A	190	6A_1	6A	410917112	gene	TraesCS6A02G221300	410895172
tplb0047k12_1370	Winter-Wheat	Age	Spring-Wheat	PC2	6A	190	6A_1	6A	411095177	gene	TraesCS6A02G221400	411083900
wsnp_Ex_rep_c67218_65729639	Winter-Wheat	Age	Spring-Wheat	PC2	6A	190	6A_1	6A	411095177	gene	TraesCS6A02G221400	411083900
tplb0047k12_1370	Winter-Wheat	Age	Spring-Wheat	PC10	6A	190	6A_1	6A	411095177	gene	TraesCS6A02G221400	411083900
wsnp_Ex_rep_c67218_65729639	Winter-Wheat	Age	Spring-Wheat	PC10	6A	190	6A_1	6A	411095177	gene	TraesCS6A02G221400	411083900
wsnp_Ex_rep_c67605_66248628	Winter-Wheat	Age	Spring-Wheat	PC2	6A	190	6A_1	6A	420089898	gene	TraesCS6A02G223400	420087834
wsnp_Ku_c2329_4474766	Winter-Wheat	Age	Spring-Wheat	PC2	6A	190	6A_1	6A	420413378	gene	TraesCS6A02G223700	420410916
wsnp_Ku_c2329_4474766	Winter-Wheat	Age	Spring-Wheat	PC10	6A	190	6A_1	6A	420413378	gene	TraesCS6A02G223700	420410916
BS00078715_51	Winter-Wheat	Age	Spring-Wheat	PC2	6A	190	6A_1	6A	424093750	gene	TraesCS6A02G225600	424090910
BS00078715_51	Winter-Wheat	Age	Spring-Wheat	PC10	6A	190	6A_1	6A	424093750	gene	TraesCS6A02G225600	424090910
Excalibur_c4579_979	Winter-Wheat	Age	Spring-Wheat	PC2	6A	190	6A_1	6A	427616757	gene	TraesCS6A02G227200	427608708
Excalibur_c4579_979	Winter-Wheat	Age	Spring-Wheat	PC10	6A	190	6A_1	6A	427616757	gene	TraesCS6A02G227200	427608708
wsnp_Ex_c18965_27868480	Winter-Wheat	Age	Spring-Wheat	PC2	6A	190	6A_1	6A	429396122	gene	TraesCS6A02G227900	429395155
Excalibur_c16840_3454	Winter-Wheat	Age	Spring-Wheat	PC2	6A	190	6A_1	6A	430927740	gene	TraesCS6A02G228500	430920053
wsnp_Ku_c3354_6228393	Winter-Wheat	Age	Spring-Wheat	PC2	6A	190	6A_1	6A	430933984	gene	TraesCS6A02G228500	430920053
wsnp_Ex_c17089_25709028	Winter-Wheat	Age	Spring-Wheat	PC2	6A	190	6A_1	6A	430934787	gene	TraesCS6A02G228500	430920053
wsnp_Ex_c17089_25709028	Winter-Wheat	Age	Spring-Wheat	PC10	6A	190	6A_1	6A	430934787	gene	TraesCS6A02G228500	430920053
Kukri_c30819_246	Winter-Wheat	Age	Spring-Wheat	PC2	6A	190	6A_1	6A	431144281	gene	TraesCS6A02G228700	431139648
Kukri_c30819_246	Winter-Wheat	Age	Spring-Wheat	PC10	6A	190	6A_1	6A	431144281	gene	TraesCS6A02G228700	431139648
wsnp_Ex_c1104_2118684	Winter-Wheat	Age	Spring-Wheat	PC2	6A	190	6A_1	6A	431222055	gene	TraesCS6A02G228900	431220581
wsnp_Ex_rep_c105612_89983181	Winter-Wheat	Age	Spring-Wheat	PC2	6A	190	6A_1	6A	432246181	gene	TraesCS6A02G229400	432246148
wsnp_Ex_rep_c105612_89983181	Winter-Wheat	Age	Spring-Wheat	PC10	6A	190	6A_1	6A	432246181	gene	TraesCS6A02G229400	432246148
BS00087178_51	Winter-Wheat	Age	Spring-Wheat	PC2	6A	190	6A_1	6A	432246904	gene	TraesCS6A02G229400	432246148
wsnp_Ra_c44015_50539749	Winter-Wheat	Age	Spring-Wheat	PC2	6A	190	6A_1	6A	432246904	gene	TraesCS6A02G229400	432246148
BS00087178_51	Winter-Wheat	Age	Spring-Wheat	PC10	6A	190	6A_1	6A	432246904	gene	TraesCS6A02G229400	432246148
wsnp_Ra_c44015_50539749	Winter-Wheat	Age	Spring-Wheat	PC10	6A	190	6A_1	6A	432246904	gene	TraesCS6A02G229400	432246148
BS00022605_51	Winter-Wheat	Age	Spring-Wheat	PC2	6A	190	6A_1	6A	432248086	gene	TraesCS6A02G229400	432246148
BS00064632_51	Winter-Wheat	Age	Spring-Wheat	PC2	6A	190	6A_1	6A	435596992	gene	TraesCS6A02G230900	435590467
BS00064632_51	Winter-Wheat	Age	Spring-Wheat	PC10	6A	190	6A_1	6A	435596992	gene	TraesCS6A02G230900	435590467
BS00099290_51	Winter-Wheat	Age	Spring-Wheat	PC2	6A	190	6A_1	6A	438579488	gene	TraesCS6A02G231900	438576084
BS00099290_51	Winter-Wheat	Age	Spring-Wheat	PC10	6A	190	6A_1	6A	438579488	gene	TraesCS6A02G231900	438576084
wsnp_BE403421A_Ta_2_1	Winter-Wheat	Age	Spring-Wheat	PC2	6A	190	6A_1	6A	438586818	gene	TraesCS6A02G232100	438584965
BS00072945_51	Winter-Wheat	Age	Spring-Wheat	PC2	6A	190	6A_1	6A	439668219	gene	TraesCS6A02G232300	439665994
BS00072945_51	Winter-Wheat	Age	Spring-Wheat	PC10	6A	190	6A_1	6A	439668219	gene	TraesCS6A02G232300	439665994
CAP11_c1206_301	Winter-Wheat	Age	Spring-Wheat	PC2	6A	190	6A_1	6A	441806792	gene	TraesCS6A02G234200	441806587
CAP11_c1206_301	Winter-Wheat	Age	Spring-Wheat	PC10	6A	190	6A_1	6A	441806792	gene	TraesCS6A02G234200	441806587
Excalibur_c1492_1282	Winter-Wheat	Age	Spring-Wheat	PC10	6A	190	6A_1	6B	449767361	gene	TraesCS6B02G250200	449766249
Kukri_c1281_515	Winter-Wheat	Age	Spring-Wheat	PC2	6A	190	6A_1	6B	450898606	gene	TraesCS6B02G251500	450894614
Kukri_c1281_515	Winter-Wheat	Age	Spring-Wheat	PC10	6A	190	6A_1	6B	450898606	gene	TraesCS6B02G251500	450894614
wsnp_Ku_c3354_6228863	Winter-Wheat	Age	Spring-Wheat	PC2	6A	190	6A_1	6B	454509173	gene	TraesCS6B02G253200	454501703
wsnp_Ex_rep_c102173_87395725	Winter-Wheat	Age	Spring-Wheat	PC2	6A	190	6A_1	6B	470919152	upstream_2k	TraesCS6B02G260700	470917399
wsnp_Ex_rep_c102173_87395725	Winter-Wheat	Age	Spring-Wheat	PC10	6A	190	6A_1	6B	470919152	upstream_2k	TraesCS6B02G260700	470917399
wsnp_Ku_c9388_15743434	Winter-Wheat	Age	Spring-Wheat	PC2	6A	190	6A_1	6D	286627817	gene	TraesCS6D02G202700	286625055
BS00062619_51	Winter-Wheat	Age	Spring-Wheat	PC2	6A	190	6A_1	6D	299057191	gene	TraesCS6D02G211800	299055521
RAC875_c29487_369	Winter-Wheat	Age	Spring-Wheat	PC2	6A	190	6A_1
Kukri_c38882_391	Winter-Wheat	Age	Spring-Wheat	PC2	6A	190	6A_1
BS00086046_51	Winter-Wheat	Age	Spring-Wheat	PC2	6A	190	6A_1
BS00022553_51	Winter-Wheat	Age	Spring-Wheat	PC2	6A	190	6A_1
BS00086046_51	Winter-Wheat	Age	Spring-Wheat	PC10	6A	190	6A_1
BS00022553_51	Winter-Wheat	Age	Spring-Wheat	PC10	6A	190	6A_1
tplb0022m23_742	Winter-Wheat	Age	Winter-Wheat	PC7	7B	225	7B_1	7B	203029266	gene	TraesCS7B02G152800	203027560
tplb0022m23_742	Winter-Wheat	Age	Winter-Wheat	PC9	7B	225	7B_1	7B	203029266	gene	TraesCS7B02G152800	203027560
tplb0022m23_742	Winter-Wheat	Age	Winter-Wheat	PC10	7B	225	7B_1	7B	203029266	gene	TraesCS7B02G152800	203027560
Excalibur_c16687_476	Winter-Wheat	Age	Winter-Wheat	PC9	7B	236	7B_1	7B	488410704	gene	TraesCS7B02G266000	488410536
Excalibur_c16687_380	Winter-Wheat	Age	Winter-Wheat	PC9	7B	236	7B_1	7B	488410800	gene	TraesCS7B02G266000	488410536
Kukri_c48870_115	Winter-Wheat	Age	Winter-Wheat	PC9	7B	236	7B_1	7B	488410867	gene	TraesCS7B02G266000	488410536
BobWhite_rep_c49587_1290	Winter-Wheat	Age	Winter-Wheat	PC9	7B	236	7B_1	7B	488704491	gene	TraesCS7B02G266300	488704154
BobWhite_c13098_526	Winter-Wheat	Age	Winter-Wheat	PC9	7B	236	7B_1	7B	489827071	gene	TraesCS7B02G266800	489826543
BobWhite_c42974_184	Winter-Wheat	Age	Winter-Wheat	PC9	7B	236	7B_1	7D	463041221	gene	TraesCS7D02G360200	463038117
Excalibur_c62832_446	Winter-Wheat-valid	Yield	Winter-Wheat	PC2	Un	745		1A	252624024	gene	TraesCS1A02G146400	252622734
RAC875_c75854_126	Winter-Wheat-valid	Yield	Winter-Wheat	PC2	Un	1349		1B	264345500	gene	TraesCS1B02G156600	264342025
