# Supplementary material for: Trends of genetic changes uncovered by Env- and Eigen-GWAS in wheat and barley
Source: Theor Appl Genet. 2021 Nov 15;135(2):667–78. doi: 10.1007/s00122-021-03991-z (PMC8866380; doi:10.1007/s00122-021-03991-z)
Supplement: Supplementary file 10 — Supplementary file10 (XLSX 255 KB) [file 122_2021_3991_MOESM10_ESM.xlsx]

## Sheet: Sheet1
Table S12. Summary of the signficant GWAS hits using ten PCAs in barley.
Panel	Trait	Marker	Chrom	Position	-log(p)	Effects	Chr	Pos	Candidate-genes	Region
Spring-Barley	PC10	JHI-Hv50k-2016-4426	1H	6.45898	4.03	-0.012004	1H	4155131		1H_1
Spring-Barley	PC10	12_30876	1H	21.1448	4.37392	0.00756467	1H	13602737		1H_1
Spring-Barley	PC10	JHI-Hv50k-2016-13004	1H	21.7493	4.3501	0.0091985	1H	13991606		1H_1
Spring-Barley	PC10	JHI-Hv50k-2016-13324	1H	22.9088	4.28938	-0.00787343	1H	14737513		1H_1
Spring-Barley	PC10	JHI-Hv50k-2016-13325	1H	22.9089	4.28938	0.00787343	1H	14737572		1H_1
Spring-Barley	PC10	JHI-Hv50k-2016-13496	1H	24.3907	4.29783	-0.0112735	1H	15690845		1H_1
Spring-Barley	PC10	JHI-Hv50k-2016-14144	1H	26.844	4.04918	0.0108872	1H	17269082		1H_1
Spring-Barley	PC10	JHI-Hv50k-2016-14300	1H	26.9506	4.33038	0.0118659	1H	17337682		1H_1
Spring-Barley	PC10	JHI-Hv50k-2016-14315	1H	26.9562	4.33038	0.0118659	1H	17341264		1H_1
Spring-Barley	PC10	JHI-Hv50k-2016-14345	1H	27.3118	4.33038	0.0118659	1H	17570042		1H_1
Spring-Barley	PC10	JHI-Hv50k-2016-14473	1H	27.8266	4.33038	-0.0118659	1H	17901229		1H_1
Spring-Barley	PC10	JHI-Hv50k-2016-14477	1H	27.827	4.33038	0.0118659	1H	17901497		1H_1
Spring-Barley	PC10	JHI-Hv50k-2016-14482	1H	27.8283	4.31259	-0.011619	1H	17902352		1H_1
Spring-Barley	PC10	JHI-Hv50k-2016-14617	1H	28.2266	4.33038	-0.0118659	1H	18158583		1H_1
Spring-Barley	PC10	JHI-Hv50k-2016-14622	1H	28.2303	4.33038	-0.0118659	1H	18160925		1H_1
Spring-Barley	PC10	JHI-Hv50k-2016-14629	1H	28.2334	4.33038	0.0118659	1H	18162946		1H_1
Winter-Barley	PC9	SCRI_RS_200107	1H	45.7921	4.84583	0.0334013	1H	200739172		1H_2
Spring-Barley	PC9	JHI-Hv50k-2016-38097	1H	59.6492	4.03715	0.0138403	1H	495456947		1H_3
Spring-Barley	PC9	JHI-Hv50k-2016-38109	1H	60.0177	4.21311	-0.014256	1H	495889912		1H_3
Spring-Barley	PC9	JHI-Hv50k-2016-38116	1H	60.1797	4.03715	0.0138403	1H	496080222		1H_3
Spring-Barley	PC9	JHI-Hv50k-2016-38117	1H	60.1797	4.03715	-0.0138403	1H	496080282		1H_3
Spring-Barley	PC9	JHI-Hv50k-2016-38180	1H	60.4837	4.03715	0.0138403	1H	496437471		1H_3
Spring-Barley	PC9	JHI-Hv50k-2016-38186	1H	60.4839	4.03715	-0.0138403	1H	496437695		1H_3
Spring-Barley	PC9	JHI-Hv50k-2016-38189	1H	60.484	4.03715	0.0138403	1H	496437817		1H_3
Spring-Barley	PC9	JHI-Hv50k-2016-38190	1H	60.4841	4.03715	-0.0138403	1H	496437993		1H_3
Spring-Barley	PC9	JHI-Hv50k-2016-38214	1H	60.4876	4.03715	0.0138403	1H	496442033		1H_3
Spring-Barley	PC9	JHI-Hv50k-2016-38217	1H	60.4887	4.03715	-0.0138403	1H	496443314		1H_3
Spring-Barley	PC9	JHI-Hv50k-2016-38222	1H	60.4892	4.03715	0.0138403	1H	496443981		1H_3
Spring-Barley	PC9	JHI-Hv50k-2016-38230	1H	60.4908	4.03715	0.0138403	1H	496445828		1H_3
Spring-Barley	PC9	JHI-Hv50k-2016-38280	1H	60.8942	4.21311	0.014256	1H	496919807		1H_3
Spring-Barley	PC9	JHI-Hv50k-2016-38287	1H	60.8955	4.21311	-0.014256	1H	496921324		1H_3
Spring-Barley	PC9	JHI-Hv50k-2016-38304	1H	60.905	4.21311	0.014256	1H	496932545		1H_3
Spring-Barley	PC9	JHI-Hv50k-2016-39146	1H	66.3339	4.45246	-0.014746	1H	503311689		1H_3
Spring-Barley	PC9	JHI-Hv50k-2016-39220	1H	66.42	4.52302	-0.01495	1H	503412950		1H_3
Spring-Barley	PC9	SCRI_RS_168562	1H	66.4203	4.52302	0.01495	1H	503413212		1H_3
Spring-Barley	PC9	SCRI_RS_139690	1H	66.4928	4.45246	-0.014746	1H	503498398		1H_3
Spring-Barley	PC9	JHI-Hv50k-2016-39281	1H	66.4955	4.45246	-0.014746	1H	503501574		1H_3
Spring-Barley	PC9	JHI-Hv50k-2016-39288	1H	66.501	4.45246	-0.014746	1H	503508107		1H_3
Spring-Barley	PC9	JHI-Hv50k-2016-39290	1H	66.501	4.59579	-0.0149542	1H	503508124		1H_3
Spring-Barley	PC9	JHI-Hv50k-2016-39291	1H	66.5013	4.45246	-0.014746	1H	503508406		1H_3
Spring-Barley	PC9	JHI-Hv50k-2016-39293	1H	66.5013	4.59579	-0.0149542	1H	503508497		1H_3
Spring-Barley	PC9	JHI-Hv50k-2016-39304	1H	66.5021	4.45246	0.014746	1H	503509370		1H_3
Spring-Barley	PC9	JHI-Hv50k-2016-39331	1H	66.6254	4.23787	-0.0142055	1H	503654309		1H_3
Spring-Barley	PC9	JHI-Hv50k-2016-39341	1H	66.6268	4.23787	-0.0142055	1H	503655938		1H_3
Spring-Barley	PC9	JHI-Hv50k-2016-39359	1H	66.6285	4.23787	-0.0142055	1H	503657860		1H_3
Spring-Barley	PC9	JHI-Hv50k-2016-39362	1H	66.6287	4.23787	0.0142055	1H	503658177		1H_3
Spring-Barley	PC9	JHI-Hv50k-2016-39364	1H	66.629	4.23787	0.0142055	1H	503658518		1H_3
Spring-Barley	PC9	SCRI_RS_182326	1H	66.6291	4.23787	-0.0142055	1H	503658616		1H_3
Spring-Barley	PC9	JHI-Hv50k-2016-39377	1H	66.6305	4.23787	-0.0142055	1H	503660279		1H_3
Spring-Barley	PC9	JHI-Hv50k-2016-39392	1H	66.6386	4.23787	0.0142055	1H	503669825		1H_3
Spring-Barley	PC9	JHI-Hv50k-2016-39410	1H	66.7959	4.23787	0.0142055	1H	503854616		1H_3
Spring-Barley	PC9	JHI-Hv50k-2016-39423	1H	66.7984	4.23787	0.0142055	1H	503857529		1H_3
Spring-Barley	PC9	JHI-Hv50k-2016-39438	1H	66.9809	4.23787	0.0142055	1H	504071938		1H_3
Spring-Barley	PC9	JHI-Hv50k-2016-39454	1H	66.9869	4.52302	0.01495	1H	504079072		1H_3
Spring-Barley	PC9	JHI-Hv50k-2016-39462	1H	66.9874	4.52302	-0.01495	1H	504079622		1H_3
Spring-Barley	PC9	12_20323	1H	66.9875	4.23787	-0.0142055	1H	504079731		1H_3
Spring-Barley	PC9	SCRI_RS_114255	1H	66.9927	4.23787	0.0142055	1H	504085909		1H_3
Spring-Barley	PC9	SCRI_RS_176644	1H	67.3112	4.23787	0.0142055	1H	504460092		1H_3
Spring-Barley	PC9	JHI-Hv50k-2016-39609	1H	67.6035	4.52302	-0.01495	1H	504803622		1H_3
Spring-Barley	PC9	12_10535	1H	67.604	4.23787	-0.0142055	1H	504804176		1H_3
Spring-Barley	PC9	SCRI_RS_133132	1H	67.6054	4.23787	-0.0142055	1H	504805834		1H_3
Spring-Barley	PC9	JHI-Hv50k-2016-39623	1H	67.6063	4.23787	-0.0142055	1H	504806867		1H_3
Spring-Barley	PC9	JHI-Hv50k-2016-39669	1H	67.7002	4.23787	0.0142055	1H	504917156		1H_3
Spring-Barley	PC9	JHI-Hv50k-2016-39694	1H	67.7121	4.42004	0.0144892	1H	504931156		1H_3
Spring-Barley	PC9	JHI-Hv50k-2016-39702	1H	67.8955	4.23787	-0.0142055	1H	505146636		1H_3
Spring-Barley	PC9	JHI-Hv50k-2016-39710	1H	67.897	4.23787	-0.0142055	1H	505148485		1H_3
Spring-Barley	PC9	JHI-Hv50k-2016-39712	1H	67.8972	4.35804	0.0145114	1H	505148692		1H_3
Spring-Barley	PC9	SCRI_RS_144315	1H	67.8987	4.35804	0.0145114	1H	505150506		1H_3
Spring-Barley	PC9	JHI-Hv50k-2016-39860	1H	68.8402	4.23787	0.0142055	1H	506256782		1H_3
Spring-Barley	PC9	JHI-Hv50k-2016-39884	1H	68.9192	4.23787	0.0142055	1H	506349638		1H_3
Spring-Barley	PC9	SCRI_RS_197910	1H	69.1406	4.23787	0.0142055	1H	506609714		1H_3
Spring-Barley	PC9	JHI-Hv50k-2016-39936	1H	69.2465	4.23787	0.0142055	1H	506734205		1H_3
Spring-Barley	PC9	JHI-Hv50k-2016-39968	1H	69.2772	4.23787	-0.0142055	1H	506770310		1H_3
Spring-Barley	PC9	JHI-Hv50k-2016-40618	1H	70.9806	4.36941	0.0139504	1H	508771858		1H_3
Spring-Barley	PC9	JHI-Hv50k-2016-40640	1H	70.9824	4.36941	0.0139504	1H	508773904		1H_3
Spring-Barley	PC9	JHI-Hv50k-2016-40829	1H	71.4394	4.56175	-0.0145956	1H	509310901		1H_3
Spring-Barley	PC9	JHI-Hv50k-2016-40897	1H	71.6158	4.56175	0.0145956	1H	509518177		1H_3
Spring-Barley	PC9	JHI-Hv50k-2016-40920	1H	71.6205	4.56175	-0.0145956	1H	509523768		1H_3
Spring-Barley	PC9	JHI-Hv50k-2016-40940	1H	71.6229	4.56175	0.0145956	1H	509526606		1H_3
Spring-Barley	PC9	JHI-Hv50k-2016-40970	1H	71.664	4.56175	-0.0145956	1H	509574872		1H_3
Spring-Barley	PC9	JHI-Hv50k-2016-40972	1H	71.6644	4.56175	-0.0145956	1H	509575372		1H_3
Winter-Barley	PC6	JHI-Hv50k-2016-46082	1H	83.161	5.20525	0.00528661	1H	523084319	PPD-H2	1H_4
Winter-Barley	PC6	SCRI_RS_201086	1H	83.2782	5.4722	0.00547149	1H	523222032	PPD-H2	1H_4
Winter-Barley	PC6	JHI-Hv50k-2016-46137	1H	83.2786	5.4722	0.00547149	1H	523222572	PPD-H2	1H_4
Winter-Barley	PC6	JHI-Hv50k-2016-46149	1H	83.2802	5.48325	0.00547941	1H	523224431	PPD-H2	1H_4
Winter-Barley	PC6	JHI-Hv50k-2016-46213	1H	83.4044	5.4722	0.00547149	1H	523370307	PPD-H2	1H_4
Winter-Barley	PC6	JHI-Hv50k-2016-46222	1H	83.4051	5.4722	-0.00547149	1H	523371191	PPD-H2	1H_4
Winter-Barley	PC6	JHI-Hv50k-2016-46233	1H	83.4194	5.98307	-0.0057139	1H	523388034	PPD-H2	1H_4
Winter-Barley	PC6	JHI-Hv50k-2016-46248	1H	83.4438	4.27853	-0.00645688	1H	523416615	PPD-H2	1H_4
Winter-Barley	PC6	SCRI_RS_146959	1H	83.4536	5.6525	-0.00527588	1H	523428145	PPD-H2	1H_4
Winter-Barley	PC6	JHI-Hv50k-2016-46302	1H	83.842	4.2718	-0.00727164	1H	523884520	PPD-H2	1H_4
Winter-Barley	PC6	JHI-Hv50k-2016-46305	1H	83.8426	4.2718	0.00727164	1H	523885267	PPD-H2	1H_4
Winter-Barley	PC6	JHI-Hv50k-2016-46373	1H	83.9093	4.89407	0.00487651	1H	523963650	PPD-H2	1H_4
Winter-Barley	PC6	SCRI_RS_176063	1H	83.9123	4.84195	0.00485192	1H	523967148	PPD-H2	1H_4
Winter-Barley	PC6	JHI-Hv50k-2016-46408	1H	83.916	4.2718	0.00727164	1H	523971498	PPD-H2	1H_4
Winter-Barley	PC6	JHI-Hv50k-2016-46466	1H	83.9506	4.2718	-0.00727164	1H	524012133	PPD-H2	1H_4
Winter-Barley	PC6	JHI-Hv50k-2016-46469	1H	83.9512	5.50147	-0.00528127	1H	524012871	PPD-H2	1H_4
Winter-Barley	PC6	JHI-Hv50k-2016-46531	1H	84.0819	5.28069	-0.00528306	1H	524166473	PPD-H2	1H_4
Winter-Barley	PC6	JHI-Hv50k-2016-46552	1H	84.1083	5.28069	-0.00528306	1H	524197516	PPD-H2	1H_4
Winter-Barley	PC6	JHI-Hv50k-2016-46998	1H	85.1315	6.57379	-0.00741301	1H	525399800	PPD-H2	1H_4
Winter-Barley	PC6	JHI-Hv50k-2016-47006	1H	85.1318	6.57379	0.00741301	1H	525400073	PPD-H2	1H_4
Winter-Barley	PC6	JHI-Hv50k-2016-47008	1H	85.132	6.57379	-0.00741301	1H	525400312	PPD-H2	1H_4
Winter-Barley	PC6	JHI-Hv50k-2016-47009	1H	85.1321	5.43375	0.00615518	1H	525400525	PPD-H2	1H_4
Winter-Barley	PC6	JHI-Hv50k-2016-47019	1H	85.1365	6.57379	0.00741301	1H	525405677	PPD-H2	1H_4
Winter-Barley	PC6	11_20220	1H	85.138	6.57379	0.00741301	1H	525407362	PPD-H2	1H_4
Winter-Barley	PC6	JHI-Hv50k-2016-47026	1H	85.138	6.57379	-0.00741301	1H	525407385	PPD-H2	1H_4
Winter-Barley	PC6	JHI-Hv50k-2016-47040	1H	85.1408	6.57379	-0.00741301	1H	525410661	PPD-H2	1H_4
Winter-Barley	PC6	JHI-Hv50k-2016-47041	1H	85.1408	6.57379	0.00741301	1H	525410719	PPD-H2	1H_4
Winter-Barley	PC6	JHI-Hv50k-2016-47042	1H	85.1422	6.44902	0.00731817	1H	525412320	PPD-H2	1H_4
Winter-Barley	PC6	JHI-Hv50k-2016-47043	1H	85.1422	6.57379	-0.00741301	1H	525412333	PPD-H2	1H_4
Winter-Barley	PC6	JHI-Hv50k-2016-47044	1H	85.1423	6.57379	0.00741301	1H	525412494	PPD-H2	1H_4
Winter-Barley	PC6	JHI-Hv50k-2016-47045	1H	85.1425	6.57379	0.00741301	1H	525412735	PPD-H2	1H_4
Winter-Barley	PC6	JHI-Hv50k-2016-47047	1H	85.143	6.57379	0.00741301	1H	525413268	PPD-H2	1H_4
Winter-Barley	PC6	JHI-Hv50k-2016-47048	1H	85.1431	6.57379	-0.00741301	1H	525413415	PPD-H2	1H_4
Winter-Barley	PC6	JHI-Hv50k-2016-47049	1H	85.1432	6.57379	-0.00741301	1H	525413466	PPD-H2	1H_4
Winter-Barley	PC6	JHI-Hv50k-2016-47050	1H	85.1432	6.41297	-0.00726773	1H	525413520	PPD-H2	1H_4
Winter-Barley	PC6	JHI-Hv50k-2016-47051	1H	85.1433	6.57379	0.00741301	1H	525413618	PPD-H2	1H_4
Winter-Barley	PC6	JHI-Hv50k-2016-47052	1H	85.1433	6.57379	0.00741301	1H	525413622	PPD-H2	1H_4
Winter-Barley	PC6	JHI-Hv50k-2016-47053	1H	85.1433	6.57379	-0.00741301	1H	525413687	PPD-H2	1H_4
Winter-Barley	PC6	JHI-Hv50k-2016-47054	1H	85.1436	6.57379	-0.00741301	1H	525413952	PPD-H2	1H_4
Winter-Barley	PC6	JHI-Hv50k-2016-47064	1H	85.1525	6.57379	-0.00741301	1H	525424405	PPD-H2	1H_4
Winter-Barley	PC6	JHI-Hv50k-2016-47088	1H	85.1655	6.57379	-0.00741301	1H	525439686	PPD-H2	1H_4
Winter-Barley	PC6	JHI-Hv50k-2016-47101	1H	85.1982	6.57379	-0.00741301	1H	525478150	PPD-H2	1H_4
Winter-Barley	PC6	11_20844	1H	85.1986	6.57379	0.00741301	1H	525478648	PPD-H2	1H_4
Winter-Barley	PC6	JHI-Hv50k-2016-47120	1H	85.2723	6.57379	-0.00741301	1H	525565199	PPD-H2	1H_4
Winter-Barley	PC6	JHI-Hv50k-2016-47125	1H	85.2757	6.57379	0.00741301	1H	525569271	PPD-H2	1H_4
Winter-Barley	PC6	JHI-Hv50k-2016-47129	1H	85.2761	6.57379	-0.00741301	1H	525569679	PPD-H2	1H_4
Winter-Barley	PC6	JHI-Hv50k-2016-47131	1H	85.277	6.57379	0.00741301	1H	525570802	PPD-H2	1H_4
Winter-Barley	PC6	SCRI_RS_197337	1H	85.3681	6.57379	-0.00741301	1H	525677816	PPD-H2	1H_4
Winter-Barley	PC6	JHI-Hv50k-2016-47154	1H	85.3682	6.57379	-0.00741301	1H	525677911	PPD-H2	1H_4
Winter-Barley	PC6	JHI-Hv50k-2016-47155	1H	85.3683	6.57379	-0.00741301	1H	525677988	PPD-H2	1H_4
Winter-Barley	PC6	JHI-Hv50k-2016-47172	1H	85.3902	6.08877	0.00763649	1H	525703766	PPD-H2	1H_4
Winter-Barley	PC6	JHI-Hv50k-2016-47174	1H	85.3999	6.57379	0.00741301	1H	525715211	PPD-H2	1H_4
Winter-Barley	PC6	SCRI_RS_192730	1H	85.5817	7.05292	-0.00794708	1H	525928795	PPD-H2	1H_4
Winter-Barley	PC6	JHI-Hv50k-2016-47250	1H	85.7419	6.57379	-0.00741301	1H	526117064	PPD-H2	1H_4
Winter-Barley	PC6	JHI-Hv50k-2016-47273	1H	85.7476	6.57379	0.00741301	1H	526123733	PPD-H2	1H_4
Winter-Barley	PC6	JHI-Hv50k-2016-47309	1H	85.8572	5.24406	0.00935626	1H	526252531	PPD-H2	1H_4
Winter-Barley	PC6	JHI-Hv50k-2016-47318	1H	85.9152	4.19275	-0.00736691	1H	526320701	PPD-H2	1H_4
Winter-Barley	PC6	JHI-Hv50k-2016-47324	1H	85.9812	5.24406	-0.00935626	1H	526398224	PPD-H2	1H_4
Winter-Barley	PC6	JHI-Hv50k-2016-47338	1H	86.0558	6.09959	0.0109288	1H	526485875	PPD-H2	1H_4
Winter-Barley	PC6	JHI-Hv50k-2016-47352	1H	86.1609	6.09959	0.0109288	1H	526609364	PPD-H2	1H_4
Winter-Barley	PC6	JHI-Hv50k-2016-47353	1H	86.1612	5.24406	-0.00935626	1H	526609689	PPD-H2	1H_4
Winter-Barley	PC6	JHI-Hv50k-2016-47354	1H	86.1616	5.24406	-0.00935626	1H	526610199	PPD-H2	1H_4
Winter-Barley	PC6	JHI-Hv50k-2016-47355	1H	86.1624	5.24406	0.00935626	1H	526611093	PPD-H2	1H_4
Winter-Barley	PC6	JHI-Hv50k-2016-47599	1H	86.3624	4.84612	0.00995587	1H	526846115	PPD-H2	1H_4
Winter-Barley	PC6	JHI-Hv50k-2016-47602	1H	86.3639	4.84612	-0.00995587	1H	526847953	PPD-H2	1H_4
Winter-Barley	PC6	JHI-Hv50k-2016-47717	1H	87.1744	4.80255	-0.00728167	1H	527800272	PPD-H2	1H_4
Winter-Barley	PC6	JHI-Hv50k-2016-47721	1H	87.1746	4.80255	-0.00728167	1H	527800530	PPD-H2	1H_4
Winter-Barley	PC6	JHI-Hv50k-2016-47731	1H	87.1758	4.80255	0.00728167	1H	527801972	PPD-H2	1H_4
Winter-Barley	PC6	JHI-Hv50k-2016-47744	1H	87.1785	4.80255	-0.00728167	1H	527805076	PPD-H2	1H_4
Winter-Barley	PC6	JHI-Hv50k-2016-47753	1H	87.1793	4.80255	-0.00728167	1H	527805980	PPD-H2	1H_4
Winter-Barley	PC6	JHI-Hv50k-2016-47826	1H	87.3033	4.80255	0.00728167	1H	527951739	PPD-H2	1H_4
Winter-Barley	PC6	JHI-Hv50k-2016-47830	1H	87.3038	4.84267	-0.00741025	1H	527952381	PPD-H2	1H_4
Winter-Barley	PC6	SCRI_RS_91596	1H	87.3041	4.84267	0.00741025	1H	527952680	PPD-H2	1H_4
Winter-Barley	PC6	JHI-Hv50k-2016-47922	1H	87.3518	4.22149	-0.00657463	1H	528008766	PPD-H2	1H_4
Winter-Barley	PC6	JHI-Hv50k-2016-47929	1H	87.352	4.10779	0.00655348	1H	528008981	PPD-H2	1H_4
Winter-Barley	PC6	JHI-Hv50k-2016-47932	1H	87.3522	4.80255	-0.00728167	1H	528009231	PPD-H2	1H_4
Winter-Barley	PC6	JHI-Hv50k-2016-47933	1H	87.3523	4.61134	0.00701463	1H	528009310	PPD-H2	1H_4
Winter-Barley	PC6	JHI-Hv50k-2016-47937	1H	87.3526	4.49947	0.0070791	1H	528009631	PPD-H2	1H_4
Winter-Barley	PC6	JHI-Hv50k-2016-47940	1H	87.3529	4.80255	-0.00728167	1H	528010054	PPD-H2	1H_4
Winter-Barley	PC6	JHI-Hv50k-2016-47941	1H	87.353	4.80255	0.00728167	1H	528010121	PPD-H2	1H_4
Winter-Barley	PC6	JHI-Hv50k-2016-48069	1H	87.4481	4.80255	0.00728167	1H	528121937	PPD-H2	1H_4
Winter-Barley	PC6	11_21392	1H	87.4484	4.80255	-0.00728167	1H	528122265	PPD-H2	1H_4
Winter-Barley	PC6	JHI-Hv50k-2016-49587	1H	92.2492	4.33678	0.00519084	1H	533763436	PPD-H2	1H_4
Winter-Barley	PC6	SCRI_RS_224392	1H	92.3407	4.39403	0.00535331	1H	533870871	PPD-H2	1H_4
Winter-Barley	PC6	JHI-Hv50k-2016-49930	1H	92.9102	4.25474	0.00522664	1H	534540156	PPD-H2	1H_4
Winter-Barley	PC6	JHI-Hv50k-2016-49932	1H	92.9105	4.25474	0.00522664	1H	534540501	PPD-H2	1H_4
Winter-Barley	PC6	JHI-Hv50k-2016-49933	1H	92.9106	4.25474	-0.00522664	1H	534540566	PPD-H2	1H_4
Winter-Barley	PC3	11_20908	1H	94.9078	4.0326	0.00376948	1H	536887344		1H_4
Winter-Barley	PC3	JHI-Hv50k-2016-50912	1H	94.9097	4.0326	0.00376948	1H	536889626		1H_4
Winter-Barley	PC3	JHI-Hv50k-2016-50916	1H	94.9115	4.0326	-0.00376948	1H	536891698		1H_4
Winter-Barley	PC3	JHI-Hv50k-2016-51020	1H	95.1033	4.3292	0.00385508	1H	537117105		1H_4
Winter-Barley	PC6	JHI-Hv50k-2016-51136	1H	95.3126	4.66001	-0.00631385	1H	537362978		1H_4
Winter-Barley	PC3	JHI-Hv50k-2016-51136	1H	95.3126	4.17405	-0.00409238	1H	537362978		1H_4
Winter-Barley	PC3	JHI-Hv50k-2016-51172	1H	95.3179	4.44045	-0.00406551	1H	537369222		1H_4
Winter-Barley	PC6	JHI-Hv50k-2016-51172	1H	95.3179	4.06598	-0.00561962	1H	537369222		1H_4
Winter-Barley	PC3	JHI-Hv50k-2016-51199	1H	95.3686	4.44045	-0.00406551	1H	537428820		1H_4
Winter-Barley	PC6	JHI-Hv50k-2016-51199	1H	95.3686	4.06598	-0.00561962	1H	537428820		1H_4
Winter-Barley	PC3	JHI-Hv50k-2016-51200	1H	95.369	4.44045	-0.00406551	1H	537429320		1H_4
Winter-Barley	PC6	JHI-Hv50k-2016-51200	1H	95.369	4.06598	-0.00561962	1H	537429320		1H_4
Winter-Barley	PC3	JHI-Hv50k-2016-51202	1H	95.369	4.44045	0.00406551	1H	537429350		1H_4
Winter-Barley	PC6	JHI-Hv50k-2016-51202	1H	95.369	4.06598	0.00561962	1H	537429350		1H_4
Winter-Barley	PC6	JHI-Hv50k-2016-51248	1H	95.4335	4.46025	-0.00677052	1H	537505060		1H_4
Winter-Barley	PC3	JHI-Hv50k-2016-51252	1H	95.4342	4.44045	-0.00406551	1H	537505884		1H_4
Winter-Barley	PC6	JHI-Hv50k-2016-51252	1H	95.4342	4.06598	-0.00561962	1H	537505884		1H_4
Winter-Barley	PC6	JHI-Hv50k-2016-51277	1H	95.5861	4.04721	0.00619635	1H	537684407		1H_4
Winter-Barley	PC6	JHI-Hv50k-2016-51301	1H	95.6084	4.22153	-0.00645945	1H	537710618		1H_4
Winter-Barley	PC3	JHI-Hv50k-2016-51304	1H	95.6089	4.96776	0.00411665	1H	537711237		1H_4
Winter-Barley	PC3	SCRI_RS_170110	1H	95.6092	5.49965	0.00459343	1H	537711544		1H_4
Winter-Barley	PC6	SCRI_RS_170110	1H	95.6092	4.01167	0.00560722	1H	537711544		1H_4
Winter-Barley	PC3	JHI-Hv50k-2016-51310	1H	95.7309	4.65681	-0.00413165	1H	537854572		1H_4
Winter-Barley	PC6	JHI-Hv50k-2016-51345	1H	95.9652	4.22153	0.00645945	1H	538129876		1H_4
Winter-Barley	PC6	JHI-Hv50k-2016-51564	1H	96.284	4.22153	0.00645945	1H	538504510		1H_4
Winter-Barley	PC6	JHI-Hv50k-2016-51688	1H	96.4437	4.22153	-0.00645945	1H	538692136		1H_4
Winter-Barley	PC6	JHI-Hv50k-2016-51715	1H	96.4447	4.22153	0.00645945	1H	538693346		1H_4
Winter-Barley	PC6	JHI-Hv50k-2016-51741	1H	96.4459	4.22153	-0.00645945	1H	538694685		1H_4
Winter-Barley	PC3	JHI-Hv50k-2016-51752	1H	96.4525	4.08046	0.00425801	1H	538702519		1H_4
Winter-Barley	PC6	JHI-Hv50k-2016-51752	1H	96.4525	4.02141	0.0061309	1H	538702519		1H_4
Winter-Barley	PC6	JHI-Hv50k-2016-51757	1H	96.4531	4.22153	0.00645945	1H	538703164		1H_4
Winter-Barley	PC3	JHI-Hv50k-2016-51800	1H	96.6034	4.08046	0.00425801	1H	538879812		1H_4
Winter-Barley	PC6	JHI-Hv50k-2016-51800	1H	96.6034	4.02141	0.0061309	1H	538879812		1H_4
Winter-Barley	PC3	SCRI_RS_4522	1H	96.6036	4.08046	-0.00425801	1H	538880071		1H_4
Winter-Barley	PC6	SCRI_RS_4522	1H	96.6036	4.02141	-0.0061309	1H	538880071		1H_4
Winter-Barley	PC6	JHI-Hv50k-2016-51959	1H	96.7948	4.59277	0.00662904	1H	539104723		1H_4
Winter-Barley	PC3	JHI-Hv50k-2016-51989	1H	96.7985	4.08046	-0.00425801	1H	539109037		1H_4
Winter-Barley	PC6	JHI-Hv50k-2016-51989	1H	96.7985	4.02141	-0.0061309	1H	539109037		1H_4
Winter-Barley	PC3	JHI-Hv50k-2016-51995	1H	96.8159	4.08046	-0.00425801	1H	539129426		1H_4
Winter-Barley	PC6	JHI-Hv50k-2016-51995	1H	96.8159	4.02141	-0.0061309	1H	539129426		1H_4
Winter-Barley	PC3	SCRI_RS_147611	1H	97.0302	4.08046	0.00425801	1H	539381333		1H_4
Winter-Barley	PC6	SCRI_RS_147611	1H	97.0302	4.02141	0.0061309	1H	539381333		1H_4
Winter-Barley	PC3	SCRI_RS_155758	1H	97.0922	4.08046	-0.00425801	1H	539454103		1H_4
Winter-Barley	PC6	SCRI_RS_155758	1H	97.0922	4.02141	-0.0061309	1H	539454103		1H_4
Winter-Barley	PC6	JHI-Hv50k-2016-52059	1H	97.1129	4.36409	0.00610767	1H	539478468		1H_4
Winter-Barley	PC6	JHI-Hv50k-2016-52061	1H	97.113	4.36409	0.00610767	1H	539478620		1H_4
Winter-Barley	PC3	JHI-Hv50k-2016-52082	1H	97.2966	4.85055	-0.00406731	1H	539694343		1H_4
Winter-Barley	PC6	JHI-Hv50k-2016-52082	1H	97.2966	4.51858	-0.00567869	1H	539694343		1H_4
Winter-Barley	PC3	SCRI_RS_165588	1H	97.2973	4.85055	0.00406731	1H	539695184		1H_4
Winter-Barley	PC6	SCRI_RS_165588	1H	97.2973	4.51858	0.00567869	1H	539695184		1H_4
Winter-Barley	PC3	JHI-Hv50k-2016-52108	1H	97.3046	5.01113	-0.00415766	1H	539703747		1H_4
Winter-Barley	PC6	JHI-Hv50k-2016-52108	1H	97.3046	4.77696	-0.00587958	1H	539703747		1H_4
Winter-Barley	PC3	JHI-Hv50k-2016-52119	1H	97.3764	4.29914	-0.00406401	1H	539788105		1H_4
Winter-Barley	PC3	11_21140	1H	97.3959	5.93564	-0.00462041	1H	539810980		1H_4
Winter-Barley	PC6	11_21140	1H	97.3959	4.40864	-0.00570576	1H	539810980		1H_4
Winter-Barley	PC3	JHI-Hv50k-2016-52210	1H	97.5404	5.72259	-0.00437196	1H	539980763		1H_4
Winter-Barley	PC6	JHI-Hv50k-2016-52210	1H	97.5404	4.53066	-0.0055893	1H	539980763		1H_4
Spring-Barley	PC6	JHI-Hv50k-2016-54260	1H	104.431	4.09705	-0.00547554	1H	548077112		1H_4
Spring-Barley	PC6	JHI-Hv50k-2016-54263	1H	104.471	5.70039	-0.00727314	1H	548124464		1H_4
Spring-Barley	PC10	JHI-Hv50k-2016-54263	1H	104.471	4.67632	0.00952174	1H	548124464		1H_4
Spring-Barley	PC10	JHI-Hv50k-2016-54264	1H	104.471	4.67632	0.00727314	1H	548124620		1H_4
Spring-Barley	PC6	JHI-Hv50k-2016-54264	1H	104.471	5.70039	-0.00952174	1H	548124620		1H_4
Spring-Barley	PC6	SCRI_RS_161239	1H	104.643	5.70039	-0.00727314	1H	548327047		1H_4
Spring-Barley	PC10	SCRI_RS_161239	1H	104.643	4.67632	0.00952174	1H	548327047		1H_4
Spring-Barley	PC10	JHI-Hv50k-2016-54613	1H	105.135	4.67632	0.00727314	1H	548905154		1H_4
Spring-Barley	PC6	JHI-Hv50k-2016-54613	1H	105.135	5.70039	-0.00952174	1H	548905154		1H_4
Spring-Barley	PC6	JHI-Hv50k-2016-54619	1H	105.155	5.70039	-0.00727314	1H	548928472		1H_4
Spring-Barley	PC10	JHI-Hv50k-2016-54619	1H	105.155	4.67632	0.00952174	1H	548928472		1H_4
Spring-Barley	PC6	JHI-Hv50k-2016-54620	1H	105.155	5.70039	-0.00727314	1H	548928574		1H_4
Spring-Barley	PC10	JHI-Hv50k-2016-54620	1H	105.155	4.67632	0.00952174	1H	548928574		1H_4
Spring-Barley	PC10	JHI-Hv50k-2016-54621	1H	105.156	4.67632	0.00727314	1H	548929174		1H_4
Spring-Barley	PC6	JHI-Hv50k-2016-54621	1H	105.156	5.70039	-0.00952174	1H	548929174		1H_4
Spring-Barley	PC6	JHI-Hv50k-2016-54625	1H	105.159	5.70039	-0.00727314	1H	548932430		1H_4
Spring-Barley	PC10	JHI-Hv50k-2016-54625	1H	105.159	4.67632	0.00952174	1H	548932430		1H_4
Spring-Barley	PC10	JHI-Hv50k-2016-54628	1H	105.16	4.67632	0.00727314	1H	548933624		1H_4
Spring-Barley	PC6	JHI-Hv50k-2016-54628	1H	105.16	5.70039	-0.00952174	1H	548933624		1H_4
Spring-Barley	PC6	JHI-Hv50k-2016-54629	1H	105.16	5.70039	-0.00727314	1H	548933757		1H_4
Spring-Barley	PC10	JHI-Hv50k-2016-54629	1H	105.16	4.67632	0.00952174	1H	548933757		1H_4
Spring-Barley	PC6	JHI-Hv50k-2016-54640	1H	105.188	5.70039	-0.00727314	1H	548966529		1H_4
Spring-Barley	PC10	JHI-Hv50k-2016-54640	1H	105.188	4.67632	0.00952174	1H	548966529		1H_4
Spring-Barley	PC10	JHI-Hv50k-2016-54643	1H	105.188	4.67632	0.00727314	1H	548967433		1H_4
Spring-Barley	PC6	JHI-Hv50k-2016-54643	1H	105.188	5.70039	-0.00952174	1H	548967433		1H_4
Spring-Barley	PC6	JHI-Hv50k-2016-54647	1H	105.189	5.70039	-0.00727314	1H	548968535		1H_4
Spring-Barley	PC10	JHI-Hv50k-2016-54647	1H	105.189	4.67632	0.00952174	1H	548968535		1H_4
Spring-Barley	PC10	JHI-Hv50k-2016-54648	1H	105.19	4.67632	0.00727314	1H	548968903		1H_4
Spring-Barley	PC6	JHI-Hv50k-2016-54648	1H	105.19	5.70039	-0.00952174	1H	548968903		1H_4
Spring-Barley	PC6	JHI-Hv50k-2016-54652	1H	105.253	6.13741	-0.00773208	1H	549043485		1H_4
Spring-Barley	PC10	JHI-Hv50k-2016-54652	1H	105.253	4.84715	0.00992145	1H	549043485		1H_4
Spring-Barley	PC10	JHI-Hv50k-2016-54655	1H	105.255	4.84715	0.00773208	1H	549045262		1H_4
Spring-Barley	PC6	JHI-Hv50k-2016-54655	1H	105.255	6.13741	-0.00992145	1H	549045262		1H_4
Spring-Barley	PC10	JHI-Hv50k-2016-54660	1H	105.255	4.84715	0.00773208	1H	549046224		1H_4
Spring-Barley	PC6	JHI-Hv50k-2016-54660	1H	105.255	6.13741	-0.00992145	1H	549046224		1H_4
Spring-Barley	PC10	SCRI_RS_130891	1H	105.255	4.84715	0.00773208	1H	549046384		1H_4
Spring-Barley	PC6	SCRI_RS_130891	1H	105.255	6.13741	-0.00992145	1H	549046384		1H_4
Spring-Barley	PC10	JHI-Hv50k-2016-54676	1H	105.261	4.12998	0.00646793	1H	549053129		1H_4
Spring-Barley	PC6	JHI-Hv50k-2016-54676	1H	105.261	5.11495	-0.00838176	1H	549053129		1H_4
Spring-Barley	PC6	JHI-Hv50k-2016-54678	1H	105.312	6.13741	-0.00773208	1H	549112412		1H_4
Spring-Barley	PC10	JHI-Hv50k-2016-54678	1H	105.312	4.84715	0.00992145	1H	549112412		1H_4
Spring-Barley	PC6	JHI-Hv50k-2016-54687	1H	105.323	6.13741	-0.00773208	1H	549125836		1H_4
Spring-Barley	PC10	JHI-Hv50k-2016-54687	1H	105.323	4.84715	0.00992145	1H	549125836		1H_4
Spring-Barley	PC10	JHI-Hv50k-2016-54694	1H	105.324	4.84715	0.00773208	1H	549127016		1H_4
Spring-Barley	PC6	JHI-Hv50k-2016-54694	1H	105.324	6.13741	-0.00992145	1H	549127016		1H_4
Spring-Barley	PC6	SCRI_RS_180081	1H	105.325	6.13741	-0.00773208	1H	549127780		1H_4
Spring-Barley	PC10	SCRI_RS_180081	1H	105.325	4.84715	0.00992145	1H	549127780		1H_4
Spring-Barley	PC10	SCRI_RS_166469	1H	105.327	4.84715	0.00773208	1H	549130395		1H_4
Spring-Barley	PC6	SCRI_RS_166469	1H	105.327	6.13741	-0.00992145	1H	549130395		1H_4
Spring-Barley	PC6	SCRI_RS_150563	1H	105.346	5.89633	-0.00741782	1H	549153016		1H_4
Spring-Barley	PC10	SCRI_RS_150563	1H	105.346	4.9165	0.00980265	1H	549153016		1H_4
Spring-Barley	PC10	JHI-Hv50k-2016-54740	1H	105.347	4.84715	0.00773208	1H	549154236		1H_4
Spring-Barley	PC6	JHI-Hv50k-2016-54740	1H	105.347	6.13741	-0.00992145	1H	549154236		1H_4
Spring-Barley	PC6	JHI-Hv50k-2016-54743	1H	105.348	6.13741	-0.00773208	1H	549154720		1H_4
Spring-Barley	PC10	JHI-Hv50k-2016-54743	1H	105.348	4.84715	0.00992145	1H	549154720		1H_4
Spring-Barley	PC10	JHI-Hv50k-2016-54745	1H	105.349	4.24791	0.00791563	1H	549155714		1H_4
Spring-Barley	PC6	JHI-Hv50k-2016-54745	1H	105.349	6.31924	-0.00929164	1H	549155714		1H_4
Spring-Barley	PC6	SCRI_RS_155407	1H	105.371	6.31924	-0.00791563	1H	549181618		1H_4
Spring-Barley	PC10	SCRI_RS_155407	1H	105.371	4.24791	0.00929164	1H	549181618		1H_4
Spring-Barley	PC6	JHI-Hv50k-2016-54755	1H	105.371	6.31924	-0.00791563	1H	549182352		1H_4
Spring-Barley	PC10	JHI-Hv50k-2016-54755	1H	105.371	4.24791	0.00929164	1H	549182352		1H_4
Spring-Barley	PC10	JHI-Hv50k-2016-54758	1H	105.372	4.24791	0.00791563	1H	549182730		1H_4
Spring-Barley	PC6	JHI-Hv50k-2016-54758	1H	105.372	6.31924	-0.00929164	1H	549182730		1H_4
Spring-Barley	PC10	JHI-Hv50k-2016-54761	1H	105.373	4.24791	0.00791563	1H	549184293		1H_4
Spring-Barley	PC6	JHI-Hv50k-2016-54761	1H	105.373	6.31924	-0.00929164	1H	549184293		1H_4
Spring-Barley	PC10	JHI-Hv50k-2016-54763	1H	105.373	4.24791	0.00791563	1H	549184584		1H_4
Spring-Barley	PC6	JHI-Hv50k-2016-54763	1H	105.373	6.31924	-0.00929164	1H	549184584		1H_4
Spring-Barley	PC6	JHI-Hv50k-2016-54821	1H	105.491	6.31924	-0.00791563	1H	549322799		1H_4
Spring-Barley	PC10	JHI-Hv50k-2016-54821	1H	105.491	4.24791	0.00929164	1H	549322799		1H_4
Spring-Barley	PC6	JHI-Hv50k-2016-54822	1H	105.491	6.18334	-0.00736856	1H	549322922		1H_4
Spring-Barley	PC6	JHI-Hv50k-2016-54824	1H	105.492	6.31924	-0.00791563	1H	549324870		1H_4
Spring-Barley	PC10	JHI-Hv50k-2016-54824	1H	105.492	4.24791	0.00929164	1H	549324870		1H_4
Spring-Barley	PC10	JHI-Hv50k-2016-54825	1H	105.493	4.24791	0.00791563	1H	549324910		1H_4
Spring-Barley	PC6	JHI-Hv50k-2016-54825	1H	105.493	6.31924	-0.00929164	1H	549324910		1H_4
Spring-Barley	PC6	JHI-Hv50k-2016-54826	1H	105.493	5.26463	0.00662195	1H	549325001		1H_4
Spring-Barley	PC6	JHI-Hv50k-2016-54828	1H	105.493	6.31924	-0.00791563	1H	549325366		1H_4
Spring-Barley	PC10	JHI-Hv50k-2016-54828	1H	105.493	4.24791	0.00929164	1H	549325366		1H_4
Spring-Barley	PC10	JHI-Hv50k-2016-54829	1H	105.493	4.24791	0.00791563	1H	549325370		1H_4
Spring-Barley	PC6	JHI-Hv50k-2016-54829	1H	105.493	6.31924	-0.00929164	1H	549325370		1H_4
Spring-Barley	PC6	JHI-Hv50k-2016-54830	1H	105.493	6.31924	-0.00791563	1H	549325459		1H_4
Spring-Barley	PC10	JHI-Hv50k-2016-54830	1H	105.493	4.24791	0.00929164	1H	549325459		1H_4
Spring-Barley	PC10	JHI-Hv50k-2016-54842	1H	105.494	4.24791	0.00791563	1H	549326352		1H_4
Spring-Barley	PC6	JHI-Hv50k-2016-54842	1H	105.494	6.31924	-0.00929164	1H	549326352		1H_4
Spring-Barley	PC6	JHI-Hv50k-2016-54850	1H	105.496	6.31924	-0.00791563	1H	549328687		1H_4
Spring-Barley	PC10	JHI-Hv50k-2016-54850	1H	105.496	4.24791	0.00929164	1H	549328687		1H_4
Spring-Barley	PC10	JHI-Hv50k-2016-54852	1H	105.496	4.24791	0.00791563	1H	549329337		1H_4
Spring-Barley	PC6	JHI-Hv50k-2016-54852	1H	105.496	6.31924	-0.00929164	1H	549329337		1H_4
Spring-Barley	PC10	JHI-Hv50k-2016-54855	1H	105.496	4.24791	0.00791563	1H	549329409		1H_4
Spring-Barley	PC6	JHI-Hv50k-2016-54855	1H	105.496	6.31924	-0.00929164	1H	549329409		1H_4
Spring-Barley	PC6	JHI-Hv50k-2016-54856	1H	105.496	6.31924	-0.00791563	1H	549329519		1H_4
Spring-Barley	PC10	JHI-Hv50k-2016-54856	1H	105.496	4.24791	0.00929164	1H	549329519		1H_4
Spring-Barley	PC10	JHI-Hv50k-2016-54862	1H	105.497	4.24791	0.00791563	1H	549329797		1H_4
Spring-Barley	PC6	JHI-Hv50k-2016-54862	1H	105.497	6.31924	-0.00929164	1H	549329797		1H_4
Spring-Barley	PC6	JHI-Hv50k-2016-54979	1H	105.949	4.85196	-0.00633902	1H	549860989		1H_4
Spring-Barley	PC6	SCRI_RS_10956	1H	106.273	4.64281	0.00655669	1H	550242008		1H_4
Spring-Barley	PC6	JHI-Hv50k-2016-55058	1H	106.283	4.64281	-0.00655669	1H	550253680		1H_4
Spring-Barley	PC6	SCRI_RS_150786	1H	106.295	4.64281	0.00655669	1H	550268408		1H_4
Winter-Barley	PC6	JHI-Hv50k-2016-55083	1H	106.296	4.03835	-0.00493665	1H	550268699		1H_4
Spring-Barley	PC6	JHI-Hv50k-2016-55083	1H	106.296	4.64281	-0.00655669	1H	550268699		1H_4
Spring-Barley	PC6	JHI-Hv50k-2016-55085	1H	106.296	4.64281	-0.00655669	1H	550269211		1H_4
Winter-Barley	PC6	JHI-Hv50k-2016-55121	1H	106.329	4.03835	-0.00493665	1H	550308263		1H_4
Spring-Barley	PC6	JHI-Hv50k-2016-55121	1H	106.329	4.64281	-0.00655669	1H	550308263		1H_4
Winter-Barley	PC6	JHI-Hv50k-2016-55123	1H	106.33	4.03835	-0.00493665	1H	550309413		1H_4
Spring-Barley	PC6	JHI-Hv50k-2016-55123	1H	106.33	4.64281	-0.00655669	1H	550309413		1H_4
Winter-Barley	PC6	JHI-Hv50k-2016-55151	1H	106.337	4.03835	0.00493665	1H	550316682		1H_4
Spring-Barley	PC6	JHI-Hv50k-2016-55151	1H	106.337	4.64281	0.00655669	1H	550316682		1H_4
Spring-Barley	PC6	JHI-Hv50k-2016-55187	1H	106.395	4.64281	0.00655669	1H	550385122		1H_4
Spring-Barley	PC6	JHI-Hv50k-2016-55188	1H	106.395	4.64281	-0.00655669	1H	550385170		1H_4
Winter-Barley	PC6	JHI-Hv50k-2016-55210	1H	106.532	4.3631	-0.00474119	1H	550546577		1H_4
Spring-Barley	PC6	JHI-Hv50k-2016-55341	1H	106.628	4.94071	0.00723623	1H	550659602		1H_4
Winter-Barley	PC6	JHI-Hv50k-2016-55341	1H	106.628	4.65764	0.0062438	1H	550659602		1H_4
Spring-Barley	PC6	JHI-Hv50k-2016-55342	1H	106.629	6.32112	-0.00962042	1H	550659770		1H_4
Spring-Barley	PC10	JHI-Hv50k-2016-55342	1H	106.629	6.0139	0.0136676	1H	550659770		1H_4
Winter-Barley	PC6	JHI-Hv50k-2016-55345	1H	106.629	4.3631	-0.00474119	1H	550660011		1H_4
Winter-Barley	PC6	JHI-Hv50k-2016-55370	1H	106.746	4.61547	0.00619424	1H	550797770		1H_4
Spring-Barley	PC6	JHI-Hv50k-2016-55370	1H	106.746	4.34361	0.00618235	1H	550797770		1H_4
Winter-Barley	PC6	JHI-Hv50k-2016-55378	1H	106.747	4.38979	-0.00481717	1H	550798629		1H_4
Spring-Barley	PC6	JHI-Hv50k-2016-55395	1H	106.752	6.32112	-0.00962042	1H	550804619		1H_4
Spring-Barley	PC10	JHI-Hv50k-2016-55395	1H	106.752	6.0139	0.0136676	1H	550804619		1H_4
Spring-Barley	PC6	JHI-Hv50k-2016-55420	1H	106.774	6.32112	-0.00962042	1H	550830819		1H_4
Spring-Barley	PC10	JHI-Hv50k-2016-55420	1H	106.774	6.0139	0.0136676	1H	550830819		1H_4
Spring-Barley	PC10	JHI-Hv50k-2016-55434	1H	106.785	6.0139	0.00962042	1H	550844195		1H_4
Spring-Barley	PC6	JHI-Hv50k-2016-55434	1H	106.785	6.32112	-0.0136676	1H	550844195		1H_4
Spring-Barley	PC10	JHI-Hv50k-2016-55454	1H	107.087	6.0139	0.00962042	1H	551198989		1H_4
Spring-Barley	PC6	JHI-Hv50k-2016-55454	1H	107.087	6.32112	-0.0136676	1H	551198989		1H_4
Spring-Barley	PC10	JHI-Hv50k-2016-55455	1H	107.087	6.0139	0.00962042	1H	551199001		1H_4
Spring-Barley	PC6	JHI-Hv50k-2016-55455	1H	107.087	6.32112	-0.0136676	1H	551199001		1H_4
Winter-Barley	PC6	JHI-Hv50k-2016-55507	1H	107.177	4.65764	-0.0062438	1H	551304090		1H_4
Spring-Barley	PC6	JHI-Hv50k-2016-55507	1H	107.177	4.34361	-0.00618235	1H	551304090		1H_4
Spring-Barley	PC6	SCRI_RS_141322	1H	107.216	6.32112	-0.00962042	1H	551349566		1H_4
Spring-Barley	PC10	SCRI_RS_141322	1H	107.216	6.0139	0.0136676	1H	551349566		1H_4
Spring-Barley	PC6	JHI-Hv50k-2016-55533	1H	107.216	4.50538	0.00621872	1H	551349826		1H_4
Winter-Barley	PC6	JHI-Hv50k-2016-55533	1H	107.216	4.65764	0.0062438	1H	551349826		1H_4
Spring-Barley	PC10	JHI-Hv50k-2016-55552	1H	107.24	6.0139	0.00962042	1H	551378098		1H_4
Spring-Barley	PC6	JHI-Hv50k-2016-55552	1H	107.24	6.32112	-0.0136676	1H	551378098		1H_4
Spring-Barley	PC6	JHI-Hv50k-2016-55555	1H	107.24	4.50538	-0.00621872	1H	551378246		1H_4
Winter-Barley	PC6	JHI-Hv50k-2016-55555	1H	107.24	4.65764	-0.0062438	1H	551378246		1H_4
Winter-Barley	PC6	JHI-Hv50k-2016-55559	1H	107.242	4.65764	0.0062438	1H	551380075		1H_4
Spring-Barley	PC6	JHI-Hv50k-2016-55559	1H	107.242	4.50538	0.00621872	1H	551380075		1H_4
Winter-Barley	PC6	JHI-Hv50k-2016-55564	1H	107.243	4.46739	0.00487522	1H	551381908		1H_4
Winter-Barley	PC6	JHI-Hv50k-2016-55570	1H	107.244	4.65764	0.0062438	1H	551382516		1H_4
Winter-Barley	PC6	JHI-Hv50k-2016-55575	1H	107.244	4.46739	-0.00487522	1H	551382896		1H_4
Winter-Barley	PC6	11_21384	1H	107.244	4.46739	0.00487522	1H	551383258		1H_4
Spring-Barley	PC6	JHI-Hv50k-2016-55581	1H	107.244	6.32112	-0.00962042	1H	551383316		1H_4
Spring-Barley	PC10	JHI-Hv50k-2016-55581	1H	107.244	6.0139	0.0136676	1H	551383316		1H_4
Spring-Barley	PC10	JHI-Hv50k-2016-55628	1H	107.251	6.0139	0.00962042	1H	551391553		1H_4
Spring-Barley	PC6	JHI-Hv50k-2016-55628	1H	107.251	6.32112	-0.0136676	1H	551391553		1H_4
Spring-Barley	PC10	JHI-Hv50k-2016-55638	1H	107.359	5.36569	0.00860274	1H	551518052		1H_4
Spring-Barley	PC6	JHI-Hv50k-2016-55638	1H	107.359	5.59015	-0.0122767	1H	551518052		1H_4
Spring-Barley	PC6	JHI-Hv50k-2016-55644	1H	107.365	4.50538	0.00621872	1H	551525347		1H_4
Winter-Barley	PC6	JHI-Hv50k-2016-55644	1H	107.365	4.65764	0.0062438	1H	551525347		1H_4
Spring-Barley	PC10	JHI-Hv50k-2016-55645	1H	107.365	6.0139	0.00962042	1H	551525513		1H_4
Spring-Barley	PC6	JHI-Hv50k-2016-55645	1H	107.365	6.32112	-0.0136676	1H	551525513		1H_4
Spring-Barley	PC6	11_11105	1H	107.406	6.32112	-0.00962042	1H	551573705		1H_4
Spring-Barley	PC10	11_11105	1H	107.406	6.0139	0.0136676	1H	551573705		1H_4
Winter-Barley	PC6	SCRI_RS_147318	1H	107.44	4.15143	0.00486869	1H	551613197		1H_4
Spring-Barley	PC6	JHI-Hv50k-2016-55662	1H	107.44	6.32112	-0.00962042	1H	551613377		1H_4
Spring-Barley	PC10	JHI-Hv50k-2016-55662	1H	107.44	6.0139	0.0136676	1H	551613377		1H_4
Winter-Barley	PC6	JHI-Hv50k-2016-55663	1H	107.44	4.15143	0.00486869	1H	551613503		1H_4
Spring-Barley	PC6	JHI-Hv50k-2016-55665	1H	107.441	6.32112	-0.00962042	1H	551613884		1H_4
Spring-Barley	PC10	JHI-Hv50k-2016-55665	1H	107.441	6.0139	0.0136676	1H	551613884		1H_4
Spring-Barley	PC6	JHI-Hv50k-2016-55758	1H	107.647	6.32112	-0.00962042	1H	551856860		1H_4
Spring-Barley	PC10	JHI-Hv50k-2016-55758	1H	107.647	6.0139	0.0136676	1H	551856860		1H_4
Winter-Barley	PC6	JHI-Hv50k-2016-55790	1H	107.96	4.23147	-0.00661817	1H	552224084		1H_4
Winter-Barley	PC6	JHI-Hv50k-2016-55796	1H	107.963	4.23147	0.00661817	1H	552227647		1H_4
Spring-Barley	PC6	SCRI_RS_106142	1H	109.026	8.05253	-0.0106242	1H	553477357		1H_4
Spring-Barley	PC10	SCRI_RS_106142	1H	109.026	4.02938	0.0106479	1H	553477357		1H_4
Spring-Barley	PC6	JHI-Hv50k-2016-56077	1H	109.175	8.05253	-0.0106242	1H	553651520		1H_4
Spring-Barley	PC10	JHI-Hv50k-2016-56077	1H	109.175	4.02938	0.0106479	1H	553651520		1H_4
Spring-Barley	PC6	JHI-Hv50k-2016-56112	1H	109.344	8.05253	-0.0106242	1H	553850459		1H_4
Spring-Barley	PC10	JHI-Hv50k-2016-56112	1H	109.344	4.02938	0.0106479	1H	553850459		1H_4
Spring-Barley	PC6	JHI-Hv50k-2016-56130	1H	109.372	8.05253	-0.0106242	1H	553883664		1H_4
Spring-Barley	PC10	JHI-Hv50k-2016-56130	1H	109.372	4.02938	0.0106479	1H	553883664		1H_4
Spring-Barley	PC10	JHI-Hv50k-2016-56142	1H	109.388	4.02938	0.0106242	1H	553902352		1H_4
Spring-Barley	PC6	JHI-Hv50k-2016-56142	1H	109.388	8.05253	-0.0106479	1H	553902352		1H_4
Spring-Barley	PC6	JHI-Hv50k-2016-56153	1H	109.389	8.05253	-0.0106242	1H	553903326		1H_4
Spring-Barley	PC10	JHI-Hv50k-2016-56153	1H	109.389	4.02938	0.0106479	1H	553903326		1H_4
Spring-Barley	PC10	JHI-Hv50k-2016-56181	1H	109.395	4.71662	0.00998786	1H	553910470		1H_4
Spring-Barley	PC6	JHI-Hv50k-2016-56181	1H	109.395	6.38537	-0.0123584	1H	553910470		1H_4
Spring-Barley	PC10	JHI-Hv50k-2016-56198	1H	109.397	4.71662	0.00998786	1H	553912749		1H_4
Spring-Barley	PC6	JHI-Hv50k-2016-56198	1H	109.397	6.38537	-0.0123584	1H	553912749		1H_4
Spring-Barley	PC6	JHI-Hv50k-2016-56205	1H	109.399	8.05253	-0.0106242	1H	553915379		1H_4
Spring-Barley	PC10	JHI-Hv50k-2016-56205	1H	109.399	4.02938	0.0106479	1H	553915379		1H_4
Spring-Barley	PC10	SCRI_RS_163142	1H	109.401	4.02938	0.0106242	1H	553917861		1H_4
Spring-Barley	PC6	SCRI_RS_163142	1H	109.401	8.05253	-0.0106479	1H	553917861		1H_4
Spring-Barley	PC6	JHI-Hv50k-2016-56209	1H	109.402	8.05253	-0.0106242	1H	553918184		1H_4
Spring-Barley	PC10	JHI-Hv50k-2016-56209	1H	109.402	4.02938	0.0106479	1H	553918184		1H_4
Spring-Barley	PC10	JHI-Hv50k-2016-56271	1H	109.524	4.02938	0.0106242	1H	554061710	HvELF3	1H_4
Spring-Barley	PC6	JHI-Hv50k-2016-56271	1H	109.524	8.05253	-0.0106479	1H	554061710	HvELF3	1H_4
Spring-Barley	PC10	JHI-Hv50k-2016-56290	1H	109.524	4.71662	0.00998786	1H	554062393	HvELF3	1H_4
Spring-Barley	PC6	JHI-Hv50k-2016-56290	1H	109.524	6.38537	-0.0123584	1H	554062393	HvELF3	1H_4
Spring-Barley	PC6	SCRI_RS_187051	1H	109.524	8.05253	-0.0106242	1H	554062585	HvELF3	1H_4
Spring-Barley	PC10	SCRI_RS_187051	1H	109.524	4.02938	0.0106479	1H	554062585	HvELF3	1H_4
Spring-Barley	PC6	JHI-Hv50k-2016-56304	1H	109.526	8.05253	-0.0106242	1H	554064227	HvELF3	1H_4
Spring-Barley	PC10	JHI-Hv50k-2016-56304	1H	109.526	4.02938	0.0106479	1H	554064227	HvELF3	1H_4
Spring-Barley	PC6	JHI-Hv50k-2016-56329	1H	109.534	7.80518	-0.0101122	1H	554074385	HvELF3	1H_4
Spring-Barley	PC6	JHI-Hv50k-2016-56335	1H	109.565	6.36518	-0.00986837	1H	554109750	HvELF3	1H_4
Spring-Barley	PC6	JHI-Hv50k-2016-56336	1H	109.565	6.38537	-0.00998786	1H	554110013	HvELF3	1H_4
Spring-Barley	PC10	JHI-Hv50k-2016-56336	1H	109.565	4.71662	0.0123584	1H	554110013	HvELF3	1H_4
Spring-Barley	PC6	JHI-Hv50k-2016-56337	1H	109.565	6.38537	-0.00998786	1H	554110112	HvELF3	1H_4
Spring-Barley	PC10	JHI-Hv50k-2016-56337	1H	109.565	4.71662	0.0123584	1H	554110112	HvELF3	1H_4
Spring-Barley	PC6	JHI-Hv50k-2016-56365	1H	109.567	6.36518	0.00986837	1H	554112527	HvELF3	1H_4
Spring-Barley	PC6	JHI-Hv50k-2016-56366	1H	109.567	6.36518	-0.00986837	1H	554112638	HvELF3	1H_4
Spring-Barley	PC6	JHI-Hv50k-2016-56379	1H	109.568	6.36518	0.00986837	1H	554113495	HvELF3	1H_4
Spring-Barley	PC6	JHI-Hv50k-2016-56380	1H	109.568	6.36518	-0.00986837	1H	554113557	HvELF3	1H_4
Spring-Barley	PC6	JHI-Hv50k-2016-56381	1H	109.568	6.36518	-0.00986837	1H	554113580	HvELF3	1H_4
Spring-Barley	PC6	JHI-Hv50k-2016-56387	1H	109.568	4.55114	-0.00709339	1H	554114322	HvELF3	1H_4
Spring-Barley	PC6	JHI-Hv50k-2016-56413	1H	109.597	6.20966	-0.00957254	1H	554147665	HvELF3	1H_4
Spring-Barley	PC10	JHI-Hv50k-2016-56413	1H	109.597	4.50255	0.0117172	1H	554147665	HvELF3	1H_4
Spring-Barley	PC10	JHI-Hv50k-2016-56414	1H	109.597	4.02938	0.0106242	1H	554147969	HvELF3	1H_4
Spring-Barley	PC6	JHI-Hv50k-2016-56414	1H	109.597	8.05253	-0.0106479	1H	554147969	HvELF3	1H_4
Spring-Barley	PC10	SCRI_RS_236175	1H	109.597	4.02938	0.0106242	1H	554148132	HvELF3	1H_4
Spring-Barley	PC6	SCRI_RS_236175	1H	109.597	8.05253	-0.0106479	1H	554148132	HvELF3	1H_4
Spring-Barley	PC10	JHI-Hv50k-2016-56425	1H	109.598	4.71662	0.00998786	1H	554148726	HvELF3	1H_4
Spring-Barley	PC6	JHI-Hv50k-2016-56425	1H	109.598	6.38537	-0.0123584	1H	554148726	HvELF3	1H_4
Spring-Barley	PC10	JHI-Hv50k-2016-56429	1H	109.598	4.71662	0.00998786	1H	554149398	HvELF3	1H_4
Spring-Barley	PC6	JHI-Hv50k-2016-56429	1H	109.598	6.38537	-0.0123584	1H	554149398	HvELF3	1H_4
Spring-Barley	PC6	SCRI_RS_149094	1H	109.598	6.38537	-0.00998786	1H	554149434	HvELF3	1H_4
Spring-Barley	PC10	SCRI_RS_149094	1H	109.598	4.71662	0.0123584	1H	554149434	HvELF3	1H_4
Spring-Barley	PC6	JHI-Hv50k-2016-56431	1H	109.598	6.38537	-0.00998786	1H	554149527	HvELF3	1H_4
Spring-Barley	PC10	JHI-Hv50k-2016-56431	1H	109.598	4.71662	0.0123584	1H	554149527	HvELF3	1H_4
Spring-Barley	PC6	JHI-Hv50k-2016-56440	1H	109.697	8.01919	-0.0105024	1H	554265040	HvELF3	1H_4
Spring-Barley	PC6	SCRI_RS_152330	1H	109.698	6.36518	0.00986837	1H	554266483	HvELF3	1H_4
Spring-Barley	PC6	11_11509	1H	109.707	8.01919	0.0105024	1H	554277483	HvELF3	1H_4
Spring-Barley	PC6	JHI-Hv50k-2016-56483	1H	109.707	8.01919	-0.0105024	1H	554277685	HvELF3	1H_4
Spring-Barley	PC6	JHI-Hv50k-2016-56490	1H	109.712	6.38537	-0.00998786	1H	554283108	HvELF3	1H_4
Spring-Barley	PC10	JHI-Hv50k-2016-56490	1H	109.712	4.71662	0.0123584	1H	554283108	HvELF3	1H_4
Spring-Barley	PC6	JHI-Hv50k-2016-56492	1H	109.712	6.38537	-0.00998786	1H	554283250	HvELF3	1H_4
Spring-Barley	PC10	JHI-Hv50k-2016-56492	1H	109.712	4.71662	0.0123584	1H	554283250	HvELF3	1H_4
Spring-Barley	PC10	SCRI_RS_206337	1H	109.712	4.02938	0.0106242	1H	554283368	HvELF3	1H_4
Spring-Barley	PC6	SCRI_RS_206337	1H	109.712	8.05253	-0.0106479	1H	554283368	HvELF3	1H_4
Spring-Barley	PC6	SCRI_RS_196512	1H	109.855	8.01919	0.0105024	1H	554450923	HvELF3	1H_4
Spring-Barley	PC6	JHI-Hv50k-2016-56521	1H	109.855	6.55103	-0.00982245	1H	554451173	HvELF3	1H_4
Spring-Barley	PC6	JHI-Hv50k-2016-56529	1H	109.856	6.36518	-0.00986837	1H	554451755	HvELF3	1H_4
Spring-Barley	PC6	JHI-Hv50k-2016-56531	1H	109.856	6.36518	0.00986837	1H	554451877	HvELF3	1H_4
Spring-Barley	PC6	JHI-Hv50k-2016-56534	1H	109.856	6.36518	0.00986837	1H	554452085	HvELF3	1H_4
Spring-Barley	PC6	JHI-Hv50k-2016-56557	1H	109.857	6.36518	-0.00986837	1H	554453242	HvELF3	1H_4
Spring-Barley	PC6	JHI-Hv50k-2016-56570	1H	109.878	6.36518	-0.00986837	1H	554478326	HvELF3	1H_4
Spring-Barley	PC6	JHI-Hv50k-2016-56574	1H	109.878	6.36518	0.00986837	1H	554478606	HvELF3	1H_4
Spring-Barley	PC6	JHI-Hv50k-2016-56644	1H	109.943	7.25729	0.00981424	1H	554554827	HvELF3	1H_4
Spring-Barley	PC6	JHI-Hv50k-2016-56651	1H	109.945	7.25729	0.00981424	1H	554556844	HvELF3	1H_4
Spring-Barley	PC6	JHI-Hv50k-2016-56660	1H	109.946	7.25729	-0.00981424	1H	554558415	HvELF3	1H_4
Spring-Barley	PC6	JHI-Hv50k-2016-56668	1H	109.95	7.25729	-0.00981424	1H	554562457	HvELF3	1H_4
Spring-Barley	PC6	JHI-Hv50k-2016-56697	1H	109.982	7.25729	-0.00981424	1H	554600762	HvELF3	1H_4
Spring-Barley	PC6	JHI-Hv50k-2016-56701	1H	109.984	7.25729	0.00981424	1H	554602964	HvELF3	1H_4
Spring-Barley	PC6	JHI-Hv50k-2016-56705	1H	109.985	5.73511	-0.00922413	1H	554603743	HvELF3	1H_4
Spring-Barley	PC10	JHI-Hv50k-2016-56705	1H	109.985	4.10496	0.011192	1H	554603743	HvELF3	1H_4
Spring-Barley	PC10	JHI-Hv50k-2016-56706	1H	109.985	4.10496	0.00922413	1H	554603768	HvELF3	1H_4
Spring-Barley	PC6	JHI-Hv50k-2016-56706	1H	109.985	5.73511	-0.011192	1H	554603768	HvELF3	1H_4
Spring-Barley	PC6	JHI-Hv50k-2016-56707	1H	109.985	7.25729	0.00981424	1H	554603853	HvELF3	1H_4
Spring-Barley	PC10	11_20594	1H	109.985	4.10496	0.00922413	1H	554604184	HvELF3	1H_4
Spring-Barley	PC6	11_20594	1H	109.985	5.73511	-0.011192	1H	554604184	HvELF3	1H_4
Spring-Barley	PC6	JHI-Hv50k-2016-56712	1H	109.987	7.25729	-0.00981424	1H	554606255	HvELF3	1H_4
Spring-Barley	PC6	JHI-Hv50k-2016-56723	1H	109.993	7.25729	-0.00981424	1H	554612673	HvELF3	1H_4
Spring-Barley	PC6	JHI-Hv50k-2016-56727	1H	109.993	5.73511	-0.00922413	1H	554613399	HvELF3	1H_4
Spring-Barley	PC10	JHI-Hv50k-2016-56727	1H	109.993	4.10496	0.011192	1H	554613399	HvELF3	1H_4
Spring-Barley	PC6	JHI-Hv50k-2016-56732	1H	109.994	7.12354	-0.00928535	1H	554614193	HvELF3	1H_4
Spring-Barley	PC6	JHI-Hv50k-2016-56735	1H	109.994	5.73511	-0.00922413	1H	554614692	HvELF3	1H_4
Spring-Barley	PC10	JHI-Hv50k-2016-56735	1H	109.994	4.10496	0.011192	1H	554614692	HvELF3	1H_4
Spring-Barley	PC10	JHI-Hv50k-2016-56761	1H	110.075	4.10496	0.00922413	1H	554709063	HvELF3	1H_4
Spring-Barley	PC6	JHI-Hv50k-2016-56761	1H	110.075	5.73511	-0.011192	1H	554709063	HvELF3	1H_4
Spring-Barley	PC6	JHI-Hv50k-2016-56768	1H	110.075	5.73511	-0.00922413	1H	554709498	HvELF3	1H_4
Spring-Barley	PC10	JHI-Hv50k-2016-56768	1H	110.075	4.10496	0.011192	1H	554709498	HvELF3	1H_4
Spring-Barley	PC6	JHI-Hv50k-2016-56802	1H	110.167	5.73511	-0.00922413	1H	554817755	HvELF3	1H_4
Spring-Barley	PC10	JHI-Hv50k-2016-56802	1H	110.167	4.10496	0.011192	1H	554817755	HvELF3	1H_4
Spring-Barley	PC6	JHI-Hv50k-2016-56853	1H	110.308	5.39673	-0.00889205	1H	554983628	HvELF3	1H_4
Spring-Barley	PC6	11_20840	1H	110.685	4.27508	-0.00610744	1H	555426554	HvELF3	1H_4
Spring-Barley	PC6	JHI-Hv50k-2016-57390	1H	111.529	4.15404	-0.00620678	1H	556418376	HvELF3	1H_4
Spring-Barley	PC6	JHI-Hv50k-2016-57394	1H	111.53	4.15404	-0.00620678	1H	556418659	HvELF3	1H_4
Spring-Barley	PC6	JHI-Hv50k-2016-57400	1H	111.53	4.15404	0.00620678	1H	556418763	HvELF3	1H_4
Spring-Barley	PC6	11_20509	1H	111.532	4.07452	-0.00599816	1H	556421104	HvELF3	1H_4
Spring-Barley	PC6	JHI-Hv50k-2016-57457	1H	111.558	4.15404	0.00620678	1H	556452001	HvELF3	1H_4
Spring-Barley	PC6	JHI-Hv50k-2016-58202	1H	112.893	4.31057	-0.00541941	1H	558020501	HvELF3	1H_4
Spring-Barley	PC3	JHI-Hv50k-2016-62318	2H	5.69527	4.0385	-0.00632458	2H	6428257		2H_1
Spring-Barley	PC3	JHI-Hv50k-2016-62324	2H	5.69561	4.61527	-0.00661908	2H	6428637		2H_1
Spring-Barley	PC2	JHI-Hv50k-2016-68771	2H	16.4048	4.39532	0.0047171	2H	18516139		2H_1
Spring-Barley	PC2	JHI-Hv50k-2016-68772	2H	16.4051	4.39532	0.0047171	2H	18516491		2H_1
Spring-Barley	PC2	12_30631	2H	16.41	4.39532	0.0047171	2H	18521931		2H_1
Spring-Barley	PC2	JHI-Hv50k-2016-68827	2H	16.4291	4.39532	-0.0047171	2H	18543578		2H_1
Spring-Barley	PC2	SCRI_RS_141564	2H	16.4698	4.51352	0.00475127	2H	18589428		2H_1
Spring-Barley	PC2	JHI-Hv50k-2016-68901	2H	16.5272	4.59418	0.00477859	2H	18654232		2H_1
Spring-Barley	PC2	JHI-Hv50k-2016-68911	2H	16.5287	4.59418	-0.00477859	2H	18655911		2H_1
Spring-Barley	PC2	JHI-Hv50k-2016-68912	2H	16.5288	4.56875	0.00474573	2H	18656054		2H_1
Spring-Barley	PC2	JHI-Hv50k-2016-68925	2H	16.5301	4.59418	0.00477859	2H	18657562		2H_1
Spring-Barley	PC2	JHI-Hv50k-2016-68942	2H	16.5324	4.08016	0.0045127	2H	18660129		2H_1
Spring-Barley	PC2	SCRI_RS_231806	2H	16.6877	4.34227	0.00467595	2H	18835372		2H_1
Spring-Barley	PC2	JHI-Hv50k-2016-69235	2H	16.7834	4.07321	0.00458904	2H	18943379		2H_1
Spring-Barley	PC2	JHI-Hv50k-2016-69628	2H	17.2496	4.07321	-0.00458904	2H	19469597		2H_1
Spring-Barley	PC2	JHI-Hv50k-2016-69708	2H	17.4262	4.30029	-0.00472372	2H	19668943		2H_1
Winter-Barley	PC5	JHI-Hv50k-2016-72274	2H	23.0477	4.26011	-0.00503667	2H	26013957		2H_1
Winter-Barley	PC5	JHI-Hv50k-2016-72300	2H	23.059	4.00693	-0.00477394	2H	26026640		2H_1
Winter-Barley	PC5	JHI-Hv50k-2016-72378	2H	23.1447	4.26011	0.00503667	2H	26123422		2H_1
Winter-Barley	PC5	JHI-Hv50k-2016-72402	2H	23.1461	4.26011	-0.00503667	2H	26125033		2H_1
Winter-Barley	PC5	JHI-Hv50k-2016-72497	2H	23.3021	4.26011	0.00503667	2H	26301027		2H_1
Winter-Barley	PC5	JHI-Hv50k-2016-72647	2H	23.8634	4.42968	0.0050064	2H	26934570		2H_1
Winter-Barley	PC5	JHI-Hv50k-2016-72650	2H	23.8637	4.42968	-0.0050064	2H	26934967		2H_1
Winter-Barley	PC5	JHI-Hv50k-2016-72668	2H	23.8809	4.42968	-0.0050064	2H	26954358		2H_1
Winter-Barley	PC5	JHI-Hv50k-2016-72669	2H	23.881	4.42968	-0.0050064	2H	26954469		2H_1
Winter-Barley	PC5	JHI-Hv50k-2016-72691	2H	23.8823	4.42968	-0.0050064	2H	26955911		2H_1
Winter-Barley	PC5	JHI-Hv50k-2016-72741	2H	24.0757	4.42968	-0.0050064	2H	27174235	PPD-H1	2H_1
Winter-Barley	PC5	SCRI_RS_153798	2H	24.103	4.87265	0.00519913	2H	27205104	PPD-H1	2H_1
Winter-Barley	PC5	JHI-Hv50k-2016-72852	2H	24.2554	4.42968	-0.0050064	2H	27377040	PPD-H1	2H_1
Winter-Barley	PC5	JHI-Hv50k-2016-72853	2H	24.2554	4.42968	0.0050064	2H	27377110	PPD-H1	2H_1
Winter-Barley	PC5	JHI-Hv50k-2016-72872	2H	24.2563	4.42968	-0.0050064	2H	27378120	PPD-H1	2H_1
Winter-Barley	PC5	SCRI_RS_233272	2H	24.2564	4.42968	0.0050064	2H	27378150	PPD-H1	2H_1
Winter-Barley	PC5	JHI-Hv50k-2016-72896	2H	24.2654	4.42968	-0.0050064	2H	27388394	PPD-H1	2H_1
Winter-Barley	PC5	JHI-Hv50k-2016-72905	2H	24.2659	4.42968	0.0050064	2H	27388945	PPD-H1	2H_1
Winter-Barley	PC5	JHI-Hv50k-2016-72920	2H	24.2667	4.42968	-0.0050064	2H	27389867	PPD-H1	2H_1
Winter-Barley	PC5	JHI-Hv50k-2016-72943	2H	24.3751	4.87265	0.00519913	2H	27512172	PPD-H1	2H_1
Winter-Barley	PC5	JHI-Hv50k-2016-72944	2H	24.3752	4.87265	0.00519913	2H	27512332	PPD-H1	2H_1
Winter-Barley	PC5	JHI-Hv50k-2016-72946	2H	24.3753	4.87265	0.00519913	2H	27512415	PPD-H1	2H_1
Winter-Barley	PC5	JHI-Hv50k-2016-72947	2H	24.3756	4.42968	0.0050064	2H	27512682	PPD-H1	2H_1
Winter-Barley	PC5	JHI-Hv50k-2016-72948	2H	24.376	4.42968	-0.0050064	2H	27513232	PPD-H1	2H_1
Winter-Barley	PC5	JHI-Hv50k-2016-72949	2H	24.3761	4.42968	0.0050064	2H	27513308	PPD-H1	2H_1
Winter-Barley	PC5	JHI-Hv50k-2016-72950	2H	24.3762	4.87265	0.00519913	2H	27513357	PPD-H1	2H_1
Winter-Barley	PC5	JHI-Hv50k-2016-72991	2H	24.6628	4.42968	-0.0050064	2H	27836916	PPD-H1	2H_1
Winter-Barley	PC5	JHI-Hv50k-2016-73052	2H	25.0533	4.1599	-0.00460252	2H	28277612	PPD-H1	2H_1
Winter-Barley	PC5	JHI-Hv50k-2016-73184	2H	25.4059	4.42968	0.0050064	2H	28675581	PPD-H1	2H_1
Winter-Barley	PC5	JHI-Hv50k-2016-73200	2H	25.417	4.1973	0.0048517	2H	28688210	PPD-H1	2H_1
Winter-Barley	PC5	JHI-Hv50k-2016-73285	2H	25.4872	4.32459	-0.00482323	2H	28767435	PPD-H1	2H_1
Winter-Barley	PC5	JHI-Hv50k-2016-73501	2H	25.8718	4.40618	0.00482348	2H	29201516	PPD-H1	2H_1
Winter-Barley	PC5	JHI-Hv50k-2016-73545	2H	25.8738	4.40618	0.00482348	2H	29203722	PPD-H1	2H_1
Winter-Barley	PC5	JHI-Hv50k-2016-73825	2H	26.5071	4.84641	0.00572924	2H	29918572	PPD-H1	2H_1
Winter-Barley	PC5	JHI-Hv50k-2016-73871	2H	26.6613	4.84641	0.00572924	2H	30092609	PPD-H1	2H_1
Winter-Barley	PC5	SCRI_RS_174063	2H	26.6613	4.84641	0.00572924	2H	30092626	PPD-H1	2H_1
Winter-Barley	PC5	JHI-Hv50k-2016-74490	2H	28.6589	4.2723	0.00579809	2H	32347266	PPD-H1	2H_1
Winter-Barley	PC5	JHI-Hv50k-2016-74500	2H	28.6605	4.34373	0.00595435	2H	32349069	PPD-H1	2H_1
Winter-Barley	PC5	JHI-Hv50k-2016-74920	2H	30.1564	4.34373	0.00595435	2H	34037551	PPD-H1	2H_1
Winter-Barley	PC5	JHI-Hv50k-2016-75013	2H	30.2067	4.38156	0.00597155	2H	34094325	PPD-H1	2H_1
Winter-Barley	PC1	JHI-Hv50k-2016-107816	2H	70.8766	4.04424	-0.00468449	2H	653415012		2H_2
Winter-Barley	PC1	SCRI_RS_137263	2H	70.877	4.04424	0.00468449	2H	653415616		2H_2
Winter-Barley	PC3	JHI-Hv50k-2016-107838	2H	70.8944	4.39174	0.00565355	2H	653441953		2H_2
Winter-Barley	PC3	JHI-Hv50k-2016-107860	2H	70.9501	4.23387	0.00610501	2H	653526054		2H_2
Winter-Barley	PC1	JHI-Hv50k-2016-107860	2H	70.9501	4.05219	-0.00491751	2H	653526054		2H_2
Winter-Barley	PC1	JHI-Hv50k-2016-107882	2H	70.9549	4.04424	-0.00468449	2H	653533260		2H_2
Winter-Barley	PC1	JHI-Hv50k-2016-107970	2H	71.2246	4.04424	-0.00468449	2H	653940342		2H_2
Winter-Barley	PC3	JHI-Hv50k-2016-108012	2H	71.3685	4.23387	-0.00610501	2H	654157564		2H_2
Winter-Barley	PC1	JHI-Hv50k-2016-108012	2H	71.3685	4.05219	0.00491751	2H	654157564		2H_2
Winter-Barley	PC3	SCRI_RS_160833	2H	73.2669	4.07571	0.00626988	2H	657023067		2H_2
Winter-Barley	PC3	JHI-Hv50k-2016-108649	2H	73.4861	4.07571	0.00626988	2H	657354011		2H_2
Winter-Barley	PC3	JHI-Hv50k-2016-108652	2H	73.4863	4.07571	-0.00626988	2H	657354366		2H_2
Winter-Barley	PC3	JHI-Hv50k-2016-108661	2H	73.623	4.07571	-0.00626988	2H	657560718		2H_2
Winter-Barley	PC3	JHI-Hv50k-2016-108663	2H	73.6231	4.07571	-0.00626988	2H	657560811		2H_2
Winter-Barley	PC3	JHI-Hv50k-2016-108669	2H	73.6239	4.07571	0.00626988	2H	657561988		2H_2
Winter-Barley	PC3	JHI-Hv50k-2016-108670	2H	73.6241	4.10145	0.00614873	2H	657562271		2H_2
Winter-Barley	PC3	JHI-Hv50k-2016-108681	2H	73.6247	4.07571	-0.00626988	2H	657563179		2H_2
Winter-Barley	PC3	SCRI_RS_172648	2H	73.6247	4.07571	-0.00626988	2H	657563270		2H_2
Winter-Barley	PC3	SCRI_RS_235221	2H	73.6277	4.07571	0.00626988	2H	657567690		2H_2
Winter-Barley	PC3	JHI-Hv50k-2016-108690	2H	73.628	4.07571	-0.00626988	2H	657568189		2H_2
Winter-Barley	PC3	SCRI_RS_160616	2H	73.63	4.07571	0.00626988	2H	657571276		2H_2
Winter-Barley	PC3	JHI-Hv50k-2016-108703	2H	73.7502	4.07571	0.00626988	2H	657752669		2H_2
Winter-Barley	PC3	JHI-Hv50k-2016-108707	2H	73.7505	4.07571	-0.00626988	2H	657753145		2H_2
Winter-Barley	PC3	JHI-Hv50k-2016-108708	2H	73.751	4.07571	0.00626988	2H	657753884		2H_2
Winter-Barley	PC3	JHI-Hv50k-2016-108730	2H	73.7981	4.07571	-0.00626988	2H	657824947		2H_2
Winter-Barley	PC3	JHI-Hv50k-2016-108753	2H	74.0606	4.07571	0.00626988	2H	658221211		2H_2
Winter-Barley	PC3	SCRI_RS_211281	2H	74.0885	4.07571	-0.00626988	2H	658263285		2H_2
Winter-Barley	PC3	JHI-Hv50k-2016-108769	2H	74.329	4.07571	0.00626988	2H	658626321		2H_2
Winter-Barley	PC3	JHI-Hv50k-2016-108773	2H	74.3311	4.07571	-0.00626988	2H	658629474		2H_2
Winter-Barley	PC3	JHI-Hv50k-2016-108776	2H	74.3321	4.07571	0.00626988	2H	658631066		2H_2
Winter-Barley	PC3	JHI-Hv50k-2016-108786	2H	74.3743	4.07571	0.00626988	2H	658694784		2H_2
Winter-Barley	PC3	JHI-Hv50k-2016-108787	2H	74.3745	4.07571	0.00626988	2H	658694961		2H_2
Winter-Barley	PC3	JHI-Hv50k-2016-108797	2H	74.465	4.07571	0.00626988	2H	658831583		2H_2
Winter-Barley	PC3	JHI-Hv50k-2016-108799	2H	74.4652	4.07571	0.00626988	2H	658831962		2H_2
Winter-Barley	PC3	JHI-Hv50k-2016-108801	2H	74.4658	4.07571	-0.00626988	2H	658832804		2H_2
Winter-Barley	PC3	SCRI_RS_188339	2H	74.47	4.07571	-0.00626988	2H	658839181		2H_2
Winter-Barley	PC3	JHI-Hv50k-2016-108843	2H	74.5116	4.07571	-0.00626988	2H	658901951		2H_2
Winter-Barley	PC3	JHI-Hv50k-2016-108844	2H	74.5117	4.07571	-0.00626988	2H	658902119		2H_2
Winter-Barley	PC3	JHI-Hv50k-2016-108848	2H	74.5193	4.07571	-0.00626988	2H	658913576		2H_2
Winter-Barley	PC3	JHI-Hv50k-2016-108849	2H	74.5194	4.07571	-0.00626988	2H	658913739		2H_2
Winter-Barley	PC3	JHI-Hv50k-2016-108850	2H	74.5195	4.07571	0.00626988	2H	658913847		2H_2
Winter-Barley	PC3	JHI-Hv50k-2016-108855	2H	74.5201	4.07571	0.00626988	2H	658914846		2H_2
Winter-Barley	PC3	JHI-Hv50k-2016-108868	2H	74.6315	4.07571	0.00626988	2H	659083039		2H_2
Winter-Barley	PC3	JHI-Hv50k-2016-108873	2H	74.7109	4.07571	-0.00626988	2H	659202813		2H_2
Winter-Barley	PC3	JHI-Hv50k-2016-108874	2H	74.7109	4.07571	-0.00626988	2H	659202867		2H_2
Winter-Barley	PC3	12_10936	2H	74.7519	4.07571	0.00626988	2H	659264767		2H_2
Winter-Barley	PC3	JHI-Hv50k-2016-108898	2H	75.0306	4.07571	0.00626988	2H	659685328		2H_2
Winter-Barley	PC3	JHI-Hv50k-2016-108899	2H	75.0307	4.07571	0.00626988	2H	659685563		2H_2
Winter-Barley	PC3	JHI-Hv50k-2016-108902	2H	75.053	4.07571	0.00626988	2H	659719239		2H_2
Winter-Barley	PC3	JHI-Hv50k-2016-108907	2H	75.2012	4.07571	0.00626988	2H	659942951		2H_2
Winter-Barley	PC3	JHI-Hv50k-2016-108924	2H	75.2667	4.07571	-0.00626988	2H	660041753		2H_2
Winter-Barley	PC3	JHI-Hv50k-2016-108926	2H	75.267	4.07571	-0.00626988	2H	660042187		2H_2
Winter-Barley	PC3	JHI-Hv50k-2016-108928	2H	75.267	4.07571	0.00626988	2H	660042261		2H_2
Winter-Barley	PC3	JHI-Hv50k-2016-108929	2H	75.2672	4.07571	0.00626988	2H	660042532		2H_2
Winter-Barley	PC3	JHI-Hv50k-2016-108931	2H	75.2673	4.07571	-0.00626988	2H	660042717		2H_2
Winter-Barley	PC3	JHI-Hv50k-2016-109018	2H	75.8887	4.07571	-0.00626988	2H	660980712		2H_2
Winter-Barley	PC3	SCRI_RS_183984	2H	75.8898	4.07571	0.00626988	2H	660982405		2H_2
Winter-Barley	PC3	JHI-Hv50k-2016-109076	2H	76.0633	4.01196	-0.0060357	2H	661244165		2H_2
Winter-Barley	PC3	SCRI_RS_157236	2H	76.2812	4.01196	-0.0060357	2H	661573205		2H_2
Winter-Barley	PC3	JHI-Hv50k-2016-109125	2H	76.2819	4.01196	-0.0060357	2H	661574270		2H_2
Winter-Barley	PC3	JHI-Hv50k-2016-109148	2H	76.5748	4.01196	0.0060357	2H	662016287		2H_2
Winter-Barley	PC3	JHI-Hv50k-2016-109151	2H	76.5764	4.01196	0.0060357	2H	662018769		2H_2
Winter-Barley	PC3	SCRI_RS_176114	2H	76.6012	4.01196	0.0060357	2H	662056107		2H_2
Winter-Barley	PC3	SCRI_RS_182039	2H	76.7629	4.01196	-0.0060357	2H	662300246		2H_2
Winter-Barley	PC3	11_21351	2H	77.3834	4.01196	0.0060357	2H	663236849		2H_2
Winter-Barley	PC3	JHI-Hv50k-2016-109198	2H	77.3836	4.01196	-0.0060357	2H	663237173		2H_2
Winter-Barley	PC3	JHI-Hv50k-2016-109206	2H	77.3848	4.01196	-0.0060357	2H	663239009		2H_2
Winter-Barley	PC3	JHI-Hv50k-2016-109216	2H	77.4238	4.01196	0.0060357	2H	663297901		2H_2
Winter-Barley	PC3	12_10969	2H	77.6129	4.01196	0.0060357	2H	663583331		2H_2
Winter-Barley	PC3	JHI-Hv50k-2016-109232	2H	77.6531	4.01196	-0.0060357	2H	663643931		2H_2
Winter-Barley	PC3	SCRI_RS_155456	2H	77.6756	4.01196	-0.0060357	2H	663677910		2H_2
Winter-Barley	PC3	JHI-Hv50k-2016-109249	2H	77.6761	4.01196	-0.0060357	2H	663678725		2H_2
Winter-Barley	PC3	SCRI_RS_237481	2H	77.6762	4.01196	-0.0060357	2H	663678788		2H_2
Winter-Barley	PC3	JHI-Hv50k-2016-109251	2H	77.6763	4.01196	0.0060357	2H	663678987		2H_2
Winter-Barley	PC3	JHI-Hv50k-2016-109255	2H	77.6763	4.01196	-0.0060357	2H	663679067		2H_2
Winter-Barley	PC3	SCRI_RS_162798	2H	77.6764	4.01196	0.0060357	2H	663679191		2H_2
Winter-Barley	PC3	SCRI_RS_138463	2H	77.8079	4.01196	-0.0060357	2H	663877590		2H_2
Spring-Barley	PC10	JHI-Hv50k-2016-114237	2H	94.243	4.57764	0.0145964	2H	688685935		2H_3
Spring-Barley	PC10	JHI-Hv50k-2016-114240	2H	94.3093	6.24043	-0.0178574	2H	688786051		2H_3
Spring-Barley	PC10	JHI-Hv50k-2016-114241	2H	94.3097	6.24043	-0.0178574	2H	688786625		2H_3
Spring-Barley	PC10	JHI-Hv50k-2016-114243	2H	94.3098	6.24043	-0.0178574	2H	688786839		2H_3
Spring-Barley	PC10	JHI-Hv50k-2016-114244	2H	94.31	6.24043	0.0178574	2H	688787136		2H_3
Spring-Barley	PC10	JHI-Hv50k-2016-114248	2H	94.3113	6.24043	0.0178574	2H	688789107		2H_3
Spring-Barley	PC10	JHI-Hv50k-2016-114249	2H	94.3114	6.24043	-0.0178574	2H	688789190		2H_3
Spring-Barley	PC10	JHI-Hv50k-2016-114250	2H	94.3117	6.24043	0.0178574	2H	688789646		2H_3
Spring-Barley	PC10	JHI-Hv50k-2016-114253	2H	94.3423	6.24043	0.0178574	2H	688835842		2H_3
Spring-Barley	PC10	JHI-Hv50k-2016-114255	2H	94.344	6.24043	-0.0178574	2H	688838367		2H_3
Spring-Barley	PC10	JHI-Hv50k-2016-114262	2H	94.4375	5.95295	0.0169884	2H	688979497		2H_3
Spring-Barley	PC10	JHI-Hv50k-2016-114263	2H	94.4379	6.24043	0.0178574	2H	688980237		2H_3
Spring-Barley	PC10	JHI-Hv50k-2016-114270	2H	94.6149	6.24043	-0.0178574	2H	689247290		2H_3
Spring-Barley	PC10	JHI-Hv50k-2016-114276	2H	94.6168	6.24043	-0.0178574	2H	689250287		2H_3
Spring-Barley	PC10	JHI-Hv50k-2016-114300	2H	94.6215	6.24043	0.0178574	2H	689257382		2H_3
Spring-Barley	PC10	JHI-Hv50k-2016-114338	2H	94.6312	6.24043	0.0178574	2H	689271993		2H_3
Spring-Barley	PC10	JHI-Hv50k-2016-114347	2H	94.6319	6.24043	-0.0178574	2H	689273079		2H_3
Spring-Barley	PC10	JHI-Hv50k-2016-114353	2H	94.6452	5.77223	0.0175679	2H	689293132		2H_3
Spring-Barley	PC10	JHI-Hv50k-2016-114367	2H	94.6469	5.77223	-0.0175679	2H	689295591		2H_3
Spring-Barley	PC10	JHI-Hv50k-2016-114368	2H	94.6472	5.77223	0.0175679	2H	689296168		2H_3
Spring-Barley	PC10	JHI-Hv50k-2016-114384	2H	94.7014	5.77223	-0.0175679	2H	689377846		2H_3
Spring-Barley	PC10	JHI-Hv50k-2016-114394	2H	94.7033	5.77223	0.0175679	2H	689380776		2H_3
Spring-Barley	PC10	JHI-Hv50k-2016-114397	2H	94.7707	5.77223	0.0175679	2H	689482557		2H_3
Spring-Barley	PC10	JHI-Hv50k-2016-114428	2H	94.7904	5.77223	0.0175679	2H	689512198		2H_3
Spring-Barley	PC10	JHI-Hv50k-2016-114430	2H	94.7905	5.77223	0.0175679	2H	689512377		2H_3
Spring-Barley	PC10	JHI-Hv50k-2016-114491	2H	94.9443	5.77223	-0.0175679	2H	689744512		2H_3
Spring-Barley	PC10	JHI-Hv50k-2016-114521	2H	95.3187	5.77223	0.0175679	2H	690309692		2H_3
Spring-Barley	PC10	JHI-Hv50k-2016-114522	2H	95.319	5.77223	-0.0175679	2H	690310178		2H_3
Spring-Barley	PC10	JHI-Hv50k-2016-114529	2H	95.44	5.77223	-0.0175679	2H	690492880		2H_3
Spring-Barley	PC10	JHI-Hv50k-2016-114530	2H	95.4403	5.77223	-0.0175679	2H	690493326		2H_3
Spring-Barley	PC10	JHI-Hv50k-2016-114531	2H	95.4405	5.77223	-0.0175679	2H	690493631		2H_3
Spring-Barley	PC10	JHI-Hv50k-2016-114532	2H	95.4412	5.77223	0.0175679	2H	690494584		2H_3
Spring-Barley	PC10	JHI-Hv50k-2016-114534	2H	95.4416	5.77223	-0.0175679	2H	690495238		2H_3
Spring-Barley	PC10	JHI-Hv50k-2016-114542	2H	95.4912	5.77223	-0.0175679	2H	690570063		2H_3
Spring-Barley	PC10	JHI-Hv50k-2016-114548	2H	95.493	5.77223	-0.0175679	2H	690572873		2H_3
Spring-Barley	PC10	JHI-Hv50k-2016-114549	2H	95.4936	5.49488	0.0166692	2H	690573762		2H_3
Spring-Barley	PC10	JHI-Hv50k-2016-114555	2H	95.5745	5.77223	-0.0175679	2H	690695852		2H_3
Spring-Barley	PC10	JHI-Hv50k-2016-114556	2H	95.5746	5.77223	0.0175679	2H	690696046		2H_3
Spring-Barley	PC10	JHI-Hv50k-2016-114559	2H	95.5747	5.77223	-0.0175679	2H	690696206		2H_3
Spring-Barley	PC10	JHI-Hv50k-2016-114596	2H	95.5775	5.77223	-0.0175679	2H	690700309		2H_3
Spring-Barley	PC10	JHI-Hv50k-2016-114606	2H	95.6287	5.33687	0.0158826	2H	690777651		2H_3
Spring-Barley	PC10	JHI-Hv50k-2016-114607	2H	95.6287	5.77223	-0.0175679	2H	690777691		2H_3
Spring-Barley	PC10	JHI-Hv50k-2016-114608	2H	95.6288	5.77223	0.0175679	2H	690777797		2H_3
Spring-Barley	PC10	JHI-Hv50k-2016-114614	2H	95.7558	5.77223	0.0175679	2H	690969470		2H_3
Spring-Barley	PC10	JHI-Hv50k-2016-114620	2H	95.7588	5.77223	-0.0175679	2H	690974068		2H_3
Spring-Barley	PC10	JHI-Hv50k-2016-114706	2H	95.9827	5.77223	-0.0175679	2H	691312072		2H_3
Spring-Barley	PC10	JHI-Hv50k-2016-114716	2H	95.9836	5.77223	-0.0175679	2H	691313295		2H_3
Spring-Barley	PC10	JHI-Hv50k-2016-114718	2H	95.9838	5.77223	0.0175679	2H	691313696		2H_3
Spring-Barley	PC10	JHI-Hv50k-2016-114777	2H	96.0276	5.77223	0.0175679	2H	691379716		2H_3
Spring-Barley	PC10	JHI-Hv50k-2016-114780	2H	96.028	4.22821	-0.012875	2H	691380431		2H_3
Spring-Barley	PC10	JHI-Hv50k-2016-114783	2H	96.0283	5.77223	-0.0175679	2H	691380832		2H_3
Spring-Barley	PC10	JHI-Hv50k-2016-114794	2H	96.0868	4.21706	-0.0132168	2H	691469154		2H_3
Spring-Barley	PC10	JHI-Hv50k-2016-114797	2H	96.0875	5.77223	0.0175679	2H	691470205		2H_3
Spring-Barley	PC10	JHI-Hv50k-2016-114798	2H	96.0876	5.77223	-0.0175679	2H	691470274		2H_3
Spring-Barley	PC10	JHI-Hv50k-2016-114806	2H	96.0883	5.77223	-0.0175679	2H	691471437		2H_3
Spring-Barley	PC10	JHI-Hv50k-2016-114817	2H	96.1035	5.49488	0.0166692	2H	691494326		2H_3
Spring-Barley	PC10	JHI-Hv50k-2016-114821	2H	96.1038	5.77223	-0.0175679	2H	691494869		2H_3
Spring-Barley	PC10	JHI-Hv50k-2016-114842	2H	96.1243	5.77223	0.0175679	2H	691525689		2H_3
Spring-Barley	PC10	JHI-Hv50k-2016-114845	2H	96.1256	5.77223	-0.0175679	2H	691527753		2H_3
Spring-Barley	PC10	JHI-Hv50k-2016-114846	2H	96.1257	5.77223	-0.0175679	2H	691527863		2H_3
Spring-Barley	PC10	JHI-Hv50k-2016-114849	2H	96.1258	5.77223	-0.0175679	2H	691528008		2H_3
Spring-Barley	PC10	JHI-Hv50k-2016-114850	2H	96.126	5.77223	0.0175679	2H	691528272		2H_3
Spring-Barley	PC10	JHI-Hv50k-2016-114852	2H	96.126	5.77223	0.0175679	2H	691528365		2H_3
Spring-Barley	PC10	JHI-Hv50k-2016-114853	2H	96.1261	5.77223	0.0175679	2H	691528452		2H_3
Spring-Barley	PC10	JHI-Hv50k-2016-114861	2H	96.233	4.73675	-0.0144943	2H	691689797		2H_3
Spring-Barley	PC10	JHI-Hv50k-2016-114862	2H	96.233	5.77223	-0.0175679	2H	691689884		2H_3
Spring-Barley	PC10	JHI-Hv50k-2016-114865	2H	96.2341	5.77223	-0.0175679	2H	691691423		2H_3
Spring-Barley	PC10	JHI-Hv50k-2016-114869	2H	96.2489	5.77223	0.0175679	2H	691713788		2H_3
Spring-Barley	PC10	JHI-Hv50k-2016-114871	2H	96.249	4.53322	-0.0141415	2H	691714007		2H_3
Spring-Barley	PC10	JHI-Hv50k-2016-114879	2H	96.2537	5.77223	0.0175679	2H	691721035		2H_3
Spring-Barley	PC10	JHI-Hv50k-2016-114882	2H	96.254	5.77223	0.0175679	2H	691721591		2H_3
Spring-Barley	PC10	JHI-Hv50k-2016-114889	2H	96.2554	5.77223	-0.0175679	2H	691723676		2H_3
Spring-Barley	PC10	JHI-Hv50k-2016-114925	2H	96.3525	4.8881	0.0159661	2H	691870144		2H_3
Spring-Barley	PC10	12_30555	2H	96.3528	4.8881	-0.0159661	2H	691870667		2H_3
Spring-Barley	PC10	JHI-Hv50k-2016-114931	2H	96.353	4.31173	-0.0140017	2H	691870981		2H_3
Spring-Barley	PC10	JHI-Hv50k-2016-114939	2H	96.3537	4.8881	-0.0159661	2H	691871944		2H_3
Spring-Barley	PC10	JHI-Hv50k-2016-114948	2H	96.4299	4.93483	0.0160805	2H	691987104		2H_3
Spring-Barley	PC10	JHI-Hv50k-2016-114949	2H	96.43	4.93483	0.0160805	2H	691987257		2H_3
Spring-Barley	PC10	JHI-Hv50k-2016-114951	2H	96.4304	5.29211	0.0162496	2H	691987736		2H_3
Spring-Barley	PC10	JHI-Hv50k-2016-114953	2H	96.4306	4.93483	0.0160805	2H	691988019		2H_3
Spring-Barley	PC10	JHI-Hv50k-2016-114961	2H	96.4363	4.93483	-0.0160805	2H	691996766		2H_3
Spring-Barley	PC10	JHI-Hv50k-2016-114966	2H	96.4369	4.94711	0.0159074	2H	691997643		2H_3
Spring-Barley	PC10	JHI-Hv50k-2016-114967	2H	96.4371	4.93483	-0.0160805	2H	691997861		2H_3
Spring-Barley	PC10	11_11323	2H	96.476	4.93483	-0.0160805	2H	692056623		2H_3
Spring-Barley	PC10	JHI-Hv50k-2016-114991	2H	96.4767	4.93483	-0.0160805	2H	692057672		2H_3
Spring-Barley	PC10	JHI-Hv50k-2016-114994	2H	96.477	4.93483	-0.0160805	2H	692058087		2H_3
Spring-Barley	PC10	JHI-Hv50k-2016-115012	2H	96.4792	4.93483	-0.0160805	2H	692061502		2H_3
Spring-Barley	PC10	JHI-Hv50k-2016-115026	2H	96.4819	4.93483	0.0160805	2H	692065481		2H_3
Spring-Barley	PC10	JHI-Hv50k-2016-115067	2H	96.534	4.93483	-0.0160805	2H	692144232		2H_3
Spring-Barley	PC10	JHI-Hv50k-2016-115073	2H	96.537	4.03225	-0.0131822	2H	692148748		2H_3
Spring-Barley	PC10	JHI-Hv50k-2016-115080	2H	96.6624	4.8347	0.0153085	2H	692337947		2H_3
Spring-Barley	PC10	JHI-Hv50k-2016-115101	2H	96.6661	4.8347	-0.0153085	2H	692343627		2H_3
Spring-Barley	PC10	JHI-Hv50k-2016-115107	2H	96.7082	4.8347	0.0153085	2H	692407193		2H_3
Spring-Barley	PC10	JHI-Hv50k-2016-115111	2H	96.7084	4.8347	-0.0153085	2H	692407467		2H_3
Spring-Barley	PC10	JHI-Hv50k-2016-115136	2H	96.7275	4.8347	0.0153085	2H	692436207		2H_3
Spring-Barley	PC10	JHI-Hv50k-2016-115163	2H	96.7288	4.50514	-0.011783	2H	692438251		2H_3
Spring-Barley	PC10	JHI-Hv50k-2016-115174	2H	96.7378	4.8347	-0.0153085	2H	692451786		2H_3
Spring-Barley	PC10	JHI-Hv50k-2016-115388	2H	97.2223	4.93483	-0.0160805	2H	693183158		2H_3
Spring-Barley	PC10	JHI-Hv50k-2016-115439	2H	97.3183	4.93483	-0.0160805	2H	693328015		2H_3
Spring-Barley	PC10	JHI-Hv50k-2016-115446	2H	97.3274	4.93483	-0.0160805	2H	693341778		2H_3
Spring-Barley	PC10	JHI-Hv50k-2016-115450	2H	97.3283	4.93483	0.0160805	2H	693343180		2H_3
Spring-Barley	PC10	JHI-Hv50k-2016-115451	2H	97.3285	4.93483	0.0160805	2H	693343505		2H_3
Spring-Barley	PC10	JHI-Hv50k-2016-115468	2H	97.334	4.93483	-0.0160805	2H	693351714		2H_3
Spring-Barley	PC10	JHI-Hv50k-2016-115470	2H	97.3565	4.4441	-0.0143491	2H	693385785		2H_3
Spring-Barley	PC3	JHI-Hv50k-2016-115705	2H	97.7765	5.30781	-0.00882442	2H	694019755		2H_3
Spring-Barley	PC3	JHI-Hv50k-2016-115706	2H	97.7767	4.66061	0.0081013	2H	694020046		2H_3
Spring-Barley	PC3	JHI-Hv50k-2016-115707	2H	97.7768	5.30781	-0.00882442	2H	694020111		2H_3
Spring-Barley	PC3	JHI-Hv50k-2016-115712	2H	97.8209	5.38691	-0.00908896	2H	694086708		2H_3
Spring-Barley	PC3	JHI-Hv50k-2016-115715	2H	97.821	4.67699	-0.00825686	2H	694086792		2H_3
Spring-Barley	PC3	JHI-Hv50k-2016-115716	2H	97.8212	5.38691	-0.00908896	2H	694087104		2H_3
Spring-Barley	PC3	JHI-Hv50k-2016-115717	2H	97.8212	5.38691	0.00908896	2H	694087114		2H_3
Spring-Barley	PC3	JHI-Hv50k-2016-115719	2H	97.8214	5.30781	0.00882442	2H	694087513		2H_3
Spring-Barley	PC3	JHI-Hv50k-2016-115742	2H	97.8368	5.21654	-0.00886623	2H	694110650		2H_3
Spring-Barley	PC3	JHI-Hv50k-2016-115749	2H	97.8438	5.02439	0.00923081	2H	694121257		2H_3
Spring-Barley	PC3	JHI-Hv50k-2016-115750	2H	97.8474	4.48384	-0.00745818	2H	694126761		2H_3
Spring-Barley	PC3	JHI-Hv50k-2016-115755	2H	97.8502	4.04902	0.0078036	2H	694130927		2H_3
Spring-Barley	PC3	JHI-Hv50k-2016-115757	2H	97.8516	5.02095	0.00908965	2H	694133091		2H_3
Spring-Barley	PC3	JHI-Hv50k-2016-115763	2H	97.8533	5.02095	0.00908965	2H	694135671		2H_3
Spring-Barley	PC3	JHI-Hv50k-2016-115811	2H	97.9579	5.30781	-0.00882442	2H	694293479		2H_3
Spring-Barley	PC3	JHI-Hv50k-2016-115812	2H	97.9579	5.38691	0.00908896	2H	694293565		2H_3
Spring-Barley	PC3	JHI-Hv50k-2016-115814	2H	97.958	5.38691	-0.00908896	2H	694293623		2H_3
Spring-Barley	PC3	JHI-Hv50k-2016-115815	2H	97.9584	5.38691	-0.00908896	2H	694294211		2H_3
Spring-Barley	PC3	JHI-Hv50k-2016-115816	2H	97.9586	5.30781	0.00882442	2H	694294607		2H_3
Spring-Barley	PC3	JHI-Hv50k-2016-115819	2H	97.9591	5.38691	-0.00908896	2H	694295327		2H_3
Spring-Barley	PC3	JHI-Hv50k-2016-115824	2H	97.9613	5.30781	-0.00882442	2H	694298678		2H_3
Spring-Barley	PC3	JHI-Hv50k-2016-115825	2H	97.9613	5.30781	-0.00882442	2H	694298693		2H_3
Spring-Barley	PC3	JHI-Hv50k-2016-115839	2H	97.9752	5.30781	0.00882442	2H	694319576		2H_3
Spring-Barley	PC3	JHI-Hv50k-2016-115849	2H	97.9764	5.30781	0.00882442	2H	694321467		2H_3
Spring-Barley	PC3	JHI-Hv50k-2016-115884	2H	98.1061	5.38691	0.00908896	2H	694517288		2H_3
Spring-Barley	PC6	SCRI_RS_128484	2H	98.2208	4.26274	0.00632419	2H	694690284		2H_3
Spring-Barley	PC3	SCRI_RS_227965	2H	98.6235	4.08744	0.00797877	2H	695298283		2H_3
Spring-Barley	PC6	SCRI_RS_227965	2H	98.6235	4.4845	-0.0082806	2H	695298283		2H_3
Spring-Barley	PC6	JHI-Hv50k-2016-116189	2H	98.8492	4.29662	-0.00629647	2H	695638832		2H_3
Spring-Barley	PC3	JHI-Hv50k-2016-116224	2H	98.9991	5.1916	-0.00668977	2H	695865103		2H_3
Spring-Barley	PC3	JHI-Hv50k-2016-116241	2H	99.0102	4.58398	0.00596337	2H	695881923		2H_3
Spring-Barley	PC3	SCRI_RS_230508	2H	99.0105	5.17027	-0.00659162	2H	695882342		2H_3
Spring-Barley	PC3	JHI-Hv50k-2016-116439	2H	99.1664	5.1916	-0.00668977	2H	696117643		2H_3
Spring-Barley	PC3	JHI-Hv50k-2016-116577	2H	99.3385	4.07633	0.00924802	2H	696377440		2H_3
Spring-Barley	PC3	JHI-Hv50k-2016-116581	2H	99.3388	4.07633	-0.00924802	2H	696377994		2H_3
Spring-Barley	PC3	JHI-Hv50k-2016-116742	2H	99.5619	4.07633	0.00924802	2H	696714683		2H_3
Spring-Barley	PC3	JHI-Hv50k-2016-116809	2H	99.6358	5.52366	-0.00766818	2H	696826285		2H_3
Spring-Barley	PC3	JHI-Hv50k-2016-116816	2H	99.6375	5.52366	-0.00766818	2H	696828771		2H_3
Spring-Barley	PC3	JHI-Hv50k-2016-116829	2H	99.6697	5.52366	-0.00766818	2H	696877381		2H_3
Spring-Barley	PC3	JHI-Hv50k-2016-116833	2H	99.6699	5.52366	-0.00766818	2H	696877723		2H_3
Spring-Barley	PC3	JHI-Hv50k-2016-116845	2H	99.6708	5.52366	-0.00766818	2H	696879093		2H_3
Spring-Barley	PC3	JHI-Hv50k-2016-116851	2H	99.6717	5.52366	-0.00766818	2H	696880395		2H_3
Spring-Barley	PC3	JHI-Hv50k-2016-116935	2H	99.7512	5.52366	0.00766818	2H	697000480		2H_3
Spring-Barley	PC3	JHI-Hv50k-2016-116972	2H	99.8777	5.26347	0.00643076	2H	697191428		2H_3
Spring-Barley	PC3	JHI-Hv50k-2016-116978	2H	99.8783	5.26347	-0.00643076	2H	697192263		2H_3
Spring-Barley	PC3	11_10128	2H	99.8788	5.05268	-0.00627056	2H	697193072		2H_3
Spring-Barley	PC3	JHI-Hv50k-2016-117501	2H	101.365	9.50818	-0.0101874	2H	699436638		2H_3
Spring-Barley	PC3	JHI-Hv50k-2016-117509	2H	101.366	4.08702	0.0066142	2H	699438113		2H_3
Spring-Barley	PC3	SCRI_RS_114164	2H	101.369	4.08702	-0.0066142	2H	699443032		2H_3
Spring-Barley	PC3	SCRI_RS_205499	2H	101.557	4.08702	0.0066142	2H	699725709		2H_3
Spring-Barley	PC3	JHI-Hv50k-2016-117560	2H	101.575	9.31393	-0.00926653	2H	699753872		2H_3
Spring-Barley	PC3	11_10352	2H	101.576	4.08702	-0.0066142	2H	699755569		2H_3
Spring-Barley	PC3	JHI-Hv50k-2016-117563	2H	101.577	9.57613	0.00962107	2H	699755971		2H_3
Spring-Barley	PC3	JHI-Hv50k-2016-117574	2H	101.608	8.13865	0.0143703	2H	699803862		2H_3
Spring-Barley	PC3	JHI-Hv50k-2016-117579	2H	101.609	4.08702	-0.0066142	2H	699804265		2H_3
Spring-Barley	PC3	JHI-Hv50k-2016-117581	2H	101.609	8.13865	0.0143703	2H	699804411		2H_3
Spring-Barley	PC3	JHI-Hv50k-2016-117661	2H	101.817	7.97429	0.0128263	2H	700118245		2H_3
Spring-Barley	PC3	JHI-Hv50k-2016-117667	2H	101.817	4.32428	0.0066986	2H	700119062		2H_3
Spring-Barley	PC3	JHI-Hv50k-2016-117681	2H	101.819	5.34377	-0.00731509	2H	700121194		2H_3
Spring-Barley	PC3	JHI-Hv50k-2016-117683	2H	101.819	7.97429	0.0128263	2H	700121258		2H_3
Spring-Barley	PC3	JHI-Hv50k-2016-117685	2H	101.819	7.04276	-0.0113274	2H	700121513		2H_3
Spring-Barley	PC6	JHI-Hv50k-2016-117688	2H	101.819	4.0064	0.00685175	2H	700121746		2H_3
Spring-Barley	PC3	JHI-Hv50k-2016-117688	2H	101.819	4.24404	0.00606864	2H	700121746		2H_3
Spring-Barley	PC3	JHI-Hv50k-2016-117692	2H	101.819	7.97429	0.0128263	2H	700121871		2H_3
Spring-Barley	PC3	JHI-Hv50k-2016-117694	2H	101.819	4.08702	-0.0066142	2H	700122035		2H_3
Spring-Barley	PC3	JHI-Hv50k-2016-117695	2H	101.819	7.97429	0.0128263	2H	700122131		2H_3
Spring-Barley	PC3	JHI-Hv50k-2016-117881	2H	101.909	4.08702	0.0066142	2H	700258096		2H_3
Spring-Barley	PC3	JHI-Hv50k-2016-117916	2H	101.997	7.97429	-0.0128263	2H	700389809		2H_3
Spring-Barley	PC3	JHI-Hv50k-2016-117950	2H	102	7.97429	-0.0128263	2H	700394773		2H_3
Spring-Barley	PC3	JHI-Hv50k-2016-117958	2H	102	7.97429	0.0128263	2H	700395520		2H_3
Spring-Barley	PC3	JHI-Hv50k-2016-117961	2H	102.001	7.97429	0.0128263	2H	700395977		2H_3
Spring-Barley	PC3	JHI-Hv50k-2016-117963	2H	102.001	7.97429	-0.0128263	2H	700396395		2H_3
Spring-Barley	PC3	JHI-Hv50k-2016-118003	2H	102.109	5.9303	-0.0119013	2H	700560036		2H_3
Spring-Barley	PC3	JHI-Hv50k-2016-118026	2H	102.112	5.9303	0.0119013	2H	700563430		2H_3
Spring-Barley	PC3	JHI-Hv50k-2016-118041	2H	102.113	4.94314	0.0100504	2H	700565898		2H_3
Spring-Barley	PC3	JHI-Hv50k-2016-118647	2H	103.69	4.6439	-0.00928286	2H	702946399		2H_3
Spring-Barley	PC3	JHI-Hv50k-2016-118777	2H	103.938	5.15037	0.00690541	2H	703319863		2H_3
Spring-Barley	PC3	JHI-Hv50k-2016-118779	2H	103.938	5.01553	-0.0063815	2H	703319885		2H_3
Spring-Barley	PC3	JHI-Hv50k-2016-118780	2H	103.938	5.01943	-0.0107601	2H	703319965		2H_3
Spring-Barley	PC3	JHI-Hv50k-2016-118781	2H	103.938	4.62897	0.00644509	2H	703320056		2H_3
Spring-Barley	PC3	JHI-Hv50k-2016-118808	2H	103.962	5.15037	0.00690541	2H	703356825		2H_3
Spring-Barley	PC3	JHI-Hv50k-2016-118809	2H	103.962	5.01943	-0.0107601	2H	703356864		2H_3
Spring-Barley	PC3	JHI-Hv50k-2016-118830	2H	104.039	5.01943	-0.0107601	2H	703472827		2H_3
Spring-Barley	PC3	JHI-Hv50k-2016-118853	2H	104.153	5.01943	-0.0107601	2H	703645558		2H_3
Spring-Barley	PC3	JHI-Hv50k-2016-118894	2H	104.196	5.15037	0.00690541	2H	703710471		2H_3
Spring-Barley	PC3	SCRI_RS_224624	2H	104.197	5.15037	0.00690541	2H	703711287		2H_3
Spring-Barley	PC3	JHI-Hv50k-2016-118898	2H	104.216	5.00802	-0.0068052	2H	703739359		2H_3
Spring-Barley	PC3	JHI-Hv50k-2016-118902	2H	104.339	4.81381	-0.00649443	2H	703924984		2H_3
Spring-Barley	PC3	JHI-Hv50k-2016-118903	2H	104.339	4.94017	0.00661075	2H	703925092		2H_3
Spring-Barley	PC3	JHI-Hv50k-2016-118933	2H	104.344	4.81381	0.00649443	2H	703932548		2H_3
Spring-Barley	PC3	JHI-Hv50k-2016-118964	2H	104.356	5.00802	-0.0068052	2H	703950887		2H_3
Spring-Barley	PC3	JHI-Hv50k-2016-118986	2H	104.373	4.65391	-0.0101594	2H	703977179		2H_3
Spring-Barley	PC3	JHI-Hv50k-2016-118989	2H	104.373	4.65391	0.0101594	2H	703977608		2H_3
Spring-Barley	PC3	JHI-Hv50k-2016-118994	2H	104.375	4.65391	0.0101594	2H	703979771		2H_3
Spring-Barley	PC3	SCRI_RS_156045	2H	104.428	4.81381	0.00649443	2H	704060023		2H_3
Spring-Barley	PC3	JHI-Hv50k-2016-119016	2H	104.429	4.81381	-0.00649443	2H	704061386		2H_3
Spring-Barley	PC3	JHI-Hv50k-2016-119022	2H	104.469	4.65391	0.0101594	2H	704121722		2H_3
Spring-Barley	PC3	JHI-Hv50k-2016-119030	2H	104.47	4.65391	0.0101594	2H	704122880		2H_3
Spring-Barley	PC3	JHI-Hv50k-2016-119056	2H	104.502	4.65391	-0.0101594	2H	704172157		2H_3
Spring-Barley	PC3	JHI-Hv50k-2016-119066	2H	104.524	4.65391	-0.0101594	2H	704204830		2H_3
Spring-Barley	PC3	JHI-Hv50k-2016-119068	2H	104.524	4.65391	0.0101594	2H	704205506		2H_3
Spring-Barley	PC3	JHI-Hv50k-2016-119069	2H	104.524	4.65391	0.0101594	2H	704205518		2H_3
Spring-Barley	PC3	JHI-Hv50k-2016-119072	2H	104.525	4.65391	0.0101594	2H	704206188		2H_3
Spring-Barley	PC4	JHI-Hv50k-2016-119122	2H	104.631	4.2819	0.0130713	2H	704366328		2H_3
Spring-Barley	PC3	JHI-Hv50k-2016-119122	2H	104.631	6.62226	0.0104115	2H	704366328		2H_3
Spring-Barley	PC4	JHI-Hv50k-2016-119127	2H	104.632	4.2819	0.0130713	2H	704367891		2H_3
Spring-Barley	PC3	JHI-Hv50k-2016-119127	2H	104.632	6.62226	0.0104115	2H	704367891		2H_3
Spring-Barley	PC4	JHI-Hv50k-2016-119131	2H	104.632	4.2819	0.0130713	2H	704368525		2H_3
Spring-Barley	PC3	JHI-Hv50k-2016-119131	2H	104.632	6.62226	0.0104115	2H	704368525		2H_3
Spring-Barley	PC3	JHI-Hv50k-2016-119159	2H	104.635	5.69168	-0.0114836	2H	704372397		2H_3
Spring-Barley	PC4	JHI-Hv50k-2016-119160	2H	104.635	4.2819	0.0130713	2H	704372406		2H_3
Spring-Barley	PC3	JHI-Hv50k-2016-119160	2H	104.635	6.62226	0.0104115	2H	704372406		2H_3
Spring-Barley	PC3	JHI-Hv50k-2016-119170	2H	104.636	6.62226	-0.0130713	2H	704373222		2H_3
Spring-Barley	PC4	JHI-Hv50k-2016-119170	2H	104.636	4.2819	-0.0104115	2H	704373222		2H_3
Spring-Barley	PC4	JHI-Hv50k-2016-119174	2H	104.636	4.2819	0.0130713	2H	704373915		2H_3
Spring-Barley	PC3	JHI-Hv50k-2016-119174	2H	104.636	6.62226	0.0104115	2H	704373915		2H_3
Spring-Barley	PC4	JHI-Hv50k-2016-119189	2H	104.638	4.14406	0.0129223	2H	704377060		2H_3
Spring-Barley	PC3	JHI-Hv50k-2016-119189	2H	104.638	6.49583	0.0102104	2H	704377060		2H_3
Spring-Barley	PC3	JHI-Hv50k-2016-119227	2H	104.648	6.49583	-0.0129223	2H	704392348		2H_3
Spring-Barley	PC4	JHI-Hv50k-2016-119227	2H	104.648	4.14406	-0.0102104	2H	704392348		2H_3
Spring-Barley	PC3	JHI-Hv50k-2016-119239	2H	104.678	6.49583	-0.0129223	2H	704436908		2H_3
Spring-Barley	PC4	JHI-Hv50k-2016-119239	2H	104.678	4.14406	-0.0102104	2H	704436908		2H_3
Spring-Barley	PC4	JHI-Hv50k-2016-119275	2H	104.759	4.14406	0.0129223	2H	704559133		2H_3
Spring-Barley	PC3	JHI-Hv50k-2016-119275	2H	104.759	6.49583	0.0102104	2H	704559133		2H_3
Spring-Barley	PC4	JHI-Hv50k-2016-119284	2H	104.762	4.14406	0.0129223	2H	704563430		2H_3
Spring-Barley	PC3	JHI-Hv50k-2016-119284	2H	104.762	6.49583	0.0102104	2H	704563430		2H_3
Spring-Barley	PC3	JHI-Hv50k-2016-119291	2H	104.938	4.5689	0.0100581	2H	704829798		2H_3
Spring-Barley	PC3	JHI-Hv50k-2016-119448	2H	105.037	4.5689	-0.0100581	2H	704978747		2H_3
Spring-Barley	PC3	JHI-Hv50k-2016-119475	2H	105.081	4.5689	0.0100581	2H	705045496		2H_3
Spring-Barley	PC3	11_11236	2H	105.225	4.89779	0.00665154	2H	705262924		2H_3
Spring-Barley	PC3	SCRI_RS_918	2H	105.418	7.01398	0.00844523	2H	705553510		2H_3
Spring-Barley	PC3	JHI-Hv50k-2016-119531	2H	105.444	7.01398	0.00844523	2H	705593048		2H_3
Spring-Barley	PC3	JHI-Hv50k-2016-119586	2H	105.467	7.01398	0.00844523	2H	705628685		2H_3
Spring-Barley	PC3	JHI-Hv50k-2016-119653	2H	105.518	7.41189	0.00935382	2H	705704758		2H_3
Spring-Barley	PC1	JHI-Hv50k-2016-119653	2H	105.518	4.18861	-0.00418253	2H	705704758		2H_3
Spring-Barley	PC3	JHI-Hv50k-2016-119656	2H	105.518	7.41189	-0.00935382	2H	705705103		2H_3
Spring-Barley	PC1	JHI-Hv50k-2016-119656	2H	105.518	4.18861	0.00418253	2H	705705103		2H_3
Spring-Barley	PC3	JHI-Hv50k-2016-119667	2H	105.575	6.18871	0.00798732	2H	705791020		2H_3
Spring-Barley	PC3	JHI-Hv50k-2016-119679	2H	105.595	5.80413	0.00792102	2H	705822095		2H_3
Spring-Barley	PC3	JHI-Hv50k-2016-119762	2H	105.942	4.08091	0.0101381	2H	706344848		2H_3
Spring-Barley	PC4	JHI-Hv50k-2016-119762	2H	105.942	4.25379	0.00979875	2H	706344848		2H_3
Spring-Barley	PC4	JHI-Hv50k-2016-119806	2H	105.945	4.25379	-0.0101381	2H	706349667		2H_3
Spring-Barley	PC3	JHI-Hv50k-2016-119806	2H	105.945	4.08091	-0.00979875	2H	706349667		2H_3
Spring-Barley	PC3	JHI-Hv50k-2016-119870	2H	106.022	4.08091	0.0101381	2H	706465401		2H_3
Spring-Barley	PC4	JHI-Hv50k-2016-119870	2H	106.022	4.25379	0.00979875	2H	706465401		2H_3
Spring-Barley	PC3	JHI-Hv50k-2016-119891	2H	106.022	5.81021	0.00808741	2H	706466669		2H_3
Spring-Barley	PC3	JHI-Hv50k-2016-119963	2H	106.026	7.23476	0.0093094	2H	706471431		2H_3
Spring-Barley	PC3	JHI-Hv50k-2016-120039	2H	106.096	4.08091	0.0101381	2H	706577697		2H_3
Spring-Barley	PC4	JHI-Hv50k-2016-120039	2H	106.096	4.25379	0.00979875	2H	706577697		2H_3
Spring-Barley	PC4	JHI-Hv50k-2016-120111	2H	106.326	5.84296	-0.0119153	2H	706924133		2H_3
Spring-Barley	PC1	JHI-Hv50k-2016-120115	2H	106.353	4.5346	-0.00434444	2H	706965887		2H_3
Spring-Barley	PC4	JHI-Hv50k-2016-120123	2H	106.353	4.48644	-0.0104162	2H	706966497		2H_3
Spring-Barley	PC3	JHI-Hv50k-2016-120125	2H	106.354	6.61283	0.00918702	2H	706966793		2H_3
Spring-Barley	PC1	JHI-Hv50k-2016-120127	2H	106.354	4.5346	-0.00434444	2H	706966891		2H_3
Spring-Barley	PC4	JHI-Hv50k-2016-120141	2H	106.392	4.48644	0.0104162	2H	707024936		2H_3
Spring-Barley	PC3	JHI-Hv50k-2016-120147	2H	106.392	6.61283	0.00918702	2H	707025337		2H_3
Spring-Barley	PC4	JHI-Hv50k-2016-120158	2H	106.424	4.41329	-0.0101232	2H	707072146		2H_3
Spring-Barley	PC1	11_10707	2H	106.553	4.31255	-0.00436801	2H	707268000		2H_3
Spring-Barley	PC3	JHI-Hv50k-2016-120244	2H	106.628	6.61283	-0.00918702	2H	707380769		2H_3
Spring-Barley	PC4	JHI-Hv50k-2016-120251	2H	106.629	4.48644	-0.0104162	2H	707381473		2H_3
Spring-Barley	PC4	JHI-Hv50k-2016-120255	2H	106.629	4.48644	0.0104162	2H	707381808		2H_3
Spring-Barley	PC3	SCRI_RS_238606	2H	106.629	6.61283	0.00918702	2H	707382968		2H_3
Spring-Barley	PC3	11_10538	2H	106.676	5.48681	0.00680419	2H	707452624		2H_3
Spring-Barley	PC1	11_10538	2H	106.676	4.22595	-0.0035925	2H	707452624		2H_3
Spring-Barley	PC3	JHI-Hv50k-2016-120281	2H	106.701	5.51619	-0.00762871	2H	707491575		2H_3
Spring-Barley	PC3	JHI-Hv50k-2016-120326	2H	106.748	6.61283	-0.00918702	2H	707561944		2H_3
Spring-Barley	PC3	JHI-Hv50k-2016-120328	2H	106.748	6.61283	0.00918702	2H	707562068		2H_3
Spring-Barley	PC3	JHI-Hv50k-2016-120355	2H	106.764	6.61283	-0.00918702	2H	707586303		2H_3
Spring-Barley	PC3	JHI-Hv50k-2016-120359	2H	106.765	6.61283	-0.00918702	2H	707587149		2H_3
Spring-Barley	PC3	JHI-Hv50k-2016-120415	2H	106.769	6.61283	0.00918702	2H	707593145		2H_3
Spring-Barley	PC3	JHI-Hv50k-2016-120481	2H	106.801	6.61283	-0.00918702	2H	707642558		2H_3
Spring-Barley	PC3	JHI-Hv50k-2016-120483	2H	106.802	6.61283	0.00918702	2H	707642824		2H_3
Spring-Barley	PC4	JHI-Hv50k-2016-120485	2H	106.802	5.84296	0.0119153	2H	707643181		2H_3
Spring-Barley	PC4	JHI-Hv50k-2016-120509	2H	106.971	5.84296	-0.0119153	2H	707898063		2H_3
Spring-Barley	PC3	JHI-Hv50k-2016-120517	2H	106.972	6.61283	0.00918702	2H	707900151		2H_3
Spring-Barley	PC3	JHI-Hv50k-2016-120518	2H	106.973	6.61283	-0.00918702	2H	707901009		2H_3
Spring-Barley	PC3	JHI-Hv50k-2016-120520	2H	106.973	6.61283	-0.00918702	2H	707901299		2H_3
Spring-Barley	PC4	JHI-Hv50k-2016-120522	2H	106.973	5.84296	0.0119153	2H	707901589		2H_3
Spring-Barley	PC3	JHI-Hv50k-2016-120547	2H	107.156	6.61283	0.00918702	2H	708177094		2H_3
Spring-Barley	PC3	JHI-Hv50k-2016-120563	2H	107.157	6.61283	0.00918702	2H	708178916		2H_3
Spring-Barley	PC4	JHI-Hv50k-2016-120639	2H	107.206	5.84296	0.0119153	2H	708253750		2H_3
Spring-Barley	PC4	JHI-Hv50k-2016-120640	2H	107.206	5.70903	-0.011236	2H	708253831		2H_3
Spring-Barley	PC3	JHI-Hv50k-2016-120646	2H	107.207	6.61283	0.00918702	2H	708254136		2H_3
Spring-Barley	PC3	SCRI_RS_610	2H	107.213	6.61283	-0.00918702	2H	708263350		2H_3
Spring-Barley	PC4	JHI-Hv50k-2016-120655	2H	107.213	5.84296	0.0119153	2H	708264521		2H_3
Spring-Barley	PC3	JHI-Hv50k-2016-120660	2H	107.214	6.61283	-0.00918702	2H	708265201		2H_3
Spring-Barley	PC3	11_10404	2H	107.235	6.61283	0.00918702	2H	708297390		2H_3
Spring-Barley	PC4	JHI-Hv50k-2016-120667	2H	107.235	5.84296	0.0119153	2H	708297511		2H_3
Spring-Barley	PC1	JHI-Hv50k-2016-120710	2H	107.411	4.10451	-0.00465779	2H	708562737		2H_3
Spring-Barley	PC1	JHI-Hv50k-2016-120714	2H	107.411	4.10451	-0.00465779	2H	708562893		2H_3
Spring-Barley	PC3	JHI-Hv50k-2016-120715	2H	107.411	6.7611	-0.00942654	2H	708562971		2H_3
Spring-Barley	PC1	JHI-Hv50k-2016-120716	2H	107.411	4.10451	0.00465779	2H	708563063		2H_3
Spring-Barley	PC3	SCRI_RS_206070	2H	107.411	6.7611	0.00942654	2H	708563001		2H_3
Spring-Barley	PC4	JHI-Hv50k-2016-120717	2H	107.412	5.69384	-0.0120471	2H	708563617		2H_3
Spring-Barley	PC4	JHI-Hv50k-2016-120719	2H	107.412	5.69384	0.0120471	2H	708564600		2H_3
Spring-Barley	PC3	JHI-Hv50k-2016-120721	2H	107.412	6.7611	-0.00942654	2H	708564863		2H_3
Spring-Barley	PC3	SCRI_RS_154176	2H	107.413	6.7611	0.00942654	2H	708565235		2H_3
Spring-Barley	PC1	12_20649	2H	107.413	4.10451	-0.00465779	2H	708566499		2H_3
Spring-Barley	PC3	JHI-Hv50k-2016-120766	2H	107.46	7.44114	-0.00956657	2H	708637249		2H_3
Spring-Barley	PC3	11_10916	2H	107.461	6.50847	-0.00788164	2H	708638034		2H_3
Spring-Barley	PC3	JHI-Hv50k-2016-120770	2H	107.461	6.50847	0.00788164	2H	708638025		2H_3
Spring-Barley	PC4	SCRI_RS_164608	2H	107.48	7.20307	-0.0138492	2H	708666781		2H_3
Spring-Barley	PC3	SCRI_RS_164608	2H	107.48	4.19101	-0.010201	2H	708666781		2H_3
Spring-Barley	PC3	JHI-Hv50k-2016-120806	2H	107.601	4.19101	0.0138492	2H	708849240		2H_3
Spring-Barley	PC4	JHI-Hv50k-2016-120806	2H	107.601	7.20307	0.010201	2H	708849240		2H_3
Spring-Barley	PC4	JHI-Hv50k-2016-120816	2H	107.608	7.20307	-0.0138492	2H	708860425		2H_3
Spring-Barley	PC3	JHI-Hv50k-2016-120816	2H	107.608	4.19101	-0.010201	2H	708860425		2H_3
Spring-Barley	PC3	JHI-Hv50k-2016-120824	2H	107.61	4.19101	0.0138492	2H	708863067		2H_3
Spring-Barley	PC4	JHI-Hv50k-2016-120824	2H	107.61	7.20307	0.010201	2H	708863067		2H_3
Spring-Barley	PC3	JHI-Hv50k-2016-120825	2H	107.61	4.19101	0.0138492	2H	708863235		2H_3
Spring-Barley	PC4	JHI-Hv50k-2016-120825	2H	107.61	7.20307	0.010201	2H	708863235		2H_3
Spring-Barley	PC3	SCRI_RS_167694	2H	107.611	4.19101	0.0138492	2H	708864408		2H_3
Spring-Barley	PC4	SCRI_RS_167694	2H	107.611	7.20307	0.010201	2H	708864408		2H_3
Spring-Barley	PC4	JHI-Hv50k-2016-120873	2H	107.68	6.24698	-0.012479	2H	708968651		2H_3
Spring-Barley	PC3	JHI-Hv50k-2016-120874	2H	107.68	4.30531	0.0138741	2H	708968733		2H_3
Spring-Barley	PC4	JHI-Hv50k-2016-120874	2H	107.68	7.15962	0.0104078	2H	708968733		2H_3
Spring-Barley	PC4	JHI-Hv50k-2016-120901	2H	107.697	7.20307	-0.0138492	2H	708993635		2H_3
Spring-Barley	PC3	JHI-Hv50k-2016-120901	2H	107.697	4.19101	-0.010201	2H	708993635		2H_3
Spring-Barley	PC4	JHI-Hv50k-2016-120904	2H	107.697	7.20307	-0.0138492	2H	708993983		2H_3
Spring-Barley	PC3	JHI-Hv50k-2016-120904	2H	107.697	4.19101	-0.010201	2H	708993983		2H_3
Spring-Barley	PC3	JHI-Hv50k-2016-120907	2H	107.697	4.19101	0.0138492	2H	708994100		2H_3
Spring-Barley	PC4	JHI-Hv50k-2016-120907	2H	107.697	7.20307	0.010201	2H	708994100		2H_3
Spring-Barley	PC3	JHI-Hv50k-2016-120910	2H	107.697	4.19101	0.0138492	2H	708994365		2H_3
Spring-Barley	PC4	JHI-Hv50k-2016-120910	2H	107.697	7.20307	0.010201	2H	708994365		2H_3
Spring-Barley	PC4	JHI-Hv50k-2016-120911	2H	107.697	7.20307	-0.0138492	2H	708994395		2H_3
Spring-Barley	PC3	JHI-Hv50k-2016-120911	2H	107.697	4.19101	-0.010201	2H	708994395		2H_3
Spring-Barley	PC3	JHI-Hv50k-2016-120912	2H	107.697	4.19101	0.0138492	2H	708994486		2H_3
Spring-Barley	PC4	JHI-Hv50k-2016-120912	2H	107.697	7.20307	0.010201	2H	708994486		2H_3
Spring-Barley	PC4	JHI-Hv50k-2016-120916	2H	107.697	7.20307	-0.0138492	2H	708994779		2H_3
Spring-Barley	PC3	JHI-Hv50k-2016-120916	2H	107.697	4.19101	-0.010201	2H	708994779		2H_3
Spring-Barley	PC4	JHI-Hv50k-2016-120917	2H	107.697	7.15962	-0.0138741	2H	708994972		2H_3
Spring-Barley	PC3	JHI-Hv50k-2016-120917	2H	107.697	4.30531	-0.0104078	2H	708994972		2H_3
Spring-Barley	PC3	SCRI_RS_144379	2H	107.78	4.30531	0.0138741	2H	709120002		2H_3
Spring-Barley	PC4	SCRI_RS_144379	2H	107.78	7.15962	0.0104078	2H	709120002		2H_3
Spring-Barley	PC3	JHI-Hv50k-2016-120980	2H	107.781	4.19101	0.0138492	2H	709120960		2H_3
Spring-Barley	PC4	JHI-Hv50k-2016-120980	2H	107.781	7.20307	0.010201	2H	709120960		2H_3
Spring-Barley	PC3	SCRI_RS_12444	2H	107.781	4.19101	0.0138492	2H	709122025		2H_3
Spring-Barley	PC4	SCRI_RS_12444	2H	107.781	7.20307	0.010201	2H	709122025		2H_3
Spring-Barley	PC4	JHI-Hv50k-2016-121036	2H	107.807	7.15962	-0.0138741	2H	709160649		2H_3
Spring-Barley	PC3	JHI-Hv50k-2016-121036	2H	107.807	4.30531	-0.0104078	2H	709160649		2H_3
Spring-Barley	PC4	JHI-Hv50k-2016-121037	2H	107.807	7.15962	-0.0138741	2H	709160717		2H_3
Spring-Barley	PC3	JHI-Hv50k-2016-121037	2H	107.807	4.30531	-0.0104078	2H	709160717		2H_3
Spring-Barley	PC4	JHI-Hv50k-2016-121099	2H	107.916	5.11118	-0.0111376	2H	709324654		2H_3
Spring-Barley	PC3	JHI-Hv50k-2016-121099	2H	107.916	5.09433	-0.0109984	2H	709324654		2H_3
Spring-Barley	PC3	JHI-Hv50k-2016-121126	2H	107.917	4.30531	0.0138741	2H	709326556		2H_3
Spring-Barley	PC4	JHI-Hv50k-2016-121126	2H	107.917	7.15962	0.0104078	2H	709326556		2H_3
Spring-Barley	PC4	JHI-Hv50k-2016-121129	2H	107.917	5.40816	-0.0116603	2H	709326902		2H_3
Spring-Barley	PC3	JHI-Hv50k-2016-121129	2H	107.917	5.43869	-0.0117504	2H	709326902		2H_3
Spring-Barley	PC4	JHI-Hv50k-2016-121130	2H	107.917	4.55277	-0.0102733	2H	709327025		2H_3
Spring-Barley	PC3	JHI-Hv50k-2016-121130	2H	107.917	4.41993	-0.00999718	2H	709327025		2H_3
Spring-Barley	PC3	JHI-Hv50k-2016-121151	2H	107.932	4.19101	0.0138492	2H	709349078		2H_3
Spring-Barley	PC4	JHI-Hv50k-2016-121151	2H	107.932	7.20307	0.010201	2H	709349078		2H_3
Spring-Barley	PC3	JHI-Hv50k-2016-121176	2H	108.045	5.43869	0.0116603	2H	709520202		2H_3
Spring-Barley	PC4	JHI-Hv50k-2016-121176	2H	108.045	5.40816	0.0117504	2H	709520202		2H_3
Spring-Barley	PC4	JHI-Hv50k-2016-121183	2H	108.046	5.40816	-0.0116603	2H	709520902		2H_3
Spring-Barley	PC3	JHI-Hv50k-2016-121183	2H	108.046	5.43869	-0.0117504	2H	709520902		2H_3
Spring-Barley	PC3	JHI-Hv50k-2016-121225	2H	108.056	4.30531	0.0138741	2H	709535715		2H_3
Spring-Barley	PC4	JHI-Hv50k-2016-121225	2H	108.056	7.15962	0.0104078	2H	709535715		2H_3
Spring-Barley	PC4	JHI-Hv50k-2016-121286	2H	108.098	4.18084	0.0118358	2H	709600363		2H_3
Spring-Barley	PC3	JHI-Hv50k-2016-121286	2H	108.098	5.84274	0.00994977	2H	709600363		2H_3
Spring-Barley	PC3	JHI-Hv50k-2016-121294	2H	108.117	5.43869	0.0116603	2H	709628490		2H_3
Spring-Barley	PC4	JHI-Hv50k-2016-121294	2H	108.117	5.40816	0.0117504	2H	709628490		2H_3
Spring-Barley	PC3	SCRI_RS_132586	2H	108.119	7.89852	0.00998241	2H	709630929		2H_3
Spring-Barley	PC3	JHI-Hv50k-2016-121365	2H	108.271	5.84274	-0.0118358	2H	709861266		2H_3
Spring-Barley	PC4	JHI-Hv50k-2016-121365	2H	108.271	4.18084	-0.00994977	2H	709861266		2H_3
Spring-Barley	PC3	JHI-Hv50k-2016-121455	2H	108.471	5.50778	0.0113863	2H	710162921		2H_3
Spring-Barley	PC4	JHI-Hv50k-2016-121698	2H	108.767	5.30699	0.0113326	2H	710609171		2H_3
Spring-Barley	PC4	JHI-Hv50k-2016-121708	2H	108.767	5.30699	-0.0113326	2H	710609570		2H_3
Spring-Barley	PC4	SCRI_RS_142593	2H	108.767	5.30699	0.0113326	2H	710609880		2H_3
Spring-Barley	PC3	JHI-Hv50k-2016-121788	2H	108.86	4.74188	-0.0102733	2H	710750099		2H_3
Spring-Barley	PC4	JHI-Hv50k-2016-122064	2H	108.992	5.30699	-0.0113326	2H	710948624		2H_3
Spring-Barley	PC3	SCRI_RS_155689	2H	109.098	4.10514	-0.00748496	2H	711109532		2H_3
Spring-Barley	PC2	JHI-Hv50k-2016-122259	2H	109.134	4.08496	0.00623405	2H	711163244		2H_3
Spring-Barley	PC2	JHI-Hv50k-2016-122263	2H	109.134	4.08496	-0.00623405	2H	711163572		2H_3
Spring-Barley	PC3	JHI-Hv50k-2016-122275	2H	109.135	4.10514	-0.00748496	2H	711164880		2H_3
Spring-Barley	PC3	JHI-Hv50k-2016-122309	2H	109.178	4.10514	-0.00748496	2H	711230175		2H_3
Spring-Barley	PC2	JHI-Hv50k-2016-122403	2H	109.314	4.08496	0.00623405	2H	711435670		2H_3
Spring-Barley	PC2	JHI-Hv50k-2016-122404	2H	109.314	4.08496	0.00623405	2H	711435978		2H_3
Spring-Barley	PC2	SCRI_RS_235261	2H	109.317	4.08496	0.00623405	2H	711439540		2H_3
Spring-Barley	PC2	JHI-Hv50k-2016-122452	2H	109.462	4.08496	-0.00623405	2H	711658769		2H_3
Spring-Barley	PC3	12_30636	2H	110.137	4.59013	-0.00749852	2H	712677252		2H_3
Spring-Barley	PC3	JHI-Hv50k-2016-123148	2H	110.425	6.20851	0.00837424	2H	713112775		2H_3
Spring-Barley	PC3	JHI-Hv50k-2016-124089	2H	111.075	5.26247	0.00812494	2H	714094049		2H_3
Spring-Barley	PC4	JHI-Hv50k-2016-124426	2H	112.06	4.89188	-0.00648909	2H	715579692		2H_3
Spring-Barley	PC4	JHI-Hv50k-2016-124427	2H	112.06	4.8229	0.00642555	2H	715579804		2H_3
Spring-Barley	PC4	SCRI_RS_153811	2H	112.06	4.89188	0.00648909	2H	715579961		2H_3
Spring-Barley	PC4	JHI-Hv50k-2016-124437	2H	112.061	4.89188	-0.00648909	2H	715581540		2H_3
Spring-Barley	PC4	JHI-Hv50k-2016-124440	2H	112.065	4.89188	0.00648909	2H	715587188		2H_3
Spring-Barley	PC4	JHI-Hv50k-2016-124462	2H	112.144	4.47869	0.00597243	2H	715707691		2H_3
Spring-Barley	PC4	JHI-Hv50k-2016-124463	2H	112.145	4.41603	0.00591429	2H	715708031		2H_3
Spring-Barley	PC4	SCRI_RS_227502	2H	112.145	4.47869	0.00597243	2H	715709218		2H_3
Spring-Barley	PC4	JHI-Hv50k-2016-124472	2H	112.147	4.75903	-0.0063001	2H	715710746		2H_3
Spring-Barley	PC4	JHI-Hv50k-2016-124474	2H	112.147	4.71139	-0.00639454	2H	715711209		2H_3
Spring-Barley	PC4	JHI-Hv50k-2016-124475	2H	112.147	4.71139	0.00639454	2H	715711210		2H_3
Spring-Barley	PC4	JHI-Hv50k-2016-124830	2H	112.58	4.10731	0.0069977	2H	716364517		2H_3
Spring-Barley	PC4	JHI-Hv50k-2016-124850	2H	112.583	4.10731	0.0069977	2H	716369087		2H_3
Spring-Barley	PC1	JHI-Hv50k-2016-125068	2H	112.885	4.02804	0.0043043	2H	716825008		2H_3
Spring-Barley	PC1	SCRI_RS_116226	2H	113.247	4.25327	-0.00449022	2H	717371986		2H_3
Spring-Barley	PC1	JHI-Hv50k-2016-125298	2H	113.247	4.25327	-0.00449022	2H	717372509		2H_3
Spring-Barley	PC1	JHI-Hv50k-2016-125308	2H	113.248	4.25327	0.00449022	2H	717373243		2H_3
Spring-Barley	PC3	JHI-Hv50k-2016-125454	2H	113.582	6.56147	-0.012285	2H	717878224		2H_3
Spring-Barley	PC4	JHI-Hv50k-2016-125454	2H	113.582	4.55826	-0.0101825	2H	717878224		2H_3
Spring-Barley	PC3	JHI-Hv50k-2016-125458	2H	113.582	6.56147	-0.012285	2H	717878453		2H_3
Spring-Barley	PC4	JHI-Hv50k-2016-125458	2H	113.582	4.55826	-0.0101825	2H	717878453		2H_3
Spring-Barley	PC4	JHI-Hv50k-2016-125459	2H	113.583	4.55826	0.012285	2H	717878709		2H_3
Spring-Barley	PC3	JHI-Hv50k-2016-125459	2H	113.583	6.56147	0.0101825	2H	717878709		2H_3
Spring-Barley	PC4	11_21406	2H	113.803	4.54981	0.00688447	2H	718210885		2H_3
Spring-Barley	PC4	JHI-Hv50k-2016-125747	2H	113.804	4.54981	-0.00688447	2H	718212221		2H_3
Spring-Barley	PC4	JHI-Hv50k-2016-126020	2H	114.247	4.04676	0.0107328	2H	718881436		2H_3
Spring-Barley	PC3	JHI-Hv50k-2016-126020	2H	114.247	5.39611	0.00924984	2H	718881436		2H_3
Spring-Barley	PC3	JHI-Hv50k-2016-126021	2H	114.247	4.34831	-0.00768353	2H	718881526		2H_3
Spring-Barley	PC2	JHI-Hv50k-2016-126024	2H	114.247	4.22299	0.00579565	2H	718881632		2H_3
Spring-Barley	PC4	JHI-Hv50k-2016-126025	2H	114.247	4.04676	0.0107328	2H	718881828		2H_3
Spring-Barley	PC3	JHI-Hv50k-2016-126025	2H	114.247	5.39611	0.00924984	2H	718881828		2H_3
Spring-Barley	PC2	JHI-Hv50k-2016-126035	2H	114.301	4.14315	0.0058408	2H	718962658		2H_3
Spring-Barley	PC3	JHI-Hv50k-2016-126402	2H	115.049	4.84472	0.00994831	2H	720092061	Cly1	2H_3
Spring-Barley	PC8	JHI-Hv50k-2016-126402	2H	115.049	4.28514	0.0111346	2H	720092061	Cly1	2H_3
Spring-Barley	PC3	JHI-Hv50k-2016-126450	2H	115.05	5.093	0.0104235	2H	720094301	Cly1	2H_3
Spring-Barley	PC8	JHI-Hv50k-2016-126450	2H	115.05	4.35721	0.0114561	2H	720094301	Cly1	2H_3
Spring-Barley	PC3	JHI-Hv50k-2016-126633	2H	115.219	5.093	0.0104235	2H	720349451	Cly1	2H_3
Spring-Barley	PC8	JHI-Hv50k-2016-126633	2H	115.219	4.35721	0.0114561	2H	720349451	Cly1	2H_3
Spring-Barley	PC8	JHI-Hv50k-2016-126684	2H	115.317	4.19202	-0.0103529	2H	720497222	Cly1	2H_3
Spring-Barley	PC8	JHI-Hv50k-2016-126739	2H	115.373	4.19202	0.0103529	2H	720580666	Cly1	2H_3
Spring-Barley	PC8	JHI-Hv50k-2016-126788	2H	115.377	4.19202	-0.0103529	2H	720587330	Cly1	2H_3
Spring-Barley	PC8	JHI-Hv50k-2016-126790	2H	115.377	4.19202	0.0103529	2H	720587659	Cly1	2H_3
Spring-Barley	PC8	JHI-Hv50k-2016-126792	2H	115.377	4.19202	0.0103529	2H	720587789	Cly1	2H_3
Spring-Barley	PC2	JHI-Hv50k-2016-127014	2H	115.783	4.14153	-0.00586668	2H	721199346	Cly1	2H_3
Spring-Barley	PC4	JHI-Hv50k-2016-127044	2H	115.79	4.01776	0.00607622	2H	721209834	Cly1	2H_3
Spring-Barley	PC4	JHI-Hv50k-2016-127068	2H	116.076	4.51928	-0.00706773	2H	721641605	Cly1	2H_3
Spring-Barley	PC4	JHI-Hv50k-2016-127142	2H	116.086	4.51718	-0.00711325	2H	721657433	Cly1	2H_3
Spring-Barley	PC4	JHI-Hv50k-2016-127290	2H	116.276	4.51718	-0.00711325	2H	721944007	Cly1	2H_3
Spring-Barley	PC4	SCRI_RS_119513	2H	116.276	4.51718	0.00711325	2H	721944876	Cly1	2H_3
Spring-Barley	PC2	JHI-Hv50k-2016-135018	2H	128.881	4.23933	-0.00439149	2H	740971797	Cly1	2H_4
Spring-Barley	PC2	JHI-Hv50k-2016-135047	2H	128.894	4.0193	-0.00433158	2H	740991508	Cly1	2H_4
Spring-Barley	PC2	JHI-Hv50k-2016-135076	2H	128.918	4.23933	-0.00439149	2H	741027516	Cly1	2H_4
Spring-Barley	PC2	JHI-Hv50k-2016-135083	2H	128.918	4.23933	-0.00439149	2H	741027685	Cly1	2H_4
Spring-Barley	PC2	JHI-Hv50k-2016-135232	2H	129.088	4.36715	-0.00440662	2H	741283325	Cly1	2H_4
Spring-Barley	PC2	JHI-Hv50k-2016-135435	2H	129.549	4.11927	-0.00444888	2H	741980209	Cly1	2H_4
Spring-Barley	PC2	JHI-Hv50k-2016-135470	2H	129.565	4.11927	0.00444888	2H	742003077	Cly1	2H_4
Spring-Barley	PC2	JHI-Hv50k-2016-135474	2H	129.565	4.16125	-0.00440258	2H	742003408	Cly1	2H_4
Spring-Barley	PC2	JHI-Hv50k-2016-135631	2H	129.631	4.11927	0.00444888	2H	742103584	Cly1	2H_4
Spring-Barley	PC2	JHI-Hv50k-2016-135633	2H	129.631	4.11927	0.00444888	2H	742103920	Cly1	2H_4
Spring-Barley	PC2	JHI-Hv50k-2016-135639	2H	129.632	4.11927	-0.00444888	2H	742104245	Cly1	2H_4
Spring-Barley	PC2	JHI-Hv50k-2016-135640	2H	129.632	4.11927	-0.00444888	2H	742104312	Cly1	2H_4
Spring-Barley	PC2	JHI-Hv50k-2016-135651	2H	129.67	4.11927	-0.00444888	2H	742162651	Cly1	2H_4
Spring-Barley	PC2	JHI-Hv50k-2016-135652	2H	129.671	4.11927	-0.00444888	2H	742162951	Cly1	2H_4
Spring-Barley	PC2	JHI-Hv50k-2016-135673	2H	129.697	4.11927	-0.00444888	2H	742203037	Cly1	2H_4
Spring-Barley	PC2	JHI-Hv50k-2016-135677	2H	129.697	4.11927	0.00444888	2H	742203595	Cly1	2H_4
Spring-Barley	PC2	JHI-Hv50k-2016-135698	2H	129.731	4.11927	0.00444888	2H	742253944	Cly1	2H_4
Spring-Barley	PC2	JHI-Hv50k-2016-135714	2H	129.732	4.10891	0.00439814	2H	742255374	Cly1	2H_4
Spring-Barley	PC2	JHI-Hv50k-2016-136102	2H	130.1	4.06168	0.00428823	2H	742810580	Cly1	2H_4
Spring-Barley	PC2	JHI-Hv50k-2016-136118	2H	130.125	4.06168	-0.00428823	2H	742849339	Cly1	2H_4
Spring-Barley	PC2	JHI-Hv50k-2016-136181	2H	130.317	4.06168	0.00428823	2H	743138631	Cly1	2H_4
Spring-Barley	PC2	JHI-Hv50k-2016-136220	2H	130.32	4.08664	-0.00428151	2H	743142768	Cly1	2H_4
Winter-Barley	PC9	JHI-Hv50k-2016-144763	2H	141.968	4.08849	0.00913555	2H	760725754		2H_5
Winter-Barley	PC9	JHI-Hv50k-2016-144956	2H	142.107	4.08849	-0.00913555	2H	760935052		2H_5
Winter-Barley	PC9	JHI-Hv50k-2016-145592	2H	142.368	4.16907	0.00894823	2H	761328848		2H_5
Winter-Barley	PC9	JHI-Hv50k-2016-145593	2H	142.368	4.15609	-0.00898056	2H	761328906		2H_5
Winter-Barley	PC9	JHI-Hv50k-2016-145956	2H	143.053	4.16907	0.00894823	2H	762363314		2H_5
Spring-Barley	PC1	JHI-Hv50k-2016-148429	3H	0.135424	4.47245	-0.00546697	3H	134313		3H_1
Spring-Barley	PC1	JHI-Hv50k-2016-148430	3H	0.135558	4.47245	0.00546697	3H	134446		3H_1
Spring-Barley	PC1	JHI-Hv50k-2016-148431	3H	0.135589	4.47245	-0.00546697	3H	134477		3H_1
Spring-Barley	PC1	JHI-Hv50k-2016-148432	3H	0.136124	4.9879	0.00575021	3H	135007		3H_1
Spring-Barley	PC1	JHI-Hv50k-2016-148451	3H	0.14238	4.47245	0.00546697	3H	141212		3H_1
Spring-Barley	PC1	JHI-Hv50k-2016-148452	3H	0.254952	4.9879	0.00575021	3H	252858		3H_1
Spring-Barley	PC1	JHI-Hv50k-2016-148459	3H	0.255325	4.29266	0.00536376	3H	253228		3H_1
Spring-Barley	PC1	JHI-Hv50k-2016-148460	3H	0.256129	4.47245	0.00546697	3H	254025		3H_1
Spring-Barley	PC1	JHI-Hv50k-2016-148461	3H	0.256326	4.9879	0.00575021	3H	254221		3H_1
Spring-Barley	PC1	JHI-Hv50k-2016-148471	3H	0.259642	5.06788	-0.00571122	3H	257509		3H_1
Spring-Barley	PC1	JHI-Hv50k-2016-148473	3H	0.259786	4.29266	0.00536376	3H	257652		3H_1
Spring-Barley	PC1	JHI-Hv50k-2016-148475	3H	0.260374	4.78368	0.00559507	3H	258235		3H_1
Spring-Barley	PC1	JHI-Hv50k-2016-148480	3H	0.269964	4.47245	0.00546697	3H	267746		3H_1
Spring-Barley	PC1	JHI-Hv50k-2016-148483	3H	0.270314	5.06788	0.00571122	3H	268094		3H_1
Spring-Barley	PC1	JHI-Hv50k-2016-148499	3H	0.272645	4.34904	-0.00535834	3H	270405		3H_1
Spring-Barley	PC1	JHI-Hv50k-2016-148511	3H	0.301068	4.9879	-0.00575021	3H	298595		3H_1
Spring-Barley	PC1	JHI-Hv50k-2016-148512	3H	0.301606	4.52707	0.00549266	3H	299128		3H_1
Spring-Barley	PC1	JHI-Hv50k-2016-148514	3H	0.301807	4.63854	0.00558178	3H	299328		3H_1
Spring-Barley	PC1	JHI-Hv50k-2016-148529	3H	0.35449	4.47245	-0.00546697	3H	351577		3H_1
Spring-Barley	PC1	JHI-Hv50k-2016-148531	3H	0.355552	4.62205	-0.00552452	3H	352631		3H_1
Spring-Barley	PC1	JHI-Hv50k-2016-148537	3H	0.357088	4.0586	-0.00467189	3H	354154		3H_1
Spring-Barley	PC1	JHI-Hv50k-2016-148548	3H	0.362286	4.38017	-0.00520553	3H	359309		3H_1
Spring-Barley	PC1	JHI-Hv50k-2016-148570	3H	0.452533	4.78368	0.00559507	3H	448814		3H_1
Spring-Barley	PC1	JHI-Hv50k-2016-148640	3H	0.580653	5.45066	0.00353796	3H	575880		3H_1
Spring-Barley	PC1	JHI-Hv50k-2016-148641	3H	0.580713	10.0454	-0.0054694	3H	575940		3H_1
Spring-Barley	PC1	JHI-Hv50k-2016-148663	3H	0.591646	5.03731	-0.00338645	3H	586783		3H_1
Spring-Barley	PC1	SCRI_RS_1804	3H	0.607775	10.2417	0.00541227	3H	602779		3H_1
Spring-Barley	PC1	JHI-Hv50k-2016-148745	3H	0.64911	4.42615	-0.00489039	3H	643774		3H_1
Spring-Barley	PC1	JHI-Hv50k-2016-148749	3H	0.649589	4.9879	0.00575021	3H	644249		3H_1
Spring-Barley	PC1	JHI-Hv50k-2016-148750	3H	0.649703	10.2417	0.00541227	3H	644362		3H_1
Spring-Barley	PC1	JHI-Hv50k-2016-148773	3H	0.686678	6.47566	0.00389696	3H	681033		3H_1
Spring-Barley	PC1	SCRI_RS_174383	3H	0.696966	5.33411	0.00353371	3H	691237		3H_1
Spring-Barley	PC1	JHI-Hv50k-2016-148804	3H	0.697177	5.33411	0.00353371	3H	691446		3H_1
Spring-Barley	PC1	SCRI_RS_148646	3H	0.697368	6.30484	-0.00387224	3H	691635		3H_1
Spring-Barley	PC1	JHI-Hv50k-2016-148809	3H	0.697434	5.33411	-0.00353371	3H	691701		3H_1
Spring-Barley	PC1	JHI-Hv50k-2016-148862	3H	1.01365	10.0454	0.0054694	3H	1005317		3H_1
Spring-Barley	PC1	11_20858	3H	1.01473	10.5483	0.00530143	3H	1006388		3H_1
Spring-Barley	PC1	JHI-Hv50k-2016-148877	3H	1.01497	9.76102	0.00536221	3H	1006624		3H_1
Spring-Barley	PC1	JHI-Hv50k-2016-148891	3H	1.01582	9.59539	-0.00532883	3H	1007468		3H_1
Spring-Barley	PC1	JHI-Hv50k-2016-148917	3H	1.12443	9.76102	-0.00536221	3H	1115182		3H_1
Spring-Barley	PC1	JHI-Hv50k-2016-148918	3H	1.12452	9.76102	0.00536221	3H	1115275		3H_1
Spring-Barley	PC1	JHI-Hv50k-2016-148919	3H	1.12476	9.76102	-0.00536221	3H	1115510		3H_1
Spring-Barley	PC1	JHI-Hv50k-2016-148927	3H	1.12613	9.76102	0.00536221	3H	1116868		3H_1
Spring-Barley	PC1	JHI-Hv50k-2016-148933	3H	1.12675	9.76102	0.00536221	3H	1117489		3H_1
Spring-Barley	PC1	JHI-Hv50k-2016-148935	3H	1.127	9.76102	-0.00536221	3H	1117733		3H_1
Spring-Barley	PC1	JHI-Hv50k-2016-148936	3H	1.12707	9.76102	-0.00536221	3H	1117806		3H_1
Spring-Barley	PC1	JHI-Hv50k-2016-148944	3H	1.12782	9.76102	0.00536221	3H	1118543		3H_1
Spring-Barley	PC1	JHI-Hv50k-2016-148945	3H	1.1279	9.76102	0.00536221	3H	1118625		3H_1
Spring-Barley	PC1	JHI-Hv50k-2016-148948	3H	1.12826	9.74195	-0.00524332	3H	1118987		3H_1
Spring-Barley	PC1	JHI-Hv50k-2016-148950	3H	1.12833	9.76102	-0.00536221	3H	1119048		3H_1
Spring-Barley	PC1	JHI-Hv50k-2016-148957	3H	1.12881	9.76102	-0.00536221	3H	1119533		3H_1
Spring-Barley	PC1	JHI-Hv50k-2016-148960	3H	1.12898	9.76102	-0.00536221	3H	1119692		3H_1
Spring-Barley	PC1	JHI-Hv50k-2016-148970	3H	1.13192	9.76102	-0.00536221	3H	1122615		3H_1
Spring-Barley	PC1	JHI-Hv50k-2016-148973	3H	1.13211	9.76102	0.00536221	3H	1122798		3H_1
Spring-Barley	PC1	JHI-Hv50k-2016-148976	3H	1.13219	9.76102	-0.00536221	3H	1122882		3H_1
Spring-Barley	PC1	JHI-Hv50k-2016-148980	3H	1.13282	5.33411	0.00353371	3H	1123510		3H_1
Spring-Barley	PC1	JHI-Hv50k-2016-148986	3H	1.13352	9.76102	0.00536221	3H	1124195		3H_1
Spring-Barley	PC1	JHI-Hv50k-2016-148988	3H	1.13374	9.76102	-0.00536221	3H	1124422		3H_1
Spring-Barley	PC1	JHI-Hv50k-2016-148989	3H	1.13384	9.76102	0.00536221	3H	1124518		3H_1
Spring-Barley	PC1	JHI-Hv50k-2016-148990	3H	1.13389	9.76102	-0.00536221	3H	1124570		3H_1
Spring-Barley	PC1	JHI-Hv50k-2016-148994	3H	1.134	10.0454	-0.0054694	3H	1124681		3H_1
Spring-Barley	PC1	JHI-Hv50k-2016-148995	3H	1.13411	9.76102	-0.00536221	3H	1124784		3H_1
Spring-Barley	PC1	JHI-Hv50k-2016-148996	3H	1.13417	9.76102	0.00536221	3H	1124840		3H_1
Spring-Barley	PC1	JHI-Hv50k-2016-148997	3H	1.1343	9.76102	0.00536221	3H	1124970		3H_1
Spring-Barley	PC1	JHI-Hv50k-2016-148998	3H	1.13444	9.76102	-0.00536221	3H	1125117		3H_1
Spring-Barley	PC1	JHI-Hv50k-2016-149008	3H	1.13487	9.83155	-0.00539124	3H	1125541		3H_1
Spring-Barley	PC1	JHI-Hv50k-2016-149009	3H	1.13493	9.76102	0.00536221	3H	1125596		3H_1
Spring-Barley	PC1	JHI-Hv50k-2016-149011	3H	1.13504	10.0454	0.0054694	3H	1125712		3H_1
Spring-Barley	PC1	JHI-Hv50k-2016-149012	3H	1.13522	9.76102	-0.00536221	3H	1125891		3H_1
Spring-Barley	PC1	JHI-Hv50k-2016-149014	3H	1.13615	9.76102	0.00536221	3H	1126812		3H_1
Spring-Barley	PC1	JHI-Hv50k-2016-149015	3H	1.13628	5.205	0.00348924	3H	1126938		3H_1
Spring-Barley	PC1	JHI-Hv50k-2016-149018	3H	1.13842	9.76102	0.00536221	3H	1129063		3H_1
Spring-Barley	PC1	JHI-Hv50k-2016-149022	3H	1.13893	6.5539	0.00399753	3H	1129568		3H_1
Spring-Barley	PC1	JHI-Hv50k-2016-149026	3H	1.13937	9.76102	-0.00536221	3H	1130006		3H_1
Spring-Barley	PC1	JHI-Hv50k-2016-149031	3H	1.14006	9.76102	-0.00536221	3H	1130686		3H_1
Spring-Barley	PC1	JHI-Hv50k-2016-149032	3H	1.14021	5.205	0.00348924	3H	1130836		3H_1
Spring-Barley	PC1	JHI-Hv50k-2016-149040	3H	1.14305	9.76102	-0.00536221	3H	1133648		3H_1
Spring-Barley	PC1	JHI-Hv50k-2016-149041	3H	1.14349	5.205	0.00348924	3H	1134091		3H_1
Spring-Barley	PC1	JHI-Hv50k-2016-149049	3H	1.14514	5.205	-0.00348924	3H	1135724		3H_1
Spring-Barley	PC1	JHI-Hv50k-2016-149082	3H	1.15839	9.76102	0.00536221	3H	1148868		3H_1
Spring-Barley	PC1	JHI-Hv50k-2016-149090	3H	1.16012	10.0454	-0.0054694	3H	1150579		3H_1
Spring-Barley	PC1	JHI-Hv50k-2016-149114	3H	1.16768	5.205	0.00348924	3H	1158082		3H_1
Spring-Barley	PC1	JHI-Hv50k-2016-149115	3H	1.16796	9.76102	0.00536221	3H	1158362		3H_1
Spring-Barley	PC1	JHI-Hv50k-2016-149122	3H	1.16901	9.76102	-0.00536221	3H	1159397		3H_1
Spring-Barley	PC1	JHI-Hv50k-2016-149125	3H	1.16925	10.0454	-0.0054694	3H	1159634		3H_1
Spring-Barley	PC1	JHI-Hv50k-2016-149144	3H	1.33211	5.205	0.00348924	3H	1321157		3H_1
Spring-Barley	PC1	JHI-Hv50k-2016-149157	3H	1.33597	9.76102	0.00536221	3H	1324984		3H_1
Spring-Barley	PC1	SCRI_RS_216164	3H	1.33604	9.76102	-0.00536221	3H	1325058		3H_1
Spring-Barley	PC1	12_31428	3H	1.37878	5.205	0.00348924	3H	1367441		3H_1
Spring-Barley	PC1	JHI-Hv50k-2016-149174	3H	1.37915	5.92182	0.00377658	3H	1367810		3H_1
Spring-Barley	PC1	JHI-Hv50k-2016-149225	3H	1.48361	4.47219	0.00566691	3H	1471414		3H_1
Spring-Barley	PC1	JHI-Hv50k-2016-149238	3H	1.48535	4.66366	0.0056651	3H	1473134		3H_1
Spring-Barley	PC1	JHI-Hv50k-2016-149262	3H	1.50783	4.73964	-0.00501656	3H	1495428		3H_1
Spring-Barley	PC1	JHI-Hv50k-2016-149269	3H	1.51935	4.47219	-0.00566691	3H	1506857		3H_1
Spring-Barley	PC1	JHI-Hv50k-2016-149280	3H	1.52562	4.47219	-0.00566691	3H	1513074		3H_1
Spring-Barley	PC1	JHI-Hv50k-2016-149285	3H	1.52588	5.10746	0.00584156	3H	1513334		3H_1
Spring-Barley	PC1	JHI-Hv50k-2016-149440	3H	1.65715	4.9879	0.00575021	3H	1643526		3H_1
Spring-Barley	PC1	JHI-Hv50k-2016-149441	3H	1.65721	5.0564	0.00587073	3H	1643578		3H_1
Spring-Barley	PC1	JHI-Hv50k-2016-149450	3H	1.66953	6.24489	0.00670155	3H	1655801		3H_1
Spring-Barley	PC1	JHI-Hv50k-2016-149544	3H	1.72453	10.0572	0.0091299	3H	1710352		3H_1
Spring-Barley	PC1	JHI-Hv50k-2016-149553	3H	1.73178	4.9879	0.00575021	3H	1717537		3H_1
Spring-Barley	PC1	JHI-Hv50k-2016-149563	3H	1.73294	9.52517	0.00929843	3H	1718690		3H_1
Spring-Barley	PC1	JHI-Hv50k-2016-149627	3H	1.82566	4.84787	-0.00552047	3H	1810646		3H_1
Spring-Barley	PC1	JHI-Hv50k-2016-149650	3H	1.8316	4.90858	-0.00562529	3H	1816543		3H_1
Spring-Barley	PC1	JHI-Hv50k-2016-149655	3H	1.83217	5.88585	-0.00656383	3H	1817107		3H_1
Spring-Barley	PC1	JHI-Hv50k-2016-149662	3H	1.8333	5.16337	-0.0061404	3H	1818226		3H_1
Spring-Barley	PC1	JHI-Hv50k-2016-149666	3H	1.84279	5.06788	0.00571122	3H	1827641		3H_1
Spring-Barley	PC1	JHI-Hv50k-2016-149672	3H	1.84353	4.9879	0.00575021	3H	1828375		3H_1
Spring-Barley	PC1	JHI-Hv50k-2016-149680	3H	1.94094	10.4552	-0.00997949	3H	1924974		3H_1
Spring-Barley	PC1	JHI-Hv50k-2016-149691	3H	1.94302	10.4552	-0.00997949	3H	1927044		3H_1
Spring-Barley	PC1	JHI-Hv50k-2016-149718	3H	1.94511	4.01425	0.00414476	3H	1929114		3H_1
Spring-Barley	PC1	JHI-Hv50k-2016-149837	3H	1.96602	10.4552	0.00997949	3H	1949852		3H_1
Spring-Barley	PC1	JHI-Hv50k-2016-149855	3H	1.99817	4.9879	0.00575021	3H	1981742		3H_1
Spring-Barley	PC1	JHI-Hv50k-2016-149871	3H	2.02743	6.51302	0.00660121	3H	2010756		3H_1
Spring-Barley	PC1	JHI-Hv50k-2016-149895	3H	2.03244	5.88585	-0.00656383	3H	2015724		3H_1
Spring-Barley	PC1	JHI-Hv50k-2016-149905	3H	2.03333	5.88585	0.00656383	3H	2016614		3H_1
Spring-Barley	PC1	SCRI_RS_207228	3H	2.3336	10.4552	-0.00997949	3H	2314409		3H_1
Spring-Barley	PC1	JHI-Hv50k-2016-149951	3H	2.33428	7.41077	-0.00777136	3H	2315088		3H_1
Spring-Barley	PC1	SCRI_RS_235332	3H	2.39458	10.4179	0.00559257	3H	2374883		3H_1
Spring-Barley	PC1	12_10103	3H	2.50831	10.1953	-0.00538451	3H	2487686		3H_1
Spring-Barley	PC1	SCRI_RS_173491	3H	2.68668	9.46002	-0.007972	3H	2664585		3H_1
Spring-Barley	PC1	JHI-Hv50k-2016-150381	3H	2.69724	10.4552	0.00997949	3H	2675059		3H_1
Spring-Barley	PC1	JHI-Hv50k-2016-150426	3H	2.72548	10.4552	0.00997949	3H	2703071		3H_1
Spring-Barley	PC1	JHI-Hv50k-2016-150851	3H	3.5393	4.44253	-0.00521286	3H	3510192		3H_1
Spring-Barley	PC1	JHI-Hv50k-2016-150989	3H	3.67521	9.34819	0.00826962	3H	3644986		3H_1
Spring-Barley	PC1	JHI-Hv50k-2016-151060	3H	3.71296	9.4631	-0.00922635	3H	3682424		3H_1
Spring-Barley	PC1	JHI-Hv50k-2016-151061	3H	3.71307	9.4631	0.00922635	3H	3682538		3H_1
Spring-Barley	PC1	JHI-Hv50k-2016-151132	3H	3.72179	9.4631	0.00922635	3H	3691178		3H_1
Spring-Barley	PC1	11_11453	3H	3.72179	9.4631	0.00922635	3H	3691179		3H_1
Spring-Barley	PC1	JHI-Hv50k-2016-151156	3H	3.72306	9.52517	0.00929843	3H	3692441		3H_1
Spring-Barley	PC1	11_20159	3H	4.01418	7.89588	0.00820629	3H	3981172		3H_1
Spring-Barley	PC1	JHI-Hv50k-2016-152033	3H	6.57573	5.13262	-0.00623095	3H	6521655		3H_1
Spring-Barley	PC1	JHI-Hv50k-2016-152265	3H	6.87739	5.55476	-0.00662186	3H	6820826		3H_1
Spring-Barley	PC1	JHI-Hv50k-2016-152443	3H	7.04311	4.14797	0.00536217	3H	6985185		3H_1
Spring-Barley	PC1	11_20529	3H	7.11707	6.26561	-0.00685316	3H	7058539		3H_1
Spring-Barley	PC1	JHI-Hv50k-2016-152479	3H	7.27061	6.26561	0.00685316	3H	7210813		3H_1
Spring-Barley	PC1	JHI-Hv50k-2016-152481	3H	7.27091	6.26561	0.00685316	3H	7211109		3H_1
Spring-Barley	PC1	JHI-Hv50k-2016-152482	3H	7.27135	6.10386	-0.00663205	3H	7211550		3H_1
Spring-Barley	PC1	JHI-Hv50k-2016-152539	3H	7.38241	4.90402	0.00581495	3H	7321696		3H_1
Spring-Barley	PC1	12_31230	3H	7.42929	5.86981	-0.00656745	3H	7368193		3H_1
Spring-Barley	PC1	JHI-Hv50k-2016-152551	3H	7.42941	5.72074	-0.00633293	3H	7368306		3H_1
Spring-Barley	PC1	JHI-Hv50k-2016-152556	3H	7.42999	5.86981	0.00656745	3H	7368882		3H_1
Spring-Barley	PC1	JHI-Hv50k-2016-154189	3H	11.8237	4.0611	-0.00327319	3H	11726495		3H_1
Spring-Barley	PC1	JHI-Hv50k-2016-154361	3H	12.2261	4.04759	0.00345239	3H	12125574		3H_1
Spring-Barley	PC1	JHI-Hv50k-2016-154679	3H	13.2423	5.24326	0.00384202	3H	13133406		3H_1
Spring-Barley	PC1	JHI-Hv50k-2016-154744	3H	13.5428	5.14264	0.00382034	3H	13431406		3H_1
Spring-Barley	PC1	JHI-Hv50k-2016-154750	3H	13.5435	5.37114	0.00393251	3H	13432141		3H_1
Spring-Barley	PC1	JHI-Hv50k-2016-154752	3H	13.5437	4.23539	-0.0031891	3H	13432337		3H_1
Spring-Barley	PC1	JHI-Hv50k-2016-154769	3H	13.5477	4.1123	-0.00315145	3H	13436291		3H_1
Spring-Barley	PC1	JHI-Hv50k-2016-154799	3H	13.5551	5.12385	0.00383841	3H	13443628		3H_1
Spring-Barley	PC1	JHI-Hv50k-2016-154812	3H	13.5583	5.37114	-0.00393251	3H	13446779		3H_1
Spring-Barley	PC1	JHI-Hv50k-2016-154821	3H	13.5664	5.37114	0.00393251	3H	13454829		3H_1
Spring-Barley	PC1	JHI-Hv50k-2016-154830	3H	13.5676	4.1123	-0.00315145	3H	13455985		3H_1
Spring-Barley	PC1	JHI-Hv50k-2016-154834	3H	13.5679	4.1123	-0.00315145	3H	13456303		3H_1
Spring-Barley	PC7	JHI-Hv50k-2016-156302	3H	16.5096	5.41243	0.00658459	3H	16373847		3H_1
Spring-Barley	PC7	JHI-Hv50k-2016-156448	3H	16.6274	4.95291	0.00630724	3H	16490611		3H_1
Spring-Barley	PC7	JHI-Hv50k-2016-156452	3H	16.6274	4.95291	0.00630724	3H	16490657		3H_1
Spring-Barley	PC7	JHI-Hv50k-2016-156477	3H	16.6346	4.92863	-0.00638624	3H	16497809		3H_1
Spring-Barley	PC7	JHI-Hv50k-2016-156486	3H	16.6353	4.95291	-0.00630724	3H	16498453		3H_1
Spring-Barley	PC7	JHI-Hv50k-2016-156501	3H	16.6725	5.41243	-0.00658459	3H	16535327		3H_1
Spring-Barley	PC7	JHI-Hv50k-2016-156522	3H	16.6802	5.41243	-0.00658459	3H	16542978		3H_1
Spring-Barley	PC1	SCRI_RS_8644	3H	17.6049	4.48434	0.00398978	3H	17460146		3H_1
Spring-Barley	PC7	JHI-Hv50k-2016-156820	3H	17.7026	5.48414	-0.0084482	3H	17557023		3H_1
Spring-Barley	PC7	JHI-Hv50k-2016-156833	3H	17.7039	5.20277	-0.00818417	3H	17558292		3H_1
Spring-Barley	PC7	JHI-Hv50k-2016-156842	3H	17.7048	5.48414	0.0084482	3H	17559189		3H_1
Spring-Barley	PC7	JHI-Hv50k-2016-156881	3H	17.7565	5.48414	0.0084482	3H	17610459		3H_1
Spring-Barley	PC7	JHI-Hv50k-2016-156940	3H	17.8187	5.69007	0.00828164	3H	17672176		3H_1
Spring-Barley	PC1	JHI-Hv50k-2016-156940	3H	17.8187	4.055	0.0049515	3H	17672176		3H_1
Spring-Barley	PC1	JHI-Hv50k-2016-157135	3H	18.1004	4.6253	0.00378394	3H	17951571		3H_1
Spring-Barley	PC7	JHI-Hv50k-2016-157226	3H	18.1093	4.9232	-0.00748606	3H	17960378		3H_1
Spring-Barley	PC1	JHI-Hv50k-2016-157226	3H	18.1093	4.0804	-0.00486151	3H	17960378		3H_1
Spring-Barley	PC7	JHI-Hv50k-2016-157858	3H	18.7731	6.29675	0.00906034	3H	18618707		3H_1
Spring-Barley	PC1	JHI-Hv50k-2016-157858	3H	18.7731	4.46835	0.0054153	3H	18618707		3H_1
Spring-Barley	PC7	JHI-Hv50k-2016-157934	3H	18.8858	5.20885	-0.00567411	3H	18730473		3H_1
Spring-Barley	PC1	JHI-Hv50k-2016-157934	3H	18.8858	5.26212	-0.00782652	3H	18730473		3H_1
Spring-Barley	PC7	JHI-Hv50k-2016-157945	3H	18.8866	6.29675	0.00906034	3H	18731237		3H_1
Spring-Barley	PC1	JHI-Hv50k-2016-157945	3H	18.8866	4.46835	0.0054153	3H	18731237		3H_1
Spring-Barley	PC7	JHI-Hv50k-2016-157947	3H	18.8867	6.29675	-0.00906034	3H	18731332		3H_1
Spring-Barley	PC1	JHI-Hv50k-2016-157947	3H	18.8867	4.46835	-0.0054153	3H	18731332		3H_1
Spring-Barley	PC7	JHI-Hv50k-2016-157948	3H	18.8867	6.29675	0.00906034	3H	18731393		3H_1
Spring-Barley	PC1	JHI-Hv50k-2016-157948	3H	18.8867	4.46835	0.0054153	3H	18731393		3H_1
Spring-Barley	PC7	JHI-Hv50k-2016-158157	3H	19.2271	4.9567	-0.00546097	3H	19068926		3H_1
Spring-Barley	PC1	JHI-Hv50k-2016-158157	3H	19.2271	5.17069	-0.00740076	3H	19068926		3H_1
Spring-Barley	PC7	JHI-Hv50k-2016-158160	3H	19.2271	4.9567	-0.00546097	3H	19068966		3H_1
Spring-Barley	PC1	JHI-Hv50k-2016-158160	3H	19.2271	5.17069	-0.00740076	3H	19068966		3H_1
Spring-Barley	PC7	JHI-Hv50k-2016-158182	3H	19.248	5.97662	0.00855385	3H	19089715		3H_1
Spring-Barley	PC1	JHI-Hv50k-2016-158182	3H	19.248	4.40744	0.00521812	3H	19089715		3H_1
Spring-Barley	PC7	JHI-Hv50k-2016-158307	3H	19.7495	5.97662	0.00855385	3H	19587105		3H_1
Spring-Barley	PC1	JHI-Hv50k-2016-158307	3H	19.7495	4.40744	0.00521812	3H	19587105		3H_1
Spring-Barley	PC7	JHI-Hv50k-2016-158313	3H	19.7499	5.97662	-0.00855385	3H	19587499		3H_1
Spring-Barley	PC1	JHI-Hv50k-2016-158313	3H	19.7499	4.40744	-0.00521812	3H	19587499		3H_1
Spring-Barley	PC7	JHI-Hv50k-2016-158403	3H	20.1633	5.61272	-0.00808926	3H	19997468		3H_1
Spring-Barley	PC1	JHI-Hv50k-2016-158403	3H	20.1633	4.27269	-0.00501765	3H	19997468		3H_1
Spring-Barley	PC7	JHI-Hv50k-2016-158405	3H	20.1635	5.97662	-0.00855385	3H	19997623		3H_1
Spring-Barley	PC1	JHI-Hv50k-2016-158405	3H	20.1635	4.40744	-0.00521812	3H	19997623		3H_1
Spring-Barley	PC7	JHI-Hv50k-2016-158410	3H	20.1652	5.97662	0.00855385	3H	19999337		3H_1
Spring-Barley	PC1	JHI-Hv50k-2016-158410	3H	20.1652	4.40744	0.00521812	3H	19999337		3H_1
Spring-Barley	PC7	JHI-Hv50k-2016-158425	3H	20.2883	5.97662	-0.00855385	3H	20121409		3H_1
Spring-Barley	PC1	JHI-Hv50k-2016-158425	3H	20.2883	4.40744	-0.00521812	3H	20121409		3H_1
Spring-Barley	PC7	JHI-Hv50k-2016-158438	3H	20.2895	5.97662	-0.00855385	3H	20122668		3H_1
Spring-Barley	PC1	JHI-Hv50k-2016-158438	3H	20.2895	4.40744	-0.00521812	3H	20122668		3H_1
Spring-Barley	PC7	JHI-Hv50k-2016-158446	3H	20.6747	5.97662	-0.00855385	3H	20504706		3H_1
Spring-Barley	PC1	JHI-Hv50k-2016-158446	3H	20.6747	4.40744	-0.00521812	3H	20504706		3H_1
Spring-Barley	PC7	JHI-Hv50k-2016-158469	3H	20.9015	5.5053	0.00814214	3H	20729597		3H_1
Spring-Barley	PC1	JHI-Hv50k-2016-158469	3H	20.9015	4.06388	0.00496232	3H	20729597		3H_1
Spring-Barley	PC7	JHI-Hv50k-2016-158478	3H	20.9949	4.56578	-0.00523613	3H	20822199		3H_1
Spring-Barley	PC1	JHI-Hv50k-2016-158478	3H	20.9949	4.81852	-0.0070492	3H	20822199		3H_1
Spring-Barley	PC7	12_30192	3H	21.1941	4.56578	0.00523613	3H	21019740		3H_1
Spring-Barley	PC1	12_30192	3H	21.1941	4.81852	0.0070492	3H	21019740		3H_1
Spring-Barley	PC7	JHI-Hv50k-2016-158489	3H	21.1942	5.5053	-0.00814214	3H	21019901		3H_1
Spring-Barley	PC1	JHI-Hv50k-2016-158489	3H	21.1942	4.06388	-0.00496232	3H	21019901		3H_1
Spring-Barley	PC7	JHI-Hv50k-2016-158492	3H	21.2118	4.56578	0.00523613	3H	21037366		3H_1
Spring-Barley	PC1	JHI-Hv50k-2016-158492	3H	21.2118	4.81852	0.0070492	3H	21037366		3H_1
Spring-Barley	PC7	JHI-Hv50k-2016-158501	3H	21.2131	4.56578	0.00523613	3H	21038617		3H_1
Spring-Barley	PC1	JHI-Hv50k-2016-158501	3H	21.2131	4.81852	0.0070492	3H	21038617		3H_1
Spring-Barley	PC7	JHI-Hv50k-2016-158541	3H	21.3598	4.56578	-0.00523613	3H	21184100		3H_1
Spring-Barley	PC1	JHI-Hv50k-2016-158541	3H	21.3598	4.81852	-0.0070492	3H	21184100		3H_1
Spring-Barley	PC7	JHI-Hv50k-2016-158612	3H	21.8372	5.4256	0.0096071	3H	21657566		3H_1
Spring-Barley	PC7	JHI-Hv50k-2016-158664	3H	22.7007	5.4256	-0.0096071	3H	22513996		3H_1
Spring-Barley	PC7	JHI-Hv50k-2016-158735	3H	22.7902	5.33718	0.00929107	3H	22602806		3H_1
Spring-Barley	PC7	JHI-Hv50k-2016-159174	3H	23.576	4.13189	0.00661479	3H	23382124		3H_1
Spring-Barley	PC7	JHI-Hv50k-2016-159175	3H	23.576	4.13189	-0.00661479	3H	23382127		3H_1
Spring-Barley	PC7	JHI-Hv50k-2016-159793	3H	25.1467	4.03816	-0.00796841	3H	24939838		3H_1
Spring-Barley	PC7	JHI-Hv50k-2016-159800	3H	25.1475	4.03816	0.00796841	3H	24940657		3H_1
Spring-Barley	PC7	JHI-Hv50k-2016-159805	3H	25.1482	4.67391	0.00939712	3H	24941372		3H_1
Spring-Barley	PC3	JHI-Hv50k-2016-163483	3H	40.0731	4.15123	-0.00862291	3H	39743489		3H_2
Spring-Barley	PC7	JHI-Hv50k-2016-169017	3H	45.8909	4.08097	0.0291446	3H	208333556		3H_2
Spring-Barley	PC7	JHI-Hv50k-2016-169058	3H	45.8913	4.08097	0.0291446	3H	208353985		3H_2
Spring-Barley	PC7	JHI-Hv50k-2016-169059	3H	45.8913	4.08097	-0.0291446	3H	208356146		3H_2
Spring-Barley	PC7	SCRI_RS_142442	3H	45.8915	4.08097	0.0291446	3H	208364430		3H_2
Spring-Barley	PC7	SCRI_RS_173916	3H	45.8915	4.08097	0.0291446	3H	208364495		3H_2
Spring-Barley	PC7	SCRI_RS_186341	3H	45.8915	4.08097	0.0291446	3H	208365969		3H_2
Spring-Barley	PC7	SCRI_RS_223894	3H	45.9044	4.08097	0.0291446	3H	209056543		3H_2
Spring-Barley	PC7	JHI-Hv50k-2016-169087	3H	45.9044	5.1014	0.0327557	3H	209058011		3H_2
Spring-Barley	PC7	JHI-Hv50k-2016-169100	3H	45.9167	4.08097	0.0291446	3H	209712053		3H_2
Spring-Barley	PC7	JHI-Hv50k-2016-169107	3H	45.917	4.08097	0.0291446	3H	209727932		3H_2
Spring-Barley	PC7	JHI-Hv50k-2016-169116	3H	45.9277	4.08097	0.0291446	3H	210301885		3H_2
Spring-Barley	PC7	JHI-Hv50k-2016-169123	3H	45.9318	4.08097	-0.0291446	3H	210522333		3H_2
Spring-Barley	PC7	JHI-Hv50k-2016-169138	3H	45.9386	4.08097	0.0291446	3H	210885519		3H_2
Spring-Barley	PC7	JHI-Hv50k-2016-169153	3H	45.9447	4.08097	-0.0291446	3H	211215399		3H_2
Spring-Barley	PC7	JHI-Hv50k-2016-169169	3H	45.9507	4.08097	0.0291446	3H	211532602		3H_2
Spring-Barley	PC7	SCRI_RS_141166	3H	45.9595	4.08097	-0.0291446	3H	212003876		3H_2
Spring-Barley	PC7	JHI-Hv50k-2016-169234	3H	45.9598	4.08097	0.0291446	3H	212019624		3H_2
Spring-Barley	PC7	JHI-Hv50k-2016-169244	3H	45.963	4.08097	-0.0291446	3H	212192392		3H_2
Spring-Barley	PC7	JHI-Hv50k-2016-169289	3H	45.9748	4.08097	0.0291446	3H	212826885		3H_2
Spring-Barley	PC7	SCRI_RS_222735	3H	45.975	4.08097	0.0291446	3H	212834873		3H_2
Spring-Barley	PC7	SCRI_RS_11126	3H	45.9844	4.08097	-0.0291446	3H	213337053		3H_2
Spring-Barley	PC7	JHI-Hv50k-2016-169352	3H	45.9907	4.08097	0.0291446	3H	213676138		3H_2
Spring-Barley	PC7	JHI-Hv50k-2016-169364	3H	45.9957	4.08097	0.0291446	3H	213942350		3H_2
Spring-Barley	PC7	JHI-Hv50k-2016-169374	3H	46.0038	4.08097	0.0291446	3H	214377353		3H_2
Spring-Barley	PC7	JHI-Hv50k-2016-169396	3H	46.0106	4.08097	0.0291446	3H	214742628		3H_2
Spring-Barley	PC7	JHI-Hv50k-2016-169445	3H	46.0278	4.08097	-0.0291446	3H	215662543		3H_2
Spring-Barley	PC7	JHI-Hv50k-2016-169537	3H	46.0378	4.08097	0.0291446	3H	216197864		3H_2
Spring-Barley	PC7	JHI-Hv50k-2016-169554	3H	46.0398	4.08097	0.0291446	3H	216303620		3H_2
Spring-Barley	PC7	12_30618	3H	46.0505	4.08097	0.0291446	3H	216876923		3H_2
Spring-Barley	PC7	JHI-Hv50k-2016-169589	3H	46.067	4.08097	-0.0291446	3H	217761755		3H_2
Spring-Barley	PC7	JHI-Hv50k-2016-169592	3H	46.0671	4.08097	0.0291446	3H	217763905		3H_2
Spring-Barley	PC7	JHI-Hv50k-2016-169612	3H	46.0877	4.08097	0.0291446	3H	218870534		3H_2
Spring-Barley	PC7	JHI-Hv50k-2016-169658	3H	46.0999	4.08097	-0.0291446	3H	219521780		3H_2
Spring-Barley	PC7	JHI-Hv50k-2016-169667	3H	46.1022	4.08097	-0.0291446	3H	219645081		3H_2
Spring-Barley	PC7	JHI-Hv50k-2016-169670	3H	46.1022	4.08097	0.0291446	3H	219647082		3H_2
Spring-Barley	PC7	11_11086	3H	46.108	4.08097	0.0291446	3H	219956193		3H_2
Spring-Barley	PC7	JHI-Hv50k-2016-169705	3H	46.1219	4.08097	0.0291446	3H	220703342		3H_2
Spring-Barley	PC7	JHI-Hv50k-2016-169714	3H	46.1281	4.08097	0.0291446	3H	221032221		3H_2
Spring-Barley	PC7	JHI-Hv50k-2016-169725	3H	46.1329	4.08097	-0.0291446	3H	221289056		3H_2
Spring-Barley	PC7	JHI-Hv50k-2016-169726	3H	46.1329	5.1014	0.0327557	3H	221289238		3H_2
Spring-Barley	PC7	SCRI_RS_169606	3H	46.1434	4.08097	-0.0291446	3H	221851139		3H_2
Spring-Barley	PC7	JHI-Hv50k-2016-169760	3H	46.1468	4.08097	-0.0291446	3H	222035684		3H_2
Spring-Barley	PC7	JHI-Hv50k-2016-169765	3H	46.1494	4.08097	0.0291446	3H	222172643		3H_2
Spring-Barley	PC7	JHI-Hv50k-2016-169770	3H	46.1526	4.08097	-0.0291446	3H	222344564		3H_2
Spring-Barley	PC7	JHI-Hv50k-2016-169777	3H	46.1553	4.08097	0.0291446	3H	222490827		3H_2
Spring-Barley	PC7	JHI-Hv50k-2016-169806	3H	46.1609	4.08097	0.0291446	3H	222788319		3H_2
Spring-Barley	PC7	JHI-Hv50k-2016-169849	3H	46.172	4.08097	-0.0291446	3H	223385987		3H_2
Spring-Barley	PC7	JHI-Hv50k-2016-169931	3H	46.2276	4.08097	-0.0291446	3H	226361142		3H_2
Spring-Barley	PC7	JHI-Hv50k-2016-169969	3H	46.2382	5.1014	-0.0327557	3H	226928036		3H_2
Spring-Barley	PC7	JHI-Hv50k-2016-169972	3H	46.2448	4.08097	-0.0291446	3H	227283137		3H_2
Spring-Barley	PC7	JHI-Hv50k-2016-170009	3H	46.2656	5.1014	0.0327557	3H	228394012		3H_2
Spring-Barley	PC7	JHI-Hv50k-2016-170026	3H	46.2882	4.08097	0.0291446	3H	229605579		3H_2
Spring-Barley	PC7	JHI-Hv50k-2016-170065	3H	46.3043	4.08097	-0.0291446	3H	230469677		3H_2
Spring-Barley	PC7	JHI-Hv50k-2016-170101	3H	46.3214	5.1014	0.0327557	3H	231384593		3H_2
Spring-Barley	PC7	JHI-Hv50k-2016-170197	3H	46.3518	4.08097	-0.0291446	3H	233011291		3H_2
Spring-Barley	PC7	JHI-Hv50k-2016-170274	3H	46.368	4.08097	0.0291446	3H	233879554		3H_2
Spring-Barley	PC7	JHI-Hv50k-2016-170290	3H	46.3701	4.08097	-0.0291446	3H	233991777		3H_2
Spring-Barley	PC7	JHI-Hv50k-2016-170336	3H	46.3888	5.1014	-0.0327557	3H	234990840		3H_2
Spring-Barley	PC7	JHI-Hv50k-2016-170344	3H	46.394	4.08097	-0.0291446	3H	235272241		3H_2
Spring-Barley	PC7	JHI-Hv50k-2016-170400	3H	46.4202	4.08097	0.0291446	3H	236673909		3H_2
Spring-Barley	PC7	JHI-Hv50k-2016-170434	3H	46.4265	5.1014	0.0327557	3H	237011082		3H_2
Spring-Barley	PC7	JHI-Hv50k-2016-170450	3H	46.4307	4.08097	-0.0291446	3H	237233733		3H_2
Spring-Barley	PC7	11_10137	3H	46.4562	4.08097	-0.0291446	3H	238600464		3H_2
Spring-Barley	PC7	JHI-Hv50k-2016-170502	3H	46.4562	4.08097	0.0291446	3H	238600422		3H_2
Spring-Barley	PC7	JHI-Hv50k-2016-170526	3H	46.4683	5.1014	0.0327557	3H	239246866		3H_2
Spring-Barley	PC7	JHI-Hv50k-2016-170564	3H	46.4821	4.08097	-0.0291446	3H	239988682		3H_2
Spring-Barley	PC7	JHI-Hv50k-2016-170655	3H	46.5156	5.1014	0.0327557	3H	241780224		3H_2
Spring-Barley	PC7	JHI-Hv50k-2016-171293	3H	46.746	4.08097	0.0291446	3H	254117200		3H_2
Spring-Barley	PC7	JHI-Hv50k-2016-171314	3H	46.7524	4.08097	0.0291446	3H	254457646		3H_2
Spring-Barley	PC7	JHI-Hv50k-2016-171391	3H	46.7851	4.08097	0.0291446	3H	256211149		3H_2
Spring-Barley	PC7	JHI-Hv50k-2016-171392	3H	46.7851	4.08097	-0.0291446	3H	256211729		3H_2
Spring-Barley	PC7	JHI-Hv50k-2016-171408	3H	46.7864	4.08097	-0.0291446	3H	256279629		3H_2
Spring-Barley	PC7	11_20970	3H	46.8513	4.08097	-0.0291446	3H	259755368		3H_2
Spring-Barley	PC7	JHI-Hv50k-2016-171658	3H	46.8586	5.1014	0.0327557	3H	260144727		3H_2
Spring-Barley	PC7	JHI-Hv50k-2016-171672	3H	46.861	5.1014	0.0327557	3H	260275244		3H_2
Spring-Barley	PC7	JHI-Hv50k-2016-171704	3H	46.8685	5.1014	-0.0327557	3H	260679083		3H_2
Spring-Barley	PC7	12_30130	3H	46.875	5.1014	0.0327557	3H	261024159		3H_2
Spring-Barley	PC7	JHI-Hv50k-2016-171745	3H	46.875	4.08097	0.0291446	3H	261024890		3H_2
Spring-Barley	PC7	JHI-Hv50k-2016-171911	3H	46.992	5.1014	0.0327557	3H	267286914		3H_2
Spring-Barley	PC7	11_11501	3H	46.9998	4.08097	-0.0291446	3H	267704766		3H_2
Spring-Barley	PC7	JHI-Hv50k-2016-171984	3H	47.0139	5.1014	0.0327557	3H	268462522		3H_2
Spring-Barley	PC7	JHI-Hv50k-2016-172011	3H	47.0227	4.08097	-0.0291446	3H	268931599		3H_2
Spring-Barley	PC7	JHI-Hv50k-2016-172018	3H	47.023	4.08097	-0.0291446	3H	268947839		3H_2
Spring-Barley	PC7	JHI-Hv50k-2016-172026	3H	47.0291	4.08097	-0.0291446	3H	269274382		3H_2
Spring-Barley	PC7	JHI-Hv50k-2016-172074	3H	47.0415	4.08097	0.0291446	3H	269939562		3H_2
Spring-Barley	PC7	JHI-Hv50k-2016-172101	3H	47.0476	5.1014	-0.0327557	3H	270267569		3H_2
Spring-Barley	PC7	JHI-Hv50k-2016-172142	3H	47.0715	4.08097	-0.0291446	3H	271545534		3H_2
Spring-Barley	PC7	JHI-Hv50k-2016-172220	3H	47.1074	5.1014	-0.0327557	3H	273468997		3H_2
Spring-Barley	PC7	JHI-Hv50k-2016-172239	3H	47.1337	5.1014	-0.0327557	3H	274873911		3H_2
Spring-Barley	PC7	JHI-Hv50k-2016-172407	3H	47.2119	5.1014	0.0327557	3H	279060943		3H_2
Spring-Barley	PC7	12_30622	3H	47.2119	5.1014	-0.0327557	3H	279062017		3H_2
Spring-Barley	PC7	JHI-Hv50k-2016-172443	3H	47.2249	5.1014	0.0327557	3H	279757812		3H_2
Spring-Barley	PC7	JHI-Hv50k-2016-172459	3H	47.2317	5.1014	0.0327557	3H	280122098		3H_2
Spring-Barley	PC7	JHI-Hv50k-2016-172492	3H	47.2388	4.08097	-0.0291446	3H	280500506		3H_2
Spring-Barley	PC7	JHI-Hv50k-2016-172493	3H	47.243	4.08097	-0.0291446	3H	280726966		3H_2
Spring-Barley	PC7	JHI-Hv50k-2016-172537	3H	47.2625	5.1014	-0.0327557	3H	281770085		3H_2
Spring-Barley	PC7	JHI-Hv50k-2016-172598	3H	47.2788	4.08097	0.0291446	3H	282645533		3H_2
Spring-Barley	PC7	JHI-Hv50k-2016-172634	3H	47.2914	5.1014	-0.0327557	3H	283319420		3H_2
Spring-Barley	PC7	JHI-Hv50k-2016-172692	3H	47.3177	5.1014	-0.0327557	3H	284728252		3H_2
Spring-Barley	PC7	JHI-Hv50k-2016-175132	3H	48.5617	4.02345	0.0221906	3H	351335033		3H_2
Spring-Barley	PC7	JHI-Hv50k-2016-175159	3H	48.5729	4.5171	-0.0225444	3H	351936669		3H_2
Spring-Barley	PC7	JHI-Hv50k-2016-175163	3H	48.5769	4.5171	-0.0225444	3H	352146586		3H_2
Spring-Barley	PC7	JHI-Hv50k-2016-175169	3H	48.5806	4.5171	-0.0225444	3H	352345248		3H_2
Spring-Barley	PC7	SCRI_RS_65878	3H	48.5806	4.02345	0.0221906	3H	352346907		3H_2
Spring-Barley	PC7	SCRI_RS_178900	3H	48.5921	4.5171	-0.0225444	3H	352961796		3H_2
Spring-Barley	PC7	JHI-Hv50k-2016-175386	3H	48.6616	5.1014	0.0327557	3H	356683345		3H_2
Spring-Barley	PC7	JHI-Hv50k-2016-176634	3H	49.0643	5.1014	-0.0327557	3H	378245369		3H_2
Spring-Barley	PC7	JHI-Hv50k-2016-177416	3H	49.3112	4.10707	-0.0214123	3H	391467583		3H_2
Spring-Barley	PC7	JHI-Hv50k-2016-177561	3H	49.388	4.02345	0.0221906	3H	395575741		3H_2
Spring-Barley	PC7	JHI-Hv50k-2016-177711	3H	49.4396	4.5171	-0.0225444	3H	398341479		3H_2
Spring-Barley	PC7	SCRI_RS_17525	3H	49.4407	4.02345	0.0221906	3H	398400114		3H_2
Spring-Barley	PC7	JHI-Hv50k-2016-177840	3H	49.5111	5.1014	0.0327557	3H	402169713		3H_2
Spring-Barley	PC7	JHI-Hv50k-2016-178099	3H	49.6253	5.1014	0.0327557	3H	408283544		3H_2
Spring-Barley	PC7	SCRI_RS_121826	3H	49.6472	4.5171	-0.0225444	3H	409453441		3H_2
Spring-Barley	PC7	JHI-Hv50k-2016-178329	3H	49.67	4.02345	0.0221906	3H	410674376		3H_2
Spring-Barley	PC7	JHI-Hv50k-2016-178349	3H	49.6766	4.02345	0.0221906	3H	411029958		3H_2
Spring-Barley	PC7	JHI-Hv50k-2016-178385	3H	49.685	5.1014	-0.0327557	3H	411479460		3H_2
Spring-Barley	PC7	JHI-Hv50k-2016-178503	3H	49.7027	4.02345	0.0221906	3H	412429923		3H_2
Spring-Barley	PC7	JHI-Hv50k-2016-178512	3H	49.7029	4.5171	-0.0225444	3H	412437172		3H_2
Spring-Barley	PC7	JHI-Hv50k-2016-178515	3H	49.7122	4.5231	0.0216389	3H	412938418		3H_2
Spring-Barley	PC7	JHI-Hv50k-2016-178527	3H	49.7222	4.15642	-0.0190192	3H	413470876		3H_2
Spring-Barley	PC7	JHI-Hv50k-2016-178578	3H	49.7473	4.20777	0.0194761	3H	414817783		3H_2
Spring-Barley	PC7	JHI-Hv50k-2016-178584	3H	49.7517	4.7682	-0.0203404	3H	415049584		3H_2
Spring-Barley	PC7	JHI-Hv50k-2016-178588	3H	49.7636	4.80444	-0.0197821	3H	415691425		3H_2
Spring-Barley	PC7	JHI-Hv50k-2016-178656	3H	49.7942	4.20777	0.0194761	3H	417328788		3H_2
Spring-Barley	PC7	SCRI_RS_161083	3H	49.818	4.15642	-0.0190192	3H	418599941		3H_2
Spring-Barley	PC7	JHI-Hv50k-2016-178807	3H	49.8454	4.7682	-0.0203404	3H	420066818		3H_2
Spring-Barley	PC7	JHI-Hv50k-2016-179054	3H	49.8815	4.8989	-0.0255805	3H	421999910		3H_2
Spring-Barley	PC7	JHI-Hv50k-2016-179145	3H	49.9038	4.8989	0.0255805	3H	423194620		3H_2
Spring-Barley	PC7	JHI-Hv50k-2016-179573	3H	49.973	4.8989	-0.0255805	3H	426902161		3H_2
Spring-Barley	PC7	JHI-Hv50k-2016-179576	3H	49.9731	4.8989	-0.0255805	3H	426903601		3H_2
Spring-Barley	PC7	JHI-Hv50k-2016-179748	3H	50.053	4.8989	0.0255805	3H	431181312		3H_2
Spring-Barley	PC7	12_31017	3H	50.0701	4.8989	0.0255805	3H	432098368		3H_2
Spring-Barley	PC7	SCRI_RS_190876	3H	50.0701	4.8989	-0.0255805	3H	432099320		3H_2
Spring-Barley	PC7	SCRI_RS_6877	3H	50.0701	4.8989	0.0255805	3H	432099593		3H_2
Spring-Barley	PC7	JHI-Hv50k-2016-179835	3H	50.0712	4.8989	0.0255805	3H	432156692		3H_2
Spring-Barley	PC7	JHI-Hv50k-2016-179845	3H	50.0857	4.8989	-0.0255805	3H	432935875		3H_2
Spring-Barley	PC7	JHI-Hv50k-2016-179849	3H	50.0859	4.8989	-0.0255805	3H	432948585		3H_2
Winter-Barley	PC8	JHI-Hv50k-2016-193869	3H	52.6474	4.54443	0.00881616	3H	570093902		3H_2
Winter-Barley	PC8	JHI-Hv50k-2016-193871	3H	52.6474	4.54443	0.00881616	3H	570095287		3H_2
Winter-Barley	PC8	JHI-Hv50k-2016-193872	3H	52.6474	4.54443	-0.00881616	3H	570095393		3H_2
Winter-Barley	PC8	SCRI_RS_157648	3H	52.6474	4.54443	0.00881616	3H	570095415		3H_2
Winter-Barley	PC8	JHI-Hv50k-2016-193903	3H	52.6539	4.54443	-0.00881616	3H	570444335		3H_2
Winter-Barley	PC8	JHI-Hv50k-2016-193972	3H	52.6615	4.41847	-0.0086587	3H	570852138		3H_2
Winter-Barley	PC8	JHI-Hv50k-2016-193988	3H	52.6615	4.54768	0.00864812	3H	570853059		3H_2
Winter-Barley	PC8	JHI-Hv50k-2016-194052	3H	52.6617	4.54443	-0.00881616	3H	570859660		3H_2
Winter-Barley	PC8	SCRI_RS_14456	3H	52.6618	4.54443	0.00881616	3H	570865940		3H_2
Winter-Barley	PC8	JHI-Hv50k-2016-194117	3H	52.6626	4.35281	-0.00900224	3H	570911303		3H_2
Winter-Barley	PC8	JHI-Hv50k-2016-194120	3H	52.6626	4.35281	-0.00900224	3H	570911732		3H_2
Winter-Barley	PC8	JHI-Hv50k-2016-194133	3H	52.664	4.35281	0.00900224	3H	570985719		3H_2
Winter-Barley	PC8	JHI-Hv50k-2016-194156	3H	52.6655	4.35281	0.00900224	3H	571065799		3H_2
Spring-Barley	PC5	JHI-Hv50k-2016-195599	3H	52.9172	4.47148	0.00901838	3H	584540781		3H_2
Spring-Barley	PC5	JHI-Hv50k-2016-195605	3H	52.9172	4.47148	-0.00901838	3H	584541146		3H_2
Spring-Barley	PC5	JHI-Hv50k-2016-195637	3H	52.9172	4.47148	-0.00901838	3H	584543230		3H_2
Spring-Barley	PC5	JHI-Hv50k-2016-195721	3H	52.9273	4.39279	-0.00866073	3H	585083137		3H_2
Spring-Barley	PC5	JHI-Hv50k-2016-195821	3H	52.9297	4.47148	-0.00901838	3H	585209824		3H_2
Spring-Barley	PC5	JHI-Hv50k-2016-195888	3H	52.9299	4.61853	0.00898692	3H	585223597		3H_2
Winter-Barley	PC8	JHI-Hv50k-2016-195907	3H	52.93	4.66646	0.00713487	3H	585228309		3H_2
Spring-Barley	PC5	JHI-Hv50k-2016-195953	3H	52.9307	4.77115	-0.00926274	3H	585262729		3H_2
Spring-Barley	PC5	JHI-Hv50k-2016-195972	3H	52.9315	4.77115	0.00926274	3H	585306014		3H_2
Winter-Barley	PC8	JHI-Hv50k-2016-196023	3H	52.9351	4.66646	0.00713487	3H	585498455		3H_2
Winter-Barley	PC8	JHI-Hv50k-2016-196030	3H	52.9351	4.66646	0.00713487	3H	585499283		3H_2
Spring-Barley	PC5	JHI-Hv50k-2016-196058	3H	52.9352	4.77115	0.00926274	3H	585503277		3H_2
Spring-Barley	PC5	JHI-Hv50k-2016-196080	3H	52.9352	4.77115	-0.00926274	3H	585505757		3H_2
Spring-Barley	PC5	JHI-Hv50k-2016-196102	3H	52.9389	4.77115	-0.00926274	3H	585701897		3H_2
Spring-Barley	PC5	JHI-Hv50k-2016-196106	3H	52.9389	4.77115	-0.00926274	3H	585702120		3H_2
Winter-Barley	PC8	SCRI_RS_182014	3H	52.9389	4.66646	-0.00713487	3H	585703165		3H_2
Winter-Barley	PC8	SCRI_RS_231362	3H	52.9494	4.7041	0.00725711	3H	586266594		3H_2
Winter-Barley	PC8	JHI-Hv50k-2016-196181	3H	53.0142	4.7041	-0.00725711	3H	586407244		3H_2
Winter-Barley	PC8	JHI-Hv50k-2016-196182	3H	53.0144	4.7041	-0.00725711	3H	586407485		3H_2
Spring-Barley	PC5	JHI-Hv50k-2016-196188	3H	53.035	4.61492	-0.00928455	3H	586436503		3H_2
Spring-Barley	PC5	JHI-Hv50k-2016-196199	3H	53.0361	4.77115	0.00926274	3H	586438121		3H_2
Winter-Barley	PC8	JHI-Hv50k-2016-196245	3H	53.066	4.7041	0.00725711	3H	586480352		3H_2
Winter-Barley	PC8	JHI-Hv50k-2016-196247	3H	53.0663	4.7041	-0.00725711	3H	586480798		3H_2
Spring-Barley	PC5	JHI-Hv50k-2016-196286	3H	53.0895	4.04506	0.00810718	3H	586513610		3H_2
Spring-Barley	PC5	JHI-Hv50k-2016-196287	3H	53.0896	4.52375	-0.00888024	3H	586513675		3H_2
Spring-Barley	PC5	JHI-Hv50k-2016-196299	3H	53.0969	4.16658	-0.00749107	3H	586523992		3H_2
Spring-Barley	PC5	JHI-Hv50k-2016-196302	3H	53.0999	4.51222	-0.00890596	3H	586528284		3H_2
Spring-Barley	PC5	JHI-Hv50k-2016-196372	3H	53.43	4.69744	-0.00941375	3H	586994635		3H_2
Spring-Barley	PC5	JHI-Hv50k-2016-196379	3H	53.4331	4.48218	-0.00656357	3H	586999030		3H_2
Winter-Barley	PC8	JHI-Hv50k-2016-196379	3H	53.4331	4.27124	0.00850654	3H	586999030		3H_2
Spring-Barley	PC5	JHI-Hv50k-2016-196395	3H	53.4346	4.69744	-0.00941375	3H	587001204		3H_2
Spring-Barley	PC5	JHI-Hv50k-2016-196413	3H	53.4362	4.69744	-0.00941375	3H	587003420		3H_2
Spring-Barley	PC5	JHI-Hv50k-2016-196414	3H	53.4363	4.69744	0.00941375	3H	587003578		3H_2
Spring-Barley	PC5	JHI-Hv50k-2016-196418	3H	53.4371	4.5168	-0.00906687	3H	587004674		3H_2
Spring-Barley	PC5	JHI-Hv50k-2016-196420	3H	53.4376	4.69744	0.00941375	3H	587005399		3H_2
Spring-Barley	PC5	JHI-Hv50k-2016-196421	3H	53.4378	4.69744	-0.00941375	3H	587005688		3H_2
Spring-Barley	PC5	JHI-Hv50k-2016-196425	3H	53.442	4.5168	0.00906687	3H	587011613		3H_2
Spring-Barley	PC5	JHI-Hv50k-2016-196434	3H	53.4432	4.5168	0.00906687	3H	587013397		3H_2
Winter-Barley	PC8	JHI-Hv50k-2016-196481	3H	53.7736	4.27124	0.00656357	3H	587480162		3H_2
Winter-Barley	PC8	JHI-Hv50k-2016-196628	3H	54.4595	4.42649	-0.00688832	3H	588449408		3H_2
Winter-Barley	PC8	JHI-Hv50k-2016-196711	3H	55.2022	4.2792	-0.00696913	3H	589498826		3H_2
Winter-Barley	PC8	12_30325	3H	55.203	4.2792	-0.00696913	3H	589499865		3H_2
Winter-Barley	PC8	JHI-Hv50k-2016-196947	3H	55.8135	4.08994	-0.00664348	3H	590362528		3H_2
Winter-Barley	PC8	JHI-Hv50k-2016-196948	3H	55.8135	4.08994	0.00664348	3H	590362559		3H_2
Winter-Barley	PC8	JHI-Hv50k-2016-196949	3H	55.8136	4.08994	-0.00664348	3H	590362616		3H_2
Winter-Barley	PC8	JHI-Hv50k-2016-196951	3H	55.8136	4.08994	0.00664348	3H	590362676		3H_2
Winter-Barley	PC8	JHI-Hv50k-2016-196958	3H	55.8146	4.08994	0.00664348	3H	590364060		3H_2
Winter-Barley	PC8	JHI-Hv50k-2016-196963	3H	55.8147	4.08994	-0.00664348	3H	590364249		3H_2
Winter-Barley	PC8	JHI-Hv50k-2016-196972	3H	55.8158	4.08994	-0.00664348	3H	590365812		3H_2
Winter-Barley	PC5	JHI-Hv50k-2016-202835	3H	78.6715	4.83307	0.00546548	3H	622660523		3H_3
Winter-Barley	PC5	JHI-Hv50k-2016-202880	3H	78.7606	4.42591	-0.00528198	3H	622786378		3H_3
Winter-Barley	PC5	JHI-Hv50k-2016-202881	3H	78.7607	4.42591	-0.00528198	3H	622786454		3H_3
Winter-Barley	PC5	JHI-Hv50k-2016-202889	3H	78.7612	4.42591	0.00528198	3H	622787200		3H_3
Winter-Barley	PC5	JHI-Hv50k-2016-202895	3H	78.7639	4.42591	-0.00528198	3H	622791048		3H_3
Winter-Barley	PC5	JHI-Hv50k-2016-202897	3H	78.764	4.42591	0.00528198	3H	622791226		3H_3
Winter-Barley	PC5	JHI-Hv50k-2016-202920	3H	78.7773	4.42591	-0.00528198	3H	622809996		3H_3
Winter-Barley	PC5	JHI-Hv50k-2016-202923	3H	78.7804	4.42591	0.00528198	3H	622814393		3H_3
Winter-Barley	PC5	JHI-Hv50k-2016-203148	3H	79.4487	4.18077	0.00509373	3H	623758678		3H_3
Winter-Barley	PC5	SCRI_RS_184462	3H	79.4515	4.18077	0.00509373	3H	623762644		3H_3
Winter-Barley	PC5	JHI-Hv50k-2016-203322	3H	79.7082	4.18077	-0.00509373	3H	624125218		3H_3
Winter-Barley	PC5	SCRI_RS_141195	3H	79.7094	4.18077	-0.00509373	3H	624127019		3H_3
Winter-Barley	PC5	JHI-Hv50k-2016-203343	3H	79.7119	4.18077	-0.00509373	3H	624130553		3H_3
Winter-Barley	PC5	SCRI_RS_142964	3H	79.7134	4.18077	0.00509373	3H	624132629		3H_3
Spring-Barley	PC5	JHI-Hv50k-2016-204951	3H	85.4539	5.30139	-0.0146637	3H	632243848	sdw1	3H_3
Spring-Barley	PC5	JHI-Hv50k-2016-204952	3H	85.4539	5.30139	0.0146637	3H	632243872	sdw1	3H_3
Spring-Barley	PC5	JHI-Hv50k-2016-204966	3H	85.4553	5.30139	-0.0146637	3H	632245868	sdw1	3H_3
Spring-Barley	PC5	11_11172	3H	85.4561	5.30139	-0.0146637	3H	632247045	sdw1	3H_3
Spring-Barley	PC5	JHI-Hv50k-2016-204981	3H	85.4576	5.30139	0.0146637	3H	632249140	sdw1	3H_3
Spring-Barley	PC5	JHI-Hv50k-2016-204986	3H	85.459	5.30139	-0.0146637	3H	632251106	sdw1	3H_3
Spring-Barley	PC5	JHI-Hv50k-2016-204988	3H	85.4593	5.08073	-0.0144129	3H	632251488	sdw1	3H_3
Spring-Barley	PC5	JHI-Hv50k-2016-204992	3H	85.4605	5.30139	-0.0146637	3H	632253189	sdw1	3H_3
Spring-Barley	PC9	JHI-Hv50k-2016-209435	3H	101.07	4.00344	-0.00877125	3H	654309038		3H_4
Spring-Barley	PC9	JHI-Hv50k-2016-209442	3H	101.083	4.00344	0.00877125	3H	654328050		3H_4
Spring-Barley	PC9	JHI-Hv50k-2016-209444	3H	101.084	4.00344	0.00877125	3H	654328181		3H_4
Spring-Barley	PC9	JHI-Hv50k-2016-209467	3H	101.085	4.00344	-0.00877125	3H	654330736		3H_4
Winter-Barley	PC5	JHI-Hv50k-2016-211086	3H	103.916	4.39153	-0.00507893	3H	658330336		3H_4
Winter-Barley	PC5	12_30137	3H	103.916	4.39153	-0.00507893	3H	658331067		3H_4
Winter-Barley	PC5	JHI-Hv50k-2016-211291	3H	104.016	4.36474	-0.0050868	3H	658471081		3H_4
Winter-Barley	PC5	JHI-Hv50k-2016-211292	3H	104.016	4.36474	0.0050868	3H	658471385		3H_4
Winter-Barley	PC5	JHI-Hv50k-2016-211293	3H	104.018	4.36474	0.0050868	3H	658474527		3H_4
Winter-Barley	PC5	JHI-Hv50k-2016-211295	3H	104.018	4.36474	0.0050868	3H	658474634		3H_4
Winter-Barley	PC5	JHI-Hv50k-2016-211297	3H	104.018	4.36474	-0.0050868	3H	658474868		3H_4
Winter-Barley	PC5	JHI-Hv50k-2016-211298	3H	104.018	4.36474	0.0050868	3H	658474954		3H_4
Winter-Barley	PC5	JHI-Hv50k-2016-211395	3H	104.513	4.36474	0.0050868	3H	659173253		3H_4
Winter-Barley	PC5	JHI-Hv50k-2016-211534	3H	104.77	4.36474	0.0050868	3H	659536908		3H_4
Winter-Barley	PC5	JHI-Hv50k-2016-211559	3H	104.77	4.36474	-0.0050868	3H	659537880		3H_4
Winter-Barley	PC5	JHI-Hv50k-2016-211597	3H	104.772	4.36474	-0.0050868	3H	659540737		3H_4
Winter-Barley	PC5	JHI-Hv50k-2016-211674	3H	104.883	4.36474	0.0050868	3H	659697286		3H_4
Winter-Barley	PC5	JHI-Hv50k-2016-211679	3H	104.883	4.36474	-0.0050868	3H	659697455		3H_4
Winter-Barley	PC5	JHI-Hv50k-2016-211820	3H	105.225	4.08583	-0.00458936	3H	660179631		3H_4
Spring-Barley	PC1	JHI-Hv50k-2016-225668	4H	0.106641	4.0086	0.00329969	4H	52417		4H_1
Spring-Barley	PC4	SCRI_RS_222283	4H	6.06804	4.0715	0.0047236	4H	3579800		4H_1
Spring-Barley	PC4	SCRI_RS_206744	4H	6.06934	4.0715	0.0047236	4H	3580564		4H_1
Spring-Barley	PC4	JHI-Hv50k-2016-227566	4H	6.07094	4.01099	-0.00464751	4H	3581512		4H_1
Spring-Barley	PC4	JHI-Hv50k-2016-227612	4H	6.25798	4.0715	0.0047236	4H	3692185		4H_1
Spring-Barley	PC4	11_21228	4H	6.25838	4.0715	0.0047236	4H	3692423		4H_1
Spring-Barley	PC4	JHI-Hv50k-2016-227730	4H	6.50481	4.0715	0.0047236	4H	3838236		4H_1
Spring-Barley	PC4	JHI-Hv50k-2016-227731	4H	6.50885	4.0715	0.0047236	4H	3840628		4H_1
Spring-Barley	PC4	JHI-Hv50k-2016-229626	4H	17.1913	4.96915	0.0106928	4H	10161455		4H_1
Spring-Barley	PC4	JHI-Hv50k-2016-229627	4H	17.193	4.31394	-0.0087345	4H	10162454		4H_1
Spring-Barley	PC4	JHI-Hv50k-2016-229638	4H	17.1976	4.96915	0.0106928	4H	10165173		4H_1
Spring-Barley	PC4	JHI-Hv50k-2016-229652	4H	17.204	4.96915	0.0106928	4H	10168987		4H_1
Spring-Barley	PC4	JHI-Hv50k-2016-229681	4H	17.2282	4.96915	-0.0106928	4H	10183292		4H_1
Spring-Barley	PC4	JHI-Hv50k-2016-229687	4H	17.2298	4.96915	0.0106928	4H	10184274		4H_1
Spring-Barley	PC4	JHI-Hv50k-2016-229722	4H	17.2362	4.69936	-0.0100454	4H	10188062		4H_1
Spring-Barley	PC4	JHI-Hv50k-2016-229738	4H	17.2406	4.96915	-0.0106928	4H	10190639		4H_1
Spring-Barley	PC4	JHI-Hv50k-2016-229766	4H	17.2469	4.96915	0.0106928	4H	10194342		4H_1
Spring-Barley	PC4	JHI-Hv50k-2016-229798	4H	17.4556	4.96915	-0.0106928	4H	10317842		4H_1
Spring-Barley	PC4	JHI-Hv50k-2016-229833	4H	17.8035	5.44606	-0.0112721	4H	10523688		4H_1
Spring-Barley	PC2	JHI-Hv50k-2016-229833	4H	17.8035	4.37376	-0.0073061	4H	10523688		4H_1
Spring-Barley	PC2	JHI-Hv50k-2016-229861	4H	17.8089	4.37376	0.0112721	4H	10526890		4H_1
Spring-Barley	PC4	JHI-Hv50k-2016-229861	4H	17.8089	5.44606	0.0073061	4H	10526890		4H_1
Spring-Barley	PC4	JHI-Hv50k-2016-229938	4H	17.8624	4.96915	0.0106928	4H	10558571		4H_1
Spring-Barley	PC4	JHI-Hv50k-2016-229955	4H	17.8659	4.96915	-0.0106928	4H	10560630		4H_1
Spring-Barley	PC4	JHI-Hv50k-2016-229995	4H	17.8701	4.96915	0.0106928	4H	10563132		4H_1
Spring-Barley	PC2	JHI-Hv50k-2016-230060	4H	18.0715	4.37376	0.0112721	4H	10682311		4H_1
Spring-Barley	PC4	JHI-Hv50k-2016-230060	4H	18.0715	5.44606	0.0073061	4H	10682311		4H_1
Spring-Barley	PC2	JHI-Hv50k-2016-230061	4H	18.0717	4.37376	0.0112721	4H	10682385		4H_1
Spring-Barley	PC4	JHI-Hv50k-2016-230061	4H	18.0717	5.44606	0.0073061	4H	10682385		4H_1
Spring-Barley	PC4	JHI-Hv50k-2016-230062	4H	18.0718	5.44606	-0.0112721	4H	10682437		4H_1
Spring-Barley	PC2	JHI-Hv50k-2016-230062	4H	18.0718	4.37376	-0.0073061	4H	10682437		4H_1
Spring-Barley	PC2	JHI-Hv50k-2016-230069	4H	18.0728	4.37376	0.0112721	4H	10683045		4H_1
Spring-Barley	PC4	JHI-Hv50k-2016-230069	4H	18.0728	5.44606	0.0073061	4H	10683045		4H_1
Spring-Barley	PC2	JHI-Hv50k-2016-230070	4H	18.0731	4.37376	0.0112721	4H	10683216		4H_1
Spring-Barley	PC4	JHI-Hv50k-2016-230070	4H	18.0731	5.44606	0.0073061	4H	10683216		4H_1
Spring-Barley	PC2	JHI-Hv50k-2016-230072	4H	18.0733	4.37376	0.0112721	4H	10683349		4H_1
Spring-Barley	PC4	JHI-Hv50k-2016-230072	4H	18.0733	5.44606	0.0073061	4H	10683349		4H_1
Spring-Barley	PC4	JHI-Hv50k-2016-230101	4H	18.1108	5.26281	-0.0103232	4H	10705559		4H_1
Spring-Barley	PC2	JHI-Hv50k-2016-230103	4H	18.1629	4.37376	0.0112721	4H	10736375		4H_1
Spring-Barley	PC4	JHI-Hv50k-2016-230103	4H	18.1629	5.44606	0.0073061	4H	10736375		4H_1
Spring-Barley	PC2	JHI-Hv50k-2016-230113	4H	18.4139	4.37376	0.0112721	4H	10884879		4H_1
Spring-Barley	PC4	JHI-Hv50k-2016-230113	4H	18.4139	5.44606	0.0073061	4H	10884879		4H_1
Spring-Barley	PC4	JHI-Hv50k-2016-230128	4H	18.4435	5.44606	-0.0112721	4H	10902385		4H_1
Spring-Barley	PC2	JHI-Hv50k-2016-230128	4H	18.4435	4.37376	-0.0073061	4H	10902385		4H_1
Spring-Barley	PC2	JHI-Hv50k-2016-230133	4H	18.4449	4.37376	0.0112721	4H	10903223		4H_1
Spring-Barley	PC4	JHI-Hv50k-2016-230133	4H	18.4449	5.44606	0.0073061	4H	10903223		4H_1
Spring-Barley	PC2	JHI-Hv50k-2016-230138	4H	18.4462	4.51413	0.0103992	4H	10904023		4H_1
Spring-Barley	PC4	JHI-Hv50k-2016-230138	4H	18.4462	5.04748	0.0071514	4H	10904023		4H_1
Spring-Barley	PC2	JHI-Hv50k-2016-230145	4H	18.9796	4.37376	0.0112721	4H	11219589		4H_1
Spring-Barley	PC4	JHI-Hv50k-2016-230145	4H	18.9796	5.44606	0.0073061	4H	11219589		4H_1
Spring-Barley	PC2	JHI-Hv50k-2016-230174	4H	19.1666	4.37376	0.0112721	4H	11330237		4H_1
Spring-Barley	PC4	JHI-Hv50k-2016-230174	4H	19.1666	5.44606	0.0073061	4H	11330237		4H_1
Spring-Barley	PC2	JHI-Hv50k-2016-230175	4H	19.1673	4.79116	0.00616261	4H	11330704		4H_1
Spring-Barley	PC2	JHI-Hv50k-2016-230177	4H	19.168	4.79116	-0.00616261	4H	11331087		4H_1
Spring-Barley	PC2	JHI-Hv50k-2016-230178	4H	19.1681	4.79116	-0.00616261	4H	11331154		4H_1
Spring-Barley	PC2	JHI-Hv50k-2016-230179	4H	19.1682	4.79116	0.00616261	4H	11331232		4H_1
Spring-Barley	PC2	JHI-Hv50k-2016-230194	4H	19.1689	4.79116	-0.00616261	4H	11331647		4H_1
Spring-Barley	PC2	JHI-Hv50k-2016-230199	4H	19.1693	4.79116	-0.00616261	4H	11331863		4H_1
Spring-Barley	PC2	JHI-Hv50k-2016-230200	4H	19.1695	4.79116	0.00616261	4H	11331994		4H_1
Spring-Barley	PC2	JHI-Hv50k-2016-230202	4H	19.1697	4.79116	-0.00616261	4H	11332066		4H_1
Spring-Barley	PC2	JHI-Hv50k-2016-230203	4H	19.1698	4.79116	-0.00616261	4H	11332125		4H_1
Spring-Barley	PC2	JHI-Hv50k-2016-230204	4H	19.1698	4.79116	0.00616261	4H	11332176		4H_1
Spring-Barley	PC2	JHI-Hv50k-2016-230208	4H	19.1707	4.79116	0.00616261	4H	11332706		4H_1
Spring-Barley	PC2	JHI-Hv50k-2016-230210	4H	19.1713	4.79116	0.00616261	4H	11333015		4H_1
Spring-Barley	PC2	JHI-Hv50k-2016-230217	4H	19.1721	4.79116	0.00616261	4H	11333490		4H_1
Spring-Barley	PC4	JHI-Hv50k-2016-230218	4H	19.1723	5.19179	-0.0107824	4H	11333616		4H_1
Spring-Barley	PC2	JHI-Hv50k-2016-230218	4H	19.1723	4.38473	-0.00718378	4H	11333616		4H_1
Spring-Barley	PC4	JHI-Hv50k-2016-230222	4H	19.1739	5.44606	-0.0112721	4H	11334595		4H_1
Spring-Barley	PC2	JHI-Hv50k-2016-230222	4H	19.1739	4.37376	-0.0073061	4H	11334595		4H_1
Spring-Barley	PC2	JHI-Hv50k-2016-230230	4H	19.1771	4.37376	0.0112721	4H	11336455		4H_1
Spring-Barley	PC4	JHI-Hv50k-2016-230230	4H	19.1771	5.44606	0.0073061	4H	11336455		4H_1
Spring-Barley	PC2	JHI-Hv50k-2016-230231	4H	19.1775	4.37376	0.0112721	4H	11336686		4H_1
Spring-Barley	PC4	JHI-Hv50k-2016-230231	4H	19.1775	5.44606	0.0073061	4H	11336686		4H_1
Spring-Barley	PC4	JHI-Hv50k-2016-230241	4H	19.1957	5.44606	-0.0112721	4H	11347483		4H_1
Spring-Barley	PC2	JHI-Hv50k-2016-230241	4H	19.1957	4.37376	-0.0073061	4H	11347483		4H_1
Spring-Barley	PC2	JHI-Hv50k-2016-230252	4H	19.1997	4.37376	0.0112721	4H	11349846		4H_1
Spring-Barley	PC4	JHI-Hv50k-2016-230252	4H	19.1997	5.44606	0.0073061	4H	11349846		4H_1
Spring-Barley	PC2	JHI-Hv50k-2016-230259	4H	19.2021	4.37376	0.0112721	4H	11351277		4H_1
Spring-Barley	PC4	JHI-Hv50k-2016-230259	4H	19.2021	5.44606	0.0073061	4H	11351277		4H_1
Spring-Barley	PC9	JHI-Hv50k-2016-230271	4H	19.3666	4.46304	0.00790759	4H	11448577		4H_1
Spring-Barley	PC9	JHI-Hv50k-2016-230272	4H	19.3675	4.46304	-0.00790759	4H	11449132		4H_1
Spring-Barley	PC9	JHI-Hv50k-2016-230274	4H	19.3678	4.03574	-0.00654441	4H	11449315		4H_1
Spring-Barley	PC2	JHI-Hv50k-2016-230275	4H	19.3679	4.37376	0.0112721	4H	11449377		4H_1
Spring-Barley	PC4	JHI-Hv50k-2016-230275	4H	19.3679	5.44606	0.0073061	4H	11449377		4H_1
Spring-Barley	PC2	JHI-Hv50k-2016-230276	4H	19.368	4.37376	0.0112721	4H	11449428		4H_1
Spring-Barley	PC4	JHI-Hv50k-2016-230276	4H	19.368	5.44606	0.0073061	4H	11449428		4H_1
Spring-Barley	PC4	JHI-Hv50k-2016-230281	4H	19.3691	5.44606	-0.0112721	4H	11450077		4H_1
Spring-Barley	PC2	JHI-Hv50k-2016-230281	4H	19.3691	4.37376	-0.0073061	4H	11450077		4H_1
Spring-Barley	PC4	JHI-Hv50k-2016-230293	4H	19.5254	5.44606	-0.0112721	4H	11542573		4H_1
Spring-Barley	PC2	JHI-Hv50k-2016-230293	4H	19.5254	4.37376	-0.0073061	4H	11542573		4H_1
Spring-Barley	PC2	JHI-Hv50k-2016-230295	4H	19.5262	4.79116	-0.00616261	4H	11543008		4H_1
Spring-Barley	PC2	JHI-Hv50k-2016-230300	4H	19.5265	4.79116	0.00616261	4H	11543216		4H_1
Spring-Barley	PC4	JHI-Hv50k-2016-230301	4H	19.5274	5.44606	-0.0112721	4H	11543757		4H_1
Spring-Barley	PC2	JHI-Hv50k-2016-230301	4H	19.5274	4.37376	-0.0073061	4H	11543757		4H_1
Spring-Barley	PC2	JHI-Hv50k-2016-230319	4H	19.5762	4.79116	-0.00616261	4H	11572608		4H_1
Spring-Barley	PC2	JHI-Hv50k-2016-230321	4H	19.5773	4.79116	-0.00616261	4H	11573251		4H_1
Spring-Barley	PC2	JHI-Hv50k-2016-230327	4H	19.6741	4.79116	0.00616261	4H	11630556		4H_1
Spring-Barley	PC2	JHI-Hv50k-2016-230328	4H	19.6744	4.37376	0.0112721	4H	11630696		4H_1
Spring-Barley	PC4	JHI-Hv50k-2016-230328	4H	19.6744	5.44606	0.0073061	4H	11630696		4H_1
Spring-Barley	PC2	JHI-Hv50k-2016-230330	4H	19.6752	4.37376	0.0112721	4H	11631175		4H_1
Spring-Barley	PC4	JHI-Hv50k-2016-230330	4H	19.6752	5.44606	0.0073061	4H	11631175		4H_1
Spring-Barley	PC9	JHI-Hv50k-2016-230361	4H	20.4275	5.04572	0.00631677	4H	12076350		4H_1
Spring-Barley	PC9	JHI-Hv50k-2016-230367	4H	20.7026	5.06387	0.00641144	4H	12239110		4H_1
Spring-Barley	PC9	JHI-Hv50k-2016-230381	4H	20.732	5.06387	0.00641144	4H	12256491		4H_1
Spring-Barley	PC9	JHI-Hv50k-2016-230382	4H	20.7321	5.06387	0.00641144	4H	12256587		4H_1
Spring-Barley	PC9	JHI-Hv50k-2016-230383	4H	20.7348	5.06387	-0.00641144	4H	12258172		4H_1
Spring-Barley	PC9	JHI-Hv50k-2016-230384	4H	20.735	5.06387	-0.00641144	4H	12258255		4H_1
Spring-Barley	PC9	JHI-Hv50k-2016-230386	4H	20.7413	4.85869	0.00624559	4H	12261989		4H_1
Spring-Barley	PC9	11_10221	4H	20.7562	5.06387	0.00641144	4H	12270849		4H_1
Spring-Barley	PC9	JHI-Hv50k-2016-230414	4H	20.777	5.31511	-0.00657527	4H	12283118		4H_1
Spring-Barley	PC9	JHI-Hv50k-2016-230419	4H	20.7773	5.31511	-0.00657527	4H	12283321		4H_1
Spring-Barley	PC9	JHI-Hv50k-2016-230433	4H	20.779	5.3958	-0.00662695	4H	12284298		4H_1
Spring-Barley	PC9	JHI-Hv50k-2016-230444	4H	20.7824	5.31511	-0.00657527	4H	12286325		4H_1
Spring-Barley	PC9	JHI-Hv50k-2016-230451	4H	21.0381	5.07466	0.00641544	4H	12437655		4H_1
Spring-Barley	PC9	JHI-Hv50k-2016-230452	4H	21.0383	5.06387	0.00641144	4H	12437733		4H_1
Spring-Barley	PC9	JHI-Hv50k-2016-230466	4H	21.0536	5.06387	-0.00641144	4H	12446823		4H_1
Spring-Barley	PC9	SCRI_RS_154178	4H	21.0537	5.06387	0.00641144	4H	12446873		4H_1
Spring-Barley	PC9	SCRI_RS_150585	4H	21.0577	5.06387	0.00641144	4H	12449243		4H_1
Spring-Barley	PC9	JHI-Hv50k-2016-230485	4H	21.0778	5.06387	-0.00641144	4H	12461109		4H_1
Spring-Barley	PC9	JHI-Hv50k-2016-230488	4H	21.0804	5.06387	-0.00641144	4H	12462679		4H_1
Spring-Barley	PC9	JHI-Hv50k-2016-230500	4H	21.0831	4.85869	-0.00624559	4H	12464268		4H_1
Spring-Barley	PC7	JHI-Hv50k-2016-255236	4H	54.8168	4.27774	-0.011412	4H	565257005		4H_2
Spring-Barley	PC7	JHI-Hv50k-2016-255248	4H	54.8271	4.27774	0.011412	4H	565270980		4H_2
Spring-Barley	PC7	JHI-Hv50k-2016-255256	4H	54.8316	4.27774	-0.011412	4H	565277166		4H_2
Spring-Barley	PC7	JHI-Hv50k-2016-255265	4H	54.8352	4.27774	0.011412	4H	565282039		4H_2
Spring-Barley	PC7	JHI-Hv50k-2016-255281	4H	54.8408	4.27774	0.011412	4H	565289622		4H_2
Spring-Barley	PC7	JHI-Hv50k-2016-255320	4H	54.8977	4.27774	-0.011412	4H	565366812		4H_2
Spring-Barley	PC7	JHI-Hv50k-2016-255326	4H	54.9001	4.27774	0.011412	4H	565369962		4H_2
Spring-Barley	PC7	JHI-Hv50k-2016-255409	4H	55.0397	4.27774	-0.011412	4H	565559261		4H_2
Spring-Barley	PC7	JHI-Hv50k-2016-255429	4H	55.0416	4.27774	0.011412	4H	565561879		4H_2
Spring-Barley	PC7	JHI-Hv50k-2016-255512	4H	55.1382	4.04054	0.0106192	4H	565692919		4H_2
Spring-Barley	PC7	JHI-Hv50k-2016-255522	4H	55.1432	4.04054	0.0106192	4H	565699645		4H_2
Winter-Barley	PC7	JHI-Hv50k-2016-259416	4H	74.7075	4.20639	-0.00653402	4H	592231428		4H_3
Winter-Barley	PC7	JHI-Hv50k-2016-259518	4H	75.4861	4.68614	0.00878748	4H	593287343		4H_3
Winter-Barley	PC2	JHI-Hv50k-2016-260305	4H	77.9436	4.57692	0.00362372	4H	596619990		4H_3
Winter-Barley	PC2	JHI-Hv50k-2016-260307	4H	77.9441	4.39987	-0.00350968	4H	596620617		4H_3
Winter-Barley	PC2	JHI-Hv50k-2016-260308	4H	77.9442	4.57692	0.00362372	4H	596620834		4H_3
Winter-Barley	PC2	JHI-Hv50k-2016-260318	4H	77.9451	4.54622	0.00361501	4H	596622018		4H_3
Winter-Barley	PC2	JHI-Hv50k-2016-260329	4H	77.9796	4.48099	0.00360799	4H	596668709		4H_3
Winter-Barley	PC2	JHI-Hv50k-2016-260349	4H	78.2926	4.43299	-0.00350125	4H	597093309		4H_3
Winter-Barley	PC2	JHI-Hv50k-2016-260351	4H	78.2934	4.43299	0.00350125	4H	597094297		4H_3
Winter-Barley	PC2	JHI-Hv50k-2016-260353	4H	78.2943	4.43299	0.00350125	4H	597095579		4H_3
Winter-Barley	PC2	JHI-Hv50k-2016-260357	4H	78.5369	4.43299	-0.00350125	4H	597424598		4H_3
Winter-Barley	PC2	JHI-Hv50k-2016-260417	4H	79.0116	4.43299	0.00350125	4H	598068305		4H_3
Winter-Barley	PC2	JHI-Hv50k-2016-260420	4H	79.0116	4.43299	0.00350125	4H	598068353		4H_3
Winter-Barley	PC2	JHI-Hv50k-2016-260431	4H	79.1265	4.43299	-0.00350125	4H	598224092		4H_3
Spring-Barley	PC3	JHI-Hv50k-2016-267857	4H	99.7489	4.60173	-0.00878974	4H	626190736	mlo	4H_4
Spring-Barley	PC3	JHI-Hv50k-2016-267907	4H	99.8143	4.60173	-0.00878974	4H	626279385	mlo	4H_4
Spring-Barley	PC3	JHI-Hv50k-2016-268401	4H	100.393	4.10001	0.00778832	4H	627064122	mlo	4H_4
Spring-Barley	PC3	JHI-Hv50k-2016-268409	4H	100.395	4.10001	-0.00778832	4H	627066884	mlo	4H_4
Spring-Barley	PC10	JHI-Hv50k-2016-272784	4H	110.244	4.34426	-0.0122285	4H	640423455		4H_5
Spring-Barley	PC6	JHI-Hv50k-2016-272784	4H	110.244	4.14259	0.00815969	4H	640423455		4H_5
Spring-Barley	PC6	JHI-Hv50k-2016-272785	4H	110.244	4.10063	0.00789515	4H	640423685		4H_5
Spring-Barley	PC10	JHI-Hv50k-2016-272797	4H	110.245	4.34426	-0.0122285	4H	640424410		4H_5
Spring-Barley	PC6	JHI-Hv50k-2016-272797	4H	110.245	4.14259	0.00815969	4H	640424410		4H_5
Spring-Barley	PC10	JHI-Hv50k-2016-272812	4H	110.246	4.34426	-0.0122285	4H	640426479		4H_5
Spring-Barley	PC6	JHI-Hv50k-2016-272812	4H	110.246	4.14259	0.00815969	4H	640426479		4H_5
Spring-Barley	PC10	JHI-Hv50k-2016-272839	4H	110.254	4.34426	-0.0122285	4H	640436906		4H_5
Spring-Barley	PC6	JHI-Hv50k-2016-272839	4H	110.254	4.14259	0.00815969	4H	640436906		4H_5
Spring-Barley	PC10	JHI-Hv50k-2016-272845	4H	110.255	4.34426	-0.0122285	4H	640438162		4H_5
Spring-Barley	PC6	JHI-Hv50k-2016-272845	4H	110.255	4.14259	0.00815969	4H	640438162		4H_5
Spring-Barley	PC10	JHI-Hv50k-2016-272968	4H	110.305	4.1268	-0.0112098	4H	640505533		4H_5
Spring-Barley	PC10	JHI-Hv50k-2016-273002	4H	110.313	4.1268	-0.0112098	4H	640516551		4H_5
Spring-Barley	PC10	JHI-Hv50k-2016-273003	4H	110.313	4.1268	-0.0112098	4H	640516986		4H_5
Spring-Barley	PC10	JHI-Hv50k-2016-273030	4H	110.326	4.34426	-0.0122285	4H	640535177		4H_5
Spring-Barley	PC6	JHI-Hv50k-2016-273030	4H	110.326	4.14259	0.00815969	4H	640535177		4H_5
Spring-Barley	PC10	JHI-Hv50k-2016-273034	4H	110.327	4.34426	-0.0122285	4H	640535842		4H_5
Spring-Barley	PC6	JHI-Hv50k-2016-273034	4H	110.327	4.14259	0.00815969	4H	640535842		4H_5
Spring-Barley	PC10	JHI-Hv50k-2016-273119	4H	110.336	4.34426	-0.0122285	4H	640548138		4H_5
Spring-Barley	PC6	JHI-Hv50k-2016-273119	4H	110.336	4.14259	0.00815969	4H	640548138		4H_5
Spring-Barley	PC6	JHI-Hv50k-2016-273121	4H	110.336	4.14259	0.0122285	4H	640548315		4H_5
Spring-Barley	PC10	JHI-Hv50k-2016-273121	4H	110.336	4.34426	-0.00815969	4H	640548315		4H_5
Spring-Barley	PC6	JHI-Hv50k-2016-273164	4H	110.363	4.10063	-0.00789515	4H	640584449		4H_5
Spring-Barley	PC6	JHI-Hv50k-2016-273167	4H	110.363	4.10063	-0.00789515	4H	640584765		4H_5
Spring-Barley	PC10	JHI-Hv50k-2016-273264	4H	110.382	4.34426	-0.0122285	4H	640610386		4H_5
Spring-Barley	PC6	JHI-Hv50k-2016-273264	4H	110.382	4.14259	0.00815969	4H	640610386		4H_5
Spring-Barley	PC6	JHI-Hv50k-2016-273290	4H	110.398	4.14259	0.0122285	4H	640632920		4H_5
Spring-Barley	PC10	JHI-Hv50k-2016-273290	4H	110.398	4.34426	-0.00815969	4H	640632920		4H_5
Spring-Barley	PC10	JHI-Hv50k-2016-273352	4H	110.407	4.34426	-0.0122285	4H	640644527		4H_5
Spring-Barley	PC6	JHI-Hv50k-2016-273352	4H	110.407	4.14259	0.00815969	4H	640644527		4H_5
Spring-Barley	PC10	JHI-Hv50k-2016-273427	4H	110.424	4.34426	-0.0122285	4H	640667216		4H_5
Spring-Barley	PC6	JHI-Hv50k-2016-273427	4H	110.424	4.14259	0.00815969	4H	640667216		4H_5
Spring-Barley	PC6	JHI-Hv50k-2016-273433	4H	110.424	4.14259	0.0122285	4H	640668132		4H_5
Spring-Barley	PC10	JHI-Hv50k-2016-273433	4H	110.424	4.34426	-0.00815969	4H	640668132		4H_5
Spring-Barley	PC6	JHI-Hv50k-2016-273435	4H	110.425	4.10063	-0.00789515	4H	640668636		4H_5
Spring-Barley	PC6	JHI-Hv50k-2016-273463	4H	110.44	4.10063	0.00789515	4H	640689714		4H_5
Spring-Barley	PC6	JHI-Hv50k-2016-273475	4H	110.443	4.14259	0.0122285	4H	640693881		4H_5
Spring-Barley	PC10	JHI-Hv50k-2016-273475	4H	110.443	4.34426	-0.00815969	4H	640693881		4H_5
Spring-Barley	PC6	JHI-Hv50k-2016-273478	4H	110.444	4.10063	0.00789515	4H	640694432		4H_5
Spring-Barley	PC6	JHI-Hv50k-2016-273479	4H	110.444	4.14259	0.0122285	4H	640694507		4H_5
Spring-Barley	PC10	JHI-Hv50k-2016-273479	4H	110.444	4.34426	-0.00815969	4H	640694507		4H_5
Spring-Barley	PC6	JHI-Hv50k-2016-273499	4H	110.456	4.10063	-0.00789515	4H	640711411		4H_5
Spring-Barley	PC6	JHI-Hv50k-2016-273507	4H	110.462	4.14259	0.0122285	4H	640718595		4H_5
Spring-Barley	PC10	JHI-Hv50k-2016-273507	4H	110.462	4.34426	-0.00815969	4H	640718595		4H_5
Spring-Barley	PC6	JHI-Hv50k-2016-273510	4H	110.462	4.10063	-0.00789515	4H	640719086		4H_5
Spring-Barley	PC10	JHI-Hv50k-2016-273538	4H	110.465	4.34426	-0.0122285	4H	640723224		4H_5
Spring-Barley	PC6	JHI-Hv50k-2016-273538	4H	110.465	4.14259	0.00815969	4H	640723224		4H_5
Spring-Barley	PC6	JHI-Hv50k-2016-273541	4H	110.465	4.10063	0.00789515	4H	640723267		4H_5
Spring-Barley	PC10	JHI-Hv50k-2016-273544	4H	110.465	4.34426	-0.0122285	4H	640723645		4H_5
Spring-Barley	PC6	JHI-Hv50k-2016-273544	4H	110.465	4.14259	0.00815969	4H	640723645		4H_5
Spring-Barley	PC10	JHI-Hv50k-2016-273553	4H	110.467	4.34426	-0.0122285	4H	640725808		4H_5
Spring-Barley	PC6	JHI-Hv50k-2016-273553	4H	110.467	4.14259	0.00815969	4H	640725808		4H_5
Spring-Barley	PC6	JHI-Hv50k-2016-273571	4H	110.469	4.14259	0.0122285	4H	640728565		4H_5
Spring-Barley	PC10	JHI-Hv50k-2016-273571	4H	110.469	4.34426	-0.00815969	4H	640728565		4H_5
Spring-Barley	PC6	JHI-Hv50k-2016-273580	4H	110.47	4.10063	-0.00789515	4H	640729453		4H_5
Spring-Barley	PC10	JHI-Hv50k-2016-275723	4H	113.124	4.1841	0.0118103	4H	644329259		4H_5
Spring-Barley	PC10	JHI-Hv50k-2016-275748	4H	113.13	4.1841	0.0118103	4H	644337332		4H_5
Spring-Barley	PC10	JHI-Hv50k-2016-275785	4H	113.135	4.1841	0.0118103	4H	644344147		4H_5
Spring-Barley	PC10	JHI-Hv50k-2016-275792	4H	113.136	4.1841	0.0118103	4H	644345357		4H_5
Spring-Barley	PC10	JHI-Hv50k-2016-275801	4H	113.137	4.1841	-0.0118103	4H	644346958		4H_5
Spring-Barley	PC10	JHI-Hv50k-2016-275847	4H	113.163	4.1841	-0.0118103	4H	644381402		4H_5
Spring-Barley	PC6	JHI-Hv50k-2016-275942	4H	113.282	4.19487	0.0126577	4H	644542998		4H_5
Spring-Barley	PC10	JHI-Hv50k-2016-275942	4H	113.282	4.67326	-0.00816723	4H	644542998		4H_5
Spring-Barley	PC6	JHI-Hv50k-2016-275950	4H	113.29	4.19487	0.0126577	4H	644554010		4H_5
Spring-Barley	PC10	JHI-Hv50k-2016-275950	4H	113.29	4.67326	-0.00816723	4H	644554010		4H_5
Spring-Barley	PC6	JHI-Hv50k-2016-275970	4H	113.294	4.19487	0.0126577	4H	644560178		4H_5
Spring-Barley	PC10	JHI-Hv50k-2016-275970	4H	113.294	4.67326	-0.00816723	4H	644560178		4H_5
Spring-Barley	PC10	JHI-Hv50k-2016-275972	4H	113.295	4.67326	-0.0126577	4H	644561231		4H_5
Spring-Barley	PC6	JHI-Hv50k-2016-275972	4H	113.295	4.19487	0.00816723	4H	644561231		4H_5
Spring-Barley	PC10	JHI-Hv50k-2016-275976	4H	113.297	4.67326	-0.0126577	4H	644563994		4H_5
Spring-Barley	PC6	JHI-Hv50k-2016-275976	4H	113.297	4.19487	0.00816723	4H	644563994		4H_5
Spring-Barley	PC6	JHI-Hv50k-2016-275982	4H	113.485	4.19487	0.0126577	4H	644818273		4H_5
Spring-Barley	PC10	JHI-Hv50k-2016-275982	4H	113.485	4.67326	-0.00816723	4H	644818273		4H_5
Spring-Barley	PC10	JHI-Hv50k-2016-275984	4H	113.486	4.67326	-0.0126577	4H	644819824		4H_5
Spring-Barley	PC6	JHI-Hv50k-2016-275984	4H	113.486	4.19487	0.00816723	4H	644819824		4H_5
Spring-Barley	PC6	JHI-Hv50k-2016-275985	4H	113.486	4.19487	0.0126577	4H	644820295		4H_5
Spring-Barley	PC10	JHI-Hv50k-2016-275985	4H	113.486	4.67326	-0.00816723	4H	644820295		4H_5
Spring-Barley	PC6	JHI-Hv50k-2016-276029	4H	113.497	4.16422	0.0116349	4H	644835277		4H_5
Spring-Barley	PC10	JHI-Hv50k-2016-276029	4H	113.497	4.20454	-0.00793009	4H	644835277		4H_5
Spring-Barley	PC6	JHI-Hv50k-2016-276043	4H	113.498	4.19487	0.0126577	4H	644836301		4H_5
Spring-Barley	PC10	JHI-Hv50k-2016-276043	4H	113.498	4.67326	-0.00816723	4H	644836301		4H_5
Spring-Barley	PC10	JHI-Hv50k-2016-276087	4H	113.501	4.67326	-0.0126577	4H	644840370		4H_5
Spring-Barley	PC6	JHI-Hv50k-2016-276087	4H	113.501	4.19487	0.00816723	4H	644840370		4H_5
Spring-Barley	PC6	JHI-Hv50k-2016-276106	4H	113.507	4.19487	0.0126577	4H	644848768		4H_5
Spring-Barley	PC10	JHI-Hv50k-2016-276106	4H	113.507	4.67326	-0.00816723	4H	644848768		4H_5
Spring-Barley	PC6	JHI-Hv50k-2016-276146	4H	113.509	4.19487	0.0126577	4H	644851468		4H_5
Spring-Barley	PC10	JHI-Hv50k-2016-276146	4H	113.509	4.67326	-0.00816723	4H	644851468		4H_5
Spring-Barley	PC6	JHI-Hv50k-2016-276150	4H	113.509	4.19487	0.0126577	4H	644851577		4H_5
Spring-Barley	PC10	JHI-Hv50k-2016-276150	4H	113.509	4.67326	-0.00816723	4H	644851577		4H_5
Spring-Barley	PC6	JHI-Hv50k-2016-276151	4H	113.509	4.19487	0.0126577	4H	644851674		4H_5
Spring-Barley	PC10	JHI-Hv50k-2016-276151	4H	113.509	4.67326	-0.00816723	4H	644851674		4H_5
Spring-Barley	PC6	JHI-Hv50k-2016-276193	4H	113.611	4.19487	0.0126577	4H	644989254		4H_5
Spring-Barley	PC10	JHI-Hv50k-2016-276193	4H	113.611	4.67326	-0.00816723	4H	644989254		4H_5
Spring-Barley	PC6	JHI-Hv50k-2016-276194	4H	113.611	4.27113	-0.00788499	4H	644989306		4H_5
Spring-Barley	PC10	JHI-Hv50k-2016-276194	4H	113.611	4.07542	0.0112076	4H	644989306		4H_5
Spring-Barley	PC10	JHI-Hv50k-2016-276204	4H	113.611	4.67326	-0.0126577	4H	644990028		4H_5
Spring-Barley	PC6	JHI-Hv50k-2016-276204	4H	113.611	4.19487	0.00816723	4H	644990028		4H_5
Spring-Barley	PC10	JHI-Hv50k-2016-276457	4H	113.978	4.67326	-0.0126577	4H	645487448		4H_5
Spring-Barley	PC6	JHI-Hv50k-2016-276457	4H	113.978	4.19487	0.00816723	4H	645487448		4H_5
Spring-Barley	PC10	JHI-Hv50k-2016-276464	4H	113.978	4.67326	-0.0126577	4H	645487723		4H_5
Spring-Barley	PC6	JHI-Hv50k-2016-276464	4H	113.978	4.19487	0.00816723	4H	645487723		4H_5
Spring-Barley	PC10	JHI-Hv50k-2016-276470	4H	113.979	4.67326	-0.0126577	4H	645488022		4H_5
Spring-Barley	PC6	JHI-Hv50k-2016-276470	4H	113.979	4.19487	0.00816723	4H	645488022		4H_5
Spring-Barley	PC10	JHI-Hv50k-2016-276556	4H	114	4.67326	-0.0126577	4H	645517117		4H_5
Spring-Barley	PC6	JHI-Hv50k-2016-276556	4H	114	4.19487	0.00816723	4H	645517117		4H_5
Spring-Barley	PC10	JHI-Hv50k-2016-276589	4H	114.078	4.67326	-0.0126577	4H	645623293		4H_5
Spring-Barley	PC6	JHI-Hv50k-2016-276589	4H	114.078	4.19487	0.00816723	4H	645623293		4H_5
Spring-Barley	PC10	JHI-Hv50k-2016-276618	4H	114.178	4.67326	-0.0126577	4H	645758667		4H_5
Spring-Barley	PC6	JHI-Hv50k-2016-276618	4H	114.178	4.19487	0.00816723	4H	645758667		4H_5
Spring-Barley	PC10	JHI-Hv50k-2016-276623	4H	114.179	4.67326	-0.0126577	4H	645759548		4H_5
Spring-Barley	PC6	JHI-Hv50k-2016-276623	4H	114.179	4.19487	0.00816723	4H	645759548		4H_5
Spring-Barley	PC10	JHI-Hv50k-2016-276624	4H	114.179	4.67326	-0.0126577	4H	645759577		4H_5
Spring-Barley	PC6	JHI-Hv50k-2016-276624	4H	114.179	4.19487	0.00816723	4H	645759577		4H_5
Spring-Barley	PC10	JHI-Hv50k-2016-276723	4H	114.373	4.67326	-0.0126577	4H	646022697		4H_5
Spring-Barley	PC6	JHI-Hv50k-2016-276723	4H	114.373	4.19487	0.00816723	4H	646022697		4H_5
Spring-Barley	PC6	JHI-Hv50k-2016-276783	4H	114.433	4.07554	0.0111075	4H	646104291		4H_5
Spring-Barley	PC10	JHI-Hv50k-2016-276783	4H	114.433	4.26331	-0.00742168	4H	646104291		4H_5
Spring-Barley	PC6	JHI-Hv50k-2016-276784	4H	114.433	4.07554	0.0111075	4H	646104363		4H_5
Spring-Barley	PC10	JHI-Hv50k-2016-276784	4H	114.433	4.26331	-0.00742168	4H	646104363		4H_5
Winter-Barley	PC9	JHI-Hv50k-2016-278761	5H	15.3944	4.02699	0.00613484	5H	5561891		5H_1
Winter-Barley	PC9	JHI-Hv50k-2016-281261	5H	24.4181	4.35491	0.00742266	5H	10350439		5H_1
Winter-Barley	PC9	JHI-Hv50k-2016-281265	5H	24.4201	4.35491	-0.00742266	5H	10351480		5H_1
Winter-Barley	PC9	JHI-Hv50k-2016-281270	5H	24.4229	4.35491	-0.00742266	5H	10352955		5H_1
Winter-Barley	PC9	JHI-Hv50k-2016-281274	5H	24.4231	4.35491	-0.00742266	5H	10353098		5H_1
Winter-Barley	PC9	JHI-Hv50k-2016-281279	5H	24.6155	4.35491	-0.00742266	5H	10455172		5H_1
Winter-Barley	PC9	JHI-Hv50k-2016-281297	5H	24.6168	4.35491	-0.00742266	5H	10455875		5H_1
Winter-Barley	PC9	JHI-Hv50k-2016-281300	5H	24.617	4.00299	0.00714191	5H	10455986		5H_1
Winter-Barley	PC9	JHI-Hv50k-2016-281301	5H	24.6171	4.35491	-0.00742266	5H	10456048		5H_1
Winter-Barley	PC9	JHI-Hv50k-2016-281304	5H	24.9481	4.35491	-0.00742266	5H	10631653		5H_1
Winter-Barley	PC9	JHI-Hv50k-2016-281318	5H	24.953	4.35491	-0.00742266	5H	10634290		5H_1
Winter-Barley	PC9	JHI-Hv50k-2016-281319	5H	24.9538	4.35491	0.00742266	5H	10634719		5H_1
Winter-Barley	PC9	JHI-Hv50k-2016-281320	5H	24.954	4.35491	-0.00742266	5H	10634798		5H_1
Winter-Barley	PC9	JHI-Hv50k-2016-281340	5H	25.0563	4.35491	0.00742266	5H	10689105		5H_1
Winter-Barley	PC9	JHI-Hv50k-2016-281388	5H	25.0633	4.35491	-0.00742266	5H	10692821		5H_1
Winter-Barley	PC9	JHI-Hv50k-2016-281389	5H	25.0633	4.35491	0.00742266	5H	10692823		5H_1
Winter-Barley	PC9	JHI-Hv50k-2016-281409	5H	25.5579	4.35491	-0.00742266	5H	10955288		5H_1
Winter-Barley	PC9	JHI-Hv50k-2016-281410	5H	25.5581	4.35491	0.00742266	5H	10955372		5H_1
Winter-Barley	PC9	JHI-Hv50k-2016-281417	5H	25.5599	4.35491	0.00742266	5H	10956309		5H_1
Winter-Barley	PC9	JHI-Hv50k-2016-281463	5H	25.8981	4.35491	-0.00742266	5H	11135791		5H_1
Spring-Barley	PC6	SCRI_RS_117283	5H	27.7856	4.18655	-0.00620767	5H	12137422		5H_1
Spring-Barley	PC3	SCRI_RS_15011	5H	113.615	4.1204	0.00598391	5H	587814196		5H_2
Spring-Barley	PC3	JHI-Hv50k-2016-330947	5H	113.687	4.1204	-0.00598391	5H	587903834		5H_2
Spring-Barley	PC3	JHI-Hv50k-2016-330962	5H	113.688	4.1204	-0.00598391	5H	587904636		5H_2
Spring-Barley	PC3	SCRI_RS_189371	5H	113.718	4.32998	-0.00619116	5H	587941849		5H_2
Spring-Barley	PC3	JHI-Hv50k-2016-331113	5H	113.865	4.32998	-0.00619116	5H	588123346		5H_2
Spring-Barley	PC3	JHI-Hv50k-2016-331181	5H	114.031	4.22892	0.00620525	5H	588328663		5H_2
Spring-Barley	PC3	SCRI_RS_90041	5H	114.383	4.3214	0.00629808	5H	588764020		5H_2
Spring-Barley	PC3	11_20347	5H	114.384	4.3214	-0.00629808	5H	588765188		5H_2
Spring-Barley	PC3	SCRI_RS_189094	5H	114.385	4.3214	0.00629808	5H	588765820		5H_2
Spring-Barley	PC3	JHI-Hv50k-2016-331546	5H	114.563	4.3214	-0.00629808	5H	588985958		5H_2
Spring-Barley	PC3	JHI-Hv50k-2016-331553	5H	114.564	4.3214	0.00629808	5H	588987052		5H_2
Spring-Barley	PC3	SCRI_RS_162590	5H	114.566	4.3214	-0.00629808	5H	588989594		5H_2
Spring-Barley	PC3	12_30590	5H	114.693	4.51832	-0.00644661	5H	589146668		5H_2
Spring-Barley	PC4	JHI-Hv50k-2016-333897	5H	119.41	4.16388	0.0129305	5H	594977030		5H_2
Spring-Barley	PC4	11_20259	5H	119.412	4.26507	0.0134986	5H	594978246		5H_2
Spring-Barley	PC4	JHI-Hv50k-2016-335092	5H	121.488	4.76763	0.00684398	5H	597544053		5H_2
Spring-Barley	PC4	JHI-Hv50k-2016-335111	5H	121.511	4.4694	-0.00645734	5H	597573379		5H_2
Spring-Barley	PC4	JHI-Hv50k-2016-335186	5H	121.575	4.63854	-0.00670487	5H	597651650		5H_2
Spring-Barley	PC1	JHI-Hv50k-2016-335244	5H	121.587	4.89272	-0.00412387	5H	597666955		5H_2
Spring-Barley	PC4	JHI-Hv50k-2016-335573	5H	121.819	5.00731	-0.00691245	5H	597953288		5H_2
Spring-Barley	PC4	JHI-Hv50k-2016-335576	5H	121.819	5.23874	0.0070748	5H	597953629		5H_2
Spring-Barley	PC4	JHI-Hv50k-2016-335620	5H	121.929	4.92194	-0.00685528	5H	598090007		5H_2
Spring-Barley	PC4	JHI-Hv50k-2016-335675	5H	122.111	4.92194	-0.00685528	5H	598313977		5H_2
Spring-Barley	PC4	JHI-Hv50k-2016-335676	5H	122.111	5.14183	0.00700365	5H	598314247		5H_2
Spring-Barley	PC4	JHI-Hv50k-2016-335698	5H	122.115	5.14183	0.00700365	5H	598318939		5H_2
Spring-Barley	PC4	JHI-Hv50k-2016-335778	5H	122.177	4.09549	0.00610145	5H	598395471		5H_2
Spring-Barley	PC4	12_30861	5H	122.324	4.09549	0.00610145	5H	598577341		5H_2
Spring-Barley	PC4	JHI-Hv50k-2016-335939	5H	122.765	4.09549	0.00610145	5H	599122917		5H_2
Spring-Barley	PC4	JHI-Hv50k-2016-335943	5H	122.766	4.09549	0.00610145	5H	599123497		5H_2
Spring-Barley	PC4	JHI-Hv50k-2016-336034	5H	122.934	4.09549	0.00610145	5H	599331473		5H_2
Spring-Barley	PC4	JHI-Hv50k-2016-336035	5H	122.934	4.09549	0.00610145	5H	599331548		5H_2
Spring-Barley	PC3	JHI-Hv50k-2016-338906	5H	130.682	4.10786	-0.00738653	5H	608907815		5H_2
Spring-Barley	PC3	JHI-Hv50k-2016-338913	5H	130.714	4.10786	0.00738653	5H	608946918		5H_2
Spring-Barley	PC3	JHI-Hv50k-2016-339152	5H	130.977	4.38814	0.00747734	5H	609271670		5H_2
Spring-Barley	PC3	JHI-Hv50k-2016-339166	5H	131.082	4.33573	-0.00599893	5H	609401201		5H_2
Spring-Barley	PC3	JHI-Hv50k-2016-339173	5H	131.082	4.33573	-0.00599893	5H	609401696		5H_2
Spring-Barley	PC10	JHI-Hv50k-2016-339728	5H	131.319	4.61326	-0.0145914	5H	609694998		5H_2
Spring-Barley	PC10	12_31217	5H	131.58	4.85005	-0.0151401	5H	610016886		5H_2
Spring-Barley	PC10	JHI-Hv50k-2016-340790	5H	132.618	4.73587	-0.0147098	5H	611299833		5H_2
Spring-Barley	PC10	JHI-Hv50k-2016-340796	5H	132.618	4.73587	0.0147098	5H	611300297		5H_2
Spring-Barley	PC10	JHI-Hv50k-2016-340805	5H	132.619	4.73587	0.0147098	5H	611301135		5H_2
Spring-Barley	PC10	JHI-Hv50k-2016-341289	5H	133.419	4.47742	0.0137435	5H	612290118		5H_2
Spring-Barley	PC10	JHI-Hv50k-2016-341292	5H	133.419	4.47742	-0.0137435	5H	612290663		5H_2
Spring-Barley	PC10	JHI-Hv50k-2016-341590	5H	133.758	4.91454	-0.0129048	5H	612709141		5H_2
Spring-Barley	PC10	11_20676	5H	133.831	4.91454	-0.0129048	5H	612799248		5H_2
Spring-Barley	PC10	JHI-Hv50k-2016-341628	5H	133.873	4.43225	0.0113902	5H	612851156		5H_2
Spring-Barley	PC10	JHI-Hv50k-2016-341653	5H	133.905	4.91454	-0.0129048	5H	612890709		5H_2
Spring-Barley	PC10	SCRI_RS_9182	5H	133.906	4.2391	-0.0121875	5H	612892206		5H_2
Spring-Barley	PC10	JHI-Hv50k-2016-341759	5H	133.992	4.47742	-0.0137435	5H	612998766		5H_2
Spring-Barley	PC10	JHI-Hv50k-2016-341770	5H	133.994	4.82348	0.0125036	5H	613001352		5H_2
Spring-Barley	PC10	JHI-Hv50k-2016-341771	5H	133.995	4.91454	0.0129048	5H	613001538		5H_2
Spring-Barley	PC10	JHI-Hv50k-2016-341795	5H	134.001	4.91454	-0.0129048	5H	613009252		5H_2
Spring-Barley	PC10	JHI-Hv50k-2016-341796	5H	134.001	4.91454	-0.0129048	5H	613009349		5H_2
Spring-Barley	PC10	JHI-Hv50k-2016-341817	5H	134.002	4.91454	-0.0129048	5H	613010757		5H_2
Spring-Barley	PC10	JHI-Hv50k-2016-341818	5H	134.002	4.91454	0.0129048	5H	613010800		5H_2
Spring-Barley	PC10	JHI-Hv50k-2016-341948	5H	134.579	4.2391	0.0121875	5H	613723561		5H_2
Spring-Barley	PC10	JHI-Hv50k-2016-342015	5H	134.793	4.2391	0.0121875	5H	613987849		5H_2
Spring-Barley	PC10	SCRI_RS_235550	5H	134.795	4.2391	-0.0121875	5H	613991044		5H_2
Spring-Barley	PC10	JHI-Hv50k-2016-342023	5H	134.795	4.40728	-0.0120092	5H	613991281		5H_2
Spring-Barley	PC10	JHI-Hv50k-2016-342120	5H	134.859	4.2391	-0.0121875	5H	614070027		5H_2
Spring-Barley	PC10	JHI-Hv50k-2016-343443	5H	137.382	4.28199	-0.013397	5H	617187810		5H_2
Spring-Barley	PC10	JHI-Hv50k-2016-343445	5H	137.382	4.04575	0.0128159	5H	617188144		5H_2
Spring-Barley	PC10	JHI-Hv50k-2016-343469	5H	137.394	4.04575	-0.0128159	5H	617203443		5H_2
Spring-Barley	PC10	JHI-Hv50k-2016-343475	5H	137.41	4.28199	-0.013397	5H	617222953		5H_2
Spring-Barley	PC10	JHI-Hv50k-2016-343486	5H	137.413	4.19834	-0.0133527	5H	617226701		5H_2
Spring-Barley	PC10	JHI-Hv50k-2016-343488	5H	137.413	4.28199	-0.013397	5H	617226783		5H_2
Spring-Barley	PC10	SCRI_RS_225632	5H	137.424	4.53255	0.0130884	5H	617239969		5H_2
Spring-Barley	PC10	JHI-Hv50k-2016-343518	5H	137.426	4.41478	0.0129377	5H	617242383		5H_2
Spring-Barley	PC10	JHI-Hv50k-2016-343523	5H	137.426	4.53255	0.0130884	5H	617242751		5H_2
Spring-Barley	PC10	JHI-Hv50k-2016-343643	5H	137.673	4.04575	-0.0128159	5H	617547141		5H_2
Spring-Barley	PC10	JHI-Hv50k-2016-343644	5H	137.673	4.04575	-0.0128159	5H	617548316		5H_2
Spring-Barley	PC10	JHI-Hv50k-2016-343645	5H	137.674	4.04575	-0.0128159	5H	617548770		5H_2
Spring-Barley	PC10	JHI-Hv50k-2016-343655	5H	137.681	4.11689	-0.0128263	5H	617557870		5H_2
Spring-Barley	PC10	JHI-Hv50k-2016-343657	5H	137.682	4.04575	0.0128159	5H	617558507		5H_2
Spring-Barley	PC10	JHI-Hv50k-2016-343667	5H	137.684	4.11689	0.0128263	5H	617561091		5H_2
Spring-Barley	PC10	JHI-Hv50k-2016-343669	5H	137.685	4.04575	0.0128159	5H	617562240		5H_2
Spring-Barley	PC10	SCRI_RS_161550	5H	137.685	4.11689	0.0128263	5H	617562383		5H_2
Spring-Barley	PC10	JHI-Hv50k-2016-343684	5H	137.765	4.11689	0.0128263	5H	617661713		5H_2
Spring-Barley	PC10	SCRI_RS_152484	5H	139.38	4.27632	0.0127592	5H	619657111		5H_2
Spring-Barley	PC10	JHI-Hv50k-2016-344177	5H	139.431	4.431	-0.0132126	5H	619720948		5H_2
Spring-Barley	PC10	JHI-Hv50k-2016-344178	5H	139.432	4.431	0.0132126	5H	619721278		5H_2
Spring-Barley	PC4	JHI-Hv50k-2016-353083	5H	158.302	4.06486	0.00853285	5H	643042758		5H_3
Spring-Barley	PC4	JHI-Hv50k-2016-353355	5H	158.603	4.03834	0.00778679	5H	643414734		5H_3
Spring-Barley	PC4	JHI-Hv50k-2016-353405	5H	158.619	4.06486	-0.00853285	5H	643435281		5H_3
Spring-Barley	PC9	SCRI_RS_150540	5H	158.869	4.00133	0.00984257	5H	643744129		5H_3
Spring-Barley	PC9	JHI-Hv50k-2016-353444	5H	158.905	4.00133	-0.00984257	5H	643788268		5H_3
Spring-Barley	PC9	SCRI_RS_102066	5H	158.94	4.00133	-0.00984257	5H	643831518		5H_3
Spring-Barley	PC8	JHI-Hv50k-2016-354947	5H	160.999	4.16999	-0.00876576	5H	646375883		5H_3
Spring-Barley	PC4	JHI-Hv50k-2016-355076	5H	161.242	4.1082	0.00848429	5H	646676691		5H_3
Spring-Barley	PC8	JHI-Hv50k-2016-355076	5H	161.242	4.14252	-0.00712394	5H	646676691		5H_3
Spring-Barley	PC4	JHI-Hv50k-2016-355568	5H	161.768	4.04998	-0.00880571	5H	647326753		5H_3
Spring-Barley	PC4	JHI-Hv50k-2016-355584	5H	161.794	4.04998	0.00880571	5H	647358442		5H_3
Spring-Barley	PC4	JHI-Hv50k-2016-355599	5H	161.807	4.04998	0.00880571	5H	647375037		5H_3
Spring-Barley	PC4	JHI-Hv50k-2016-355604	5H	161.818	4.04998	0.00880571	5H	647388673		5H_3
Spring-Barley	PC4	12_31239	5H	164.845	4.10527	-0.00699881	5H	651129039		5H_3
Spring-Barley	PC4	JHI-Hv50k-2016-357830	5H	164.845	4.10527	0.00699881	5H	651129950		5H_3
Spring-Barley	PC4	JHI-Hv50k-2016-357900	5H	164.861	4.63087	-0.00747329	5H	651149512		5H_3
Spring-Barley	PC4	JHI-Hv50k-2016-357949	5H	164.907	4.12435	-0.00711663	5H	651206619		5H_3
Spring-Barley	PC4	JHI-Hv50k-2016-358085	5H	164.948	4.64316	-0.00769457	5H	651257512		5H_3
Spring-Barley	PC4	JHI-Hv50k-2016-358239	5H	165.141	4.50732	0.00718059	5H	651495413		5H_3
Spring-Barley	PC4	JHI-Hv50k-2016-358295	5H	165.157	4.12435	0.00711663	5H	651515869		5H_3
Spring-Barley	PC4	JHI-Hv50k-2016-358310	5H	165.159	4.12435	-0.00711663	5H	651517583		5H_3
Spring-Barley	PC4	JHI-Hv50k-2016-358338	5H	165.242	4.78479	0.00949734	5H	651620733		5H_3
Spring-Barley	PC4	JHI-Hv50k-2016-358352	5H	165.249	4.78479	0.00949734	5H	651629151		5H_3
Spring-Barley	PC4	JHI-Hv50k-2016-358363	5H	165.478	4.50861	-0.00892989	5H	651911545		5H_3
Spring-Barley	PC4	JHI-Hv50k-2016-358372	5H	165.484	4.78479	-0.00949734	5H	651918992		5H_3
Spring-Barley	PC4	JHI-Hv50k-2016-358384	5H	165.506	4.78479	-0.00949734	5H	651946299		5H_3
Spring-Barley	PC4	JHI-Hv50k-2016-358414	5H	165.62	4.78479	-0.00949734	5H	652087281		5H_3
Spring-Barley	PC4	JHI-Hv50k-2016-359506	5H	167.976	4.38893	-0.00784773	5H	654999925		5H_3
Spring-Barley	PC4	JHI-Hv50k-2016-359529	5H	167.984	4.05667	0.00749215	5H	655009171		5H_3
Spring-Barley	PC4	JHI-Hv50k-2016-359531	5H	167.985	4.38893	0.00784773	5H	655009880		5H_3
Spring-Barley	PC4	JHI-Hv50k-2016-359586	5H	168.036	4.02902	0.00616701	5H	655073423		5H_3
Winter-Barley	PC10	JHI-Hv50k-2016-367854	6H	0.50412	4.04472	0.00610785	6H	329535		6H_1
Winter-Barley	PC10	JHI-Hv50k-2016-368537	6H	1.72208	5.23145	0.0068158	6H	1125691		6H_1
Winter-Barley	PC10	JHI-Hv50k-2016-368542	6H	1.72383	5.23145	-0.0068158	6H	1126836		6H_1
Winter-Barley	PC10	JHI-Hv50k-2016-368563	6H	1.74165	5.00286	0.00673521	6H	1138486		6H_1
Winter-Barley	PC10	JHI-Hv50k-2016-368754	6H	2.04213	5.23145	0.0068158	6H	1334904		6H_1
Winter-Barley	PC8	JHI-Hv50k-2016-369729	6H	7.47192	4.04812	-0.00679633	6H	4884256		6H_1
Winter-Barley	PC8	JHI-Hv50k-2016-369745	6H	7.481	4.04812	-0.00679633	6H	4890191		6H_1
Winter-Barley	PC10	JHI-Hv50k-2016-370628	6H	9.20488	4.52678	-0.00638777	6H	6017062		6H_1
Winter-Barley	PC8	JHI-Hv50k-2016-371605	6H	11.9468	4.61121	-0.00670418	6H	7809389		6H_1
Winter-Barley	PC3	11_10061	6H	47.641	4.6422	0.0033013	6H	31142038		6H_2
Winter-Barley	PC3	JHI-Hv50k-2016-381688	6H	47.7162	4.6422	0.0033013	6H	31191165		6H_2
Winter-Barley	PC3	JHI-Hv50k-2016-381698	6H	47.7173	4.6422	-0.0033013	6H	31191911		6H_2
Winter-Barley	PC3	JHI-Hv50k-2016-381855	6H	48.2205	4.06934	-0.00346174	6H	31520851		6H_2
Winter-Barley	PC3	JHI-Hv50k-2016-381860	6H	48.2225	4.55302	0.00323782	6H	31522137		6H_2
Winter-Barley	PC3	JHI-Hv50k-2016-381881	6H	48.501	4.38405	0.00310476	6H	31704205		6H_2
Winter-Barley	PC3	JHI-Hv50k-2016-381884	6H	48.5013	4.19797	0.0030447	6H	31704416		6H_2
Winter-Barley	PC5	JHI-Hv50k-2016-381903	6H	48.5284	4.06916	0.00548945	6H	31985561		6H_2
Winter-Barley	PC3	JHI-Hv50k-2016-381905	6H	48.5284	4.6422	0.0033013	6H	31985649		6H_2
Winter-Barley	PC5	JHI-Hv50k-2016-381919	6H	48.5297	4.06916	0.00548945	6H	32050916		6H_2
Winter-Barley	PC5	JHI-Hv50k-2016-381924	6H	48.5298	4.06916	-0.00548945	6H	32052095		6H_2
Winter-Barley	PC5	11_20052	6H	48.5298	4.06916	0.00548945	6H	32052872		6H_2
Winter-Barley	PC3	12_30783	6H	48.5298	4.06934	-0.00346174	6H	32053790		6H_2
Winter-Barley	PC3	JHI-Hv50k-2016-381943	6H	48.5298	4.06934	0.00346174	6H	32054565		6H_2
Winter-Barley	PC3	JHI-Hv50k-2016-381948	6H	48.5298	4.06934	-0.00346174	6H	32054610		6H_2
Winter-Barley	PC3	JHI-Hv50k-2016-381996	6H	48.5337	4.12581	0.00348505	6H	32244706		6H_2
Winter-Barley	PC3	12_11455	6H	48.5341	4.09842	0.00337216	6H	32260871		6H_2
Winter-Barley	PC5	JHI-Hv50k-2016-382082	6H	48.5366	4.18322	-0.00547831	6H	32383493		6H_2
Winter-Barley	PC3	JHI-Hv50k-2016-382157	6H	48.5447	4.02522	-0.00341679	6H	32776644		6H_2
Winter-Barley	PC5	11_21030	6H	48.5448	4.06916	0.00548945	6H	32779729		6H_2
Winter-Barley	PC5	JHI-Hv50k-2016-382179	6H	48.5448	4.06916	-0.00548945	6H	32783713		6H_2
Winter-Barley	PC3	JHI-Hv50k-2016-382180	6H	48.5448	4.06934	-0.00346174	6H	32783721		6H_2
Winter-Barley	PC3	JHI-Hv50k-2016-382188	6H	48.5449	4.06934	-0.00346174	6H	32787213		6H_2
Winter-Barley	PC3	SCRI_RS_219061	6H	48.5449	4.02522	0.00341679	6H	32787953		6H_2
Winter-Barley	PC3	JHI-Hv50k-2016-382190	6H	48.545	4.06934	-0.00346174	6H	32789228		6H_2
Winter-Barley	PC5	JHI-Hv50k-2016-382199	6H	48.5468	4.06916	-0.00548945	6H	32878929		6H_2
[truncated: 1,134 more rows]
