# Supplementary material for: Trends of genetic changes uncovered by Env- and Eigen-GWAS in wheat and barley
Source: Theor Appl Genet. 2021 Nov 15;135(2):667–78. doi: 10.1007/s00122-021-03991-z (PMC8866380; doi:10.1007/s00122-021-03991-z)
Supplement: Supplementary file 11 — Supplementary file11 (XLSX 12 KB) [file 122_2021_3991_MOESM11_ESM.xlsx]

## Sheet: Sheet1
Table S13. Overview of the peaks identfied across EnvGWAS and EigenGWAS analysis from barley.
Panel	Trait	Panel	Trait	Marker	Chrom	Chr	Pos	Region
Spring&Winter-Barley-valid	First_Age	Spring-Barley	PC1	JHI-Hv50k-2016-149544	3H	3H	1710352	3H_1
Spring&Winter-Barley-valid	First_Age	Spring-Barley	PC1	JHI-Hv50k-2016-149563	3H	3H	1718690	3H_1
Spring&Winter-Barley-valid	Last_Age	Spring-Barley	PC1	JHI-Hv50k-2016-149680	3H	3H	1924974	3H_1
Spring&Winter-Barley-valid	Last_Age	Spring-Barley	PC1	JHI-Hv50k-2016-149691	3H	3H	1927044	3H_1
Spring&Winter-Barley-valid	Last_Age	Spring-Barley	PC1	JHI-Hv50k-2016-149718	3H	3H	1929114	3H_1
Spring&Winter-Barley-valid	Last_Age	Spring-Barley	PC1	JHI-Hv50k-2016-149837	3H	3H	1949852	3H_1
Spring&Winter-Barley-valid	Last_Age	Spring-Barley	PC1	SCRI_RS_207228	3H	3H	2314409	3H_1
Spring&Winter-Barley-valid	First_Age	Spring-Barley	PC1	JHI-Hv50k-2016-150851	3H	3H	3510192	3H_1
Spring&Winter-Barley-valid	Last_Age	Spring-Barley	PC1	JHI-Hv50k-2016-150989	3H	3H	3644986	3H_1
Spring&Winter-Barley-valid	First_Age	Spring-Barley	PC1	JHI-Hv50k-2016-151060	3H	3H	3682424	3H_1
Spring&Winter-Barley-valid	First_Age	Spring-Barley	PC1	JHI-Hv50k-2016-151061	3H	3H	3682538	3H_1
Spring&Winter-Barley-valid	First_Age	Spring-Barley	PC1	JHI-Hv50k-2016-151132	3H	3H	3691178	3H_1
Spring&Winter-Barley-valid	First_Age	Spring-Barley	PC1	11_11453	3H	3H	3691179	3H_1
Spring&Winter-Barley-valid	First_Age	Spring-Barley	PC1	JHI-Hv50k-2016-151156	3H	3H	3692441	3H_1
Spring&Winter-Barley-valid	First_Age	Spring-Barley	PC1	11_20159	3H	3H	3981172	3H_1
Spring&Winter-Barley-valid	Last_Age	Spring-Barley	PC1	JHI-Hv50k-2016-152033	3H	3H	6521655	3H_1
Spring&Winter-Barley-valid	Last_Age	Spring-Barley	PC1	JHI-Hv50k-2016-152265	3H	3H	6820826	3H_1
Spring&Winter-Barley-valid	Last_Age	Spring-Barley	PC1	JHI-Hv50k-2016-152443	3H	3H	6985185	3H_1
Spring&Winter-Barley-valid	Last_Age	Spring-Barley	PC1	11_20529	3H	3H	7058539	3H_1
Spring&Winter-Barley-valid	Last_Age	Spring-Barley	PC1	JHI-Hv50k-2016-152479	3H	3H	7210813	3H_1
Spring&Winter-Barley-valid	Last_Age	Spring-Barley	PC1	JHI-Hv50k-2016-152481	3H	3H	7211109	3H_1
Spring&Winter-Barley-valid	Last_Age	Spring-Barley	PC1	JHI-Hv50k-2016-152482	3H	3H	7211550	3H_1
Spring&Winter-Barley-valid	Yield	Spring-Barley	PC1	JHI-Hv50k-2016-152539	3H	3H	7321696	3H_1
Spring&Winter-Barley-valid	Last_Age	Spring-Barley	PC1	12_31230	3H	3H	7368193	3H_1
Spring&Winter-Barley-valid	Last_Age	Spring-Barley	PC1	JHI-Hv50k-2016-152556	3H	3H	7368882	3H_1
Spring&Winter-Barley	Ghabit	Spring-Barley	PC4	JHI-Hv50k-2016-336034	5H	5H	599331473	5H_2
Spring&Winter-Barley	Ghabit	Spring-Barley	PC10	JHI-Hv50k-2016-340790	5H	5H	611299833	5H_2
Spring&Winter-Barley	Ghabit	Spring-Barley	PC10	JHI-Hv50k-2016-340796	5H	5H	611300297	5H_2
Spring&Winter-Barley	Ghabit	Spring-Barley	PC10	JHI-Hv50k-2016-340805	5H	5H	611301135	5H_2
Spring&Winter-Barley	Ghabit	Spring-Barley	PC10	JHI-Hv50k-2016-343443	5H	5H	617187810	5H_2
Spring&Winter-Barley	Ghabit	Spring-Barley	PC10	JHI-Hv50k-2016-343488	5H	5H	617226783	5H_2
Spring&Winter-Barley	Ghabit	Spring-Barley	PC10	SCRI_RS_225632	5H	5H	617239969	5H_2
Spring&Winter-Barley	Ghabit	Spring-Barley	PC10	JHI-Hv50k-2016-343523	5H	5H	617242751	5H_2
Spring-Barley	Age	Spring-Barley	PC7	JHI-Hv50k-2016-439564	7H	7H	4128707	7H_1
Spring-Barley	Age	Spring-Barley	PC9	JHI-Hv50k-2016-439564	7H	7H	4128707	7H_1
Spring-Barley	Age	Spring-Barley	PC10	JHI-Hv50k-2016-439564	7H	7H	4128707	7H_1
Spring&Winter-Barley	Age	Spring-Barley	PC9	JHI-Hv50k-2016-439637	7H	7H	4280248	7H_1
Spring&Winter-Barley	Age	Spring-Barley	PC8	JHI-Hv50k-2016-439637	7H	7H	4280248	7H_1
Spring-Barley	Age	Spring-Barley	PC7	JHI-Hv50k-2016-444118	7H	7H	8556413	7H_1
Spring-Barley	Age	Spring-Barley	PC9	JHI-Hv50k-2016-444118	7H	7H	8556413	7H_1
Spring-Barley	Age	Spring-Barley	PC7	JHI-Hv50k-2016-444289	7H	7H	8865277	7H_1
Spring-Barley	Age	Spring-Barley	PC9	JHI-Hv50k-2016-444289	7H	7H	8865277	7H_1
Spring-Barley	Age	Spring-Barley	PC10	JHI-Hv50k-2016-444289	7H	7H	8865277	7H_1
Spring-Barley	Age	Spring-Barley	PC7	JHI-Hv50k-2016-444295	7H	7H	8865873	7H_1
Spring-Barley	Age	Spring-Barley	PC9	JHI-Hv50k-2016-444295	7H	7H	8865873	7H_1
Spring-Barley	Age	Spring-Barley	PC7	JHI-Hv50k-2016-444416	7H	7H	9077381	7H_1
Spring-Barley	Age	Spring-Barley	PC7	JHI-Hv50k-2016-446070	7H	7H	10514190	7H_1
Spring-Barley	Age	Spring-Barley	PC9	JHI-Hv50k-2016-446070	7H	7H	10514190	7H_1
Spring-Barley	Age	Spring-Barley	PC7	JHI-Hv50k-2016-446133	7H	7H	10553898	7H_1
Spring-Barley	Age	Spring-Barley	PC9	JHI-Hv50k-2016-446133	7H	7H	10553898	7H_1
Spring-Barley	Age	Spring-Barley	PC7	JHI-Hv50k-2016-447137	7H	7H	11217693	7H_1
Spring-Barley	Age	Spring-Barley	PC9	JHI-Hv50k-2016-447137	7H	7H	11217693	7H_1
Spring-Barley	Age	Spring-Barley	PC7	JHI-Hv50k-2016-448374	7H	7H	13213577	7H_1
