# Supplementary material for: Trends of genetic changes uncovered by Env- and Eigen-GWAS in wheat and barley
Source: Theor Appl Genet. 2021 Nov 15;135(2):667–78. doi: 10.1007/s00122-021-03991-z (PMC8866380; doi:10.1007/s00122-021-03991-z)
Supplement: Supplementary file 12 — Supplementary file12 (XLSX 17 KB) [file 122_2021_3991_MOESM12_ESM.xlsx]

## Sheet: Sheet1
Table S14. Summary of the significant traits from the 5H-genomic region.
Results for a t-test of difference in trait means between allele classes (column C) and for a Linear Mixed Model (LMM) taking into account kinship (columns D and E)
LMM fitted using GWASpoly as described in Materials and Methods
Trait	No. of values	- log10 (P-value) t-test	LMM - log10 (P-value)	LMM Effects
Soluble Nitrogen Ratioa	138	3.85777	<2
Friabilityb	138	3.81097	<2
Yieldc	164	3.07249	2.82471	-0.238611
Powdery Mildewd	164	3.02076	9.44119	-6.95972
Homogeneitye	130	2.51774	<2
HWEf	160	2.47168	<2
Untreated-Yieldg	153	2.33456	4.58647	-0.358387
Wort BGh	112	1.82785	<2
FANi	108	1.69638	<2
Wort Visj	129	1.64113	3.82849	0.0443794
Grain Nitrogenk	160	1.46423	<2
aRatio of soluble nitrogen to total nitrogen in the malt
bMalt proportion passing through a mesh under constant pressure on a friabilimeter
cYield of the national trial using pest and pathogen control
dPowdery Mildew infection rate
eMalt sample in % retained on a 2.2 mm sieve after processing on a friabilimeter
fDissolved material in total from a simulated mash kept at 65.5 °C calculated by specific gravity
gYield of the national trial without pest and pathogen treatment
hWort β-glucan from fluorimetric method
i Free ammino nitrogen
jViscosity of the wort obtained from a standard mash (450 g) measured on a viscometer
kNitrogen composition of the grain as a percentage of the total weight (dry base)
